# Supplementary material for: Neuron-oligodendrocyte potassium shuttling at nodes of Ranvier protects against inflammatory demyelination
Source: J Clin Invest. 2023 Apr 3;133(7):e164223. doi: 10.1172/JCI164223 (PMC10065072; doi:10.1172/JCI164223)
Supplement: Supplemental tables 1-10 [file jci-133-164223-s019.xlsx]

## Sheet: Content
Supplemental Table 1	Characteristics of MS and control patient samples: optic nerve tissue blocks (IHC)
Supplemental Table 2	Characteristics of MS and control patient samples: cortical tissue blocks (snRNA-seq)
Supplemental Table 3	Characteristics of MS and control patient samples: cortical tissue blocks (ISH)
Supplemental Table 4	Characteristics of MS and control patient samples: retina tissue blocks (qPCR)
Supplemental Table 5	Metadata Extended Data Fig. 2A
Supplemental Table 6	Metadata Extended Data Fig. 2B
Supplemental Table 7	Metadata Extended Data Fig. 2D
Supplemental Table 8	Metadata Extended Data Fig. 2I, Fig. S3E-G
Supplemental Table 9	Metadata Extended Data Fig. 2L
Supplemental Table 10	Metadata Extended Data Fig. S4A

## Sheet: Supp Table 1 (ON IHC)
Study sample ID	UK MS tissue bank sample ID	Predominant lesion stage	% of DM	PMI (hours)	RIN	Age	Sex	Disease duration (years)	Disease course
C1	CO15	NA	NA	21	7.4	82	male	NA	NA
C2	CO20	NA	NA	24	8.3	84	female	NA	NA
C3	CO22	NA	NA	33	7	69	female	NA	NA
C4	CO25	NA	NA	22	8.9	35	male	NA	NA
MS1	MS402	NA	0	12	9.2	46	male	20	SP
MS2	MS407	inactive	100	22	7	44	female	19	SP
MS3	MS432	acute	55	25	7.3	48	male	31	SP
MS4	MS438 A	acute	100	17	8.8	53	female	18	NA
MS5	MS438 B	acute	100	17	8.8	53	female	18	NA
MS6	MS528	chronic active	82	17	8.6	45	female	25	NA
MS7	MS529	chronic active	16	13	8.4	80	male	24	NA
MS8	MS542	chronic active	31	12	7.8	76	female	35	NA
MS9	MS543	chronic active	57	24	8.8	66	female	40	SP
DM	Demyelination
PMI	Postmortem interval;
RIN	RNA integrity number
PP	Primary-progressive
SP	Secondary-progressive
NA	Not available

## Sheet: Supp Table 2 (cortex snRNA-seq)
Study sample ID	UK MS tissue bank sample ID	Tissue block #	snRNA-seq sample ID	Brain region	Predominant lesion stage (subcortical lesion rim)*	% of DM upper layer	% of DM deeper layer	PMI	RIN	Age	Sex	Disease duration (years)	Clinical disease course
C1	CO14	A2A2	6_C5	motor-premotor	NA	NA	NA	18	7.5	64	male	NA	NA
C2	CO25	P3C1	25G_P3C1	parietal	NA	NA	NA	22	6.8	35	male	NA	NA
C3	CO36	A5C9	8_E5	prefrontal	NA	NA	NA	30	8.5	68	male	NA	NA
C4	CO39	A2B7	2_B4	motor-premotor	NA	NA	NA	21	8.5	82	male	NA	NA
C5	PDCO40	A6C7	4_A5	prefrontal	NA	NA	NA	15	7.3	61	female	NA	NA
MS1	MS60	P1F3	1_A9	temporal	chronic inactive	64	21	16	7.1	55	male	43	SP
MS2	MS94	A1D9	7_D5	temporal	acute/chronic active	40	16	11	8.7	42	female	6	PP
MS3	MS154	P5C8	7_G10	parietal	acute/chronic active	12	6	12	8.9	34	female	11	SP
MS4	MS197	P2D3	5_B5	temporal	acute/chronic active	26	17	10	9	51	female	23	SP
MS5	MS200	A3D3	MS200_A303	prefrontal	chronic inactive	41	6	20	9	44	female	19	SP
MS6	MS229	P2C2	2_B9	parietal	chronic inactive	31	7	13	7	53	male	16	SP
MS7	MS371	A3D6	8_H10	prefrontal	acute/chronic active	49	33	27	7.6	40	male	16	SP
MS8		A3D3	371G_A3D3			30	9		7.9
MS9	MS377	A2B4	3_C4	motor-premotor	acute/chronic active	51	20	22	8.9	50	female	23	SP
MS10		A2D2	MS377_A2D2	prefrontal		32	7		8.9
MS11	MS342	A2A2	1_A4	motor-premotor	acute/chronic active	26	7	9	7	35	female	5	SP
MS12	MS426	P2B6	4_D9	parietal	chronic inactive	23	6	21	9.1	48	female	29	SP
DM	Demyelination
PMI	Postmortem interval;
RIN	RNA integrity number
PP	Primary-progressive
SP	Secondary-progressive
NA	Not applicable
*Inflammatory-demyelinating lesion stage corresponds to lesion rim pathology assessed by presence of phagocytes (acute) and inflammation with (chronic-active) and without presence of macrophages (chronic-inactive) according to largest lesion if more than one lesion present on tissue block

## Sheet: Supp Table 3 (cortex ISH)
Study sample ID	UK MS tissue bank sample ID	Tissue block #	Brain region	Predominant lesion stage (subcortical lesion rim)*	% of DM upper layer	% of DM deeper layer	PMI (hours)	RIN	Age	Sex	Disease duration (years)	Disease course
C1	CO25	P3C1	parietal	NA	NA	NA	22	6.8	35	male	NA	NA
C2	CO40	A6C7	prefrontal	NA	NA	NA	29	6.2	86	female	NA	NA
		P2D2	parietal		NA	NA		7.2
C3	CO54	P2E6	parietal	NA	NA	NA	16	5.4	66	male	NA	NA
C4	CO64	P2C8	parietal	NA	NA	NA	21	6.1	63	female	NA	NA
C5	CO96	A3C3	prefrontal	NA	NA	NA	NA	7.7	NA	NA	NA	NA
MS1	MS94	A1D9	temporal	acute / chronic-active	80.81	43	11	6.9	42	female	6	PP
MS2	MS99	A2A3	motor-premotor	NA	75.53	13.42	23	7.1	81	female	41	SP
MS3	MS325	A2B3	prefrontal	NA	87.22	23.82	13	7.4	51	male	2	PP
MS4	MS371	A3D3	prefrontal	acute / chronic-active	93.06	61.14	27	5.8	40	male	16	SP
MS5	MS377	A2D4	prefrontal	acute / chronic-active	51.89	18.94	22	6.6	50	female	23	SP
MS6	MS379	A3C5	prefrontal	NA	29.5	0	21	6.8	49	female	17	SP
MS7	MS411	A2A2	motor-premotor	NA	58.64	6.43	24	5.9	61	male	29	SP
MS8	MS466	A1D6	temporal	NA	100	35.04	25	6.5	65	female	36	SP
MS9	MS497	A3C2	prefrontal	NA	100	75.82	26	6.1	60	female	29	SP
MS10		A3D1		NA	70.53	10.81		6.3
MS11	MS549	A1B2	motor-premotor	NA	14.11	8.1	8	6.9	50	male	29	SP
DM	Demyelination
PMI	Postmortem interval;
RIN	RNA integrity number
PP	Primary-progressive
SP	Secondary-progressive
NA	Not available
*Inflammatory-demyelinating lesion stage corresponds to lesion rim pathology assessed by presence of phagocytes (acute) and inflammation with (chronic-active) and without presence of macrophages (chronic-inactive) according to largest lesion if more than one lesion present on tissue block

## Sheet: Supp Table 4 (retina qPCR)
Study sample ID	Amsterdam tissue bank sample ID	% of DM	PMI	Age	Sex	Disease duration (years)	Duration since optic neuritis (years)	Disease course
C1	JHU3_3	NA	NA	NA	NA	NA	NA	NA
C2	JHU5_3	NA	17	17	male	NA	NA	NA
C3	JHU7_3	NA	13	55	female	NA	NA	NA
C4	JHU8_3	NA	9	70	female	NA	NA	NA
C5	JHU9_3	NA	8	37	male	NA	NA	NA
C6	JHU10_3	NA	12	84	male	NA	NA	NA
MS1	eye1_3 / NBB 2010 -005 OD	NA	11	68	female	37	10	NA
MS2	eye2_3 / NBB 2010 -005 OD	NA	11	51	male	20	NA	NA
MS3	eye3_3 / NBB 2010 - 040 OD	NA	9	57	female	25	NA	NA
MS4	eye4_3 / NBB 2011 - 093 OD	0	10	56	male	13	12	NA
MS5	eye5_3 / NBB 2012 - 113 OD	NA	11	59	male	21	18	NA
MS6	eye7_3 / NBB 2013 - 092 OD	NA	8	62	female	33	43	NA
MS7	eye8_3 / NBB 2014 - 007 OD	46	10	51	female	15	15	NA

## Sheet: Supp Table 5 (Fig. 2A)
barcode	sample_id	cell_type	condition	stage	age	sex	region	DMGM_UL	DMGM_DL	DMWM	disease_duration	UMAP_1	UMAP_2
AAACCTGCAGACGCCT-1_1_A4	1_A4	IN-PV	MS	Acute/Chronic active	35	female	motor-premotor	26	7	7	5	-6.48453	-9.57242
AAAGATGGTTTGTTTC-1_1_A4	1_A4	IN-VIP	MS	Acute/Chronic active	35	female	motor-premotor	26	7	7	5	-7.53332	7.59246
AAAGATGTCAATAAGG-1_1_A4	1_A4	IN-VIP	MS	Acute/Chronic active	35	female	motor-premotor	26	7	7	5	-8.68956	6.65154
AAATGCCAGTACGCCC-1_1_A4	1_A4	IN-VIP	MS	Acute/Chronic active	35	female	motor-premotor	26	7	7	5	-7.53239	8.32368
AACCATGCATTACCTT-1_1_A4	1_A4	IN-VIP	MS	Acute/Chronic active	35	female	motor-premotor	26	7	7	5	-10.3431	5.41761
AACCATGTCATTTGGG-1_1_A4	1_A4	IN-SST	MS	Acute/Chronic active	35	female	motor-premotor	26	7	7	5	-12.9032	1.17498
AACCGCGTCCGTCATC-1_1_A4	1_A4	EN-MIX	MS	Acute/Chronic active	35	female	motor-premotor	26	7	7	5	6.80504	-1.97198
AACGTTGAGGAACTGC-1_1_A4	1_A4	IN-VIP	MS	Acute/Chronic active	35	female	motor-premotor	26	7	7	5	-9.03985	5.78742
AACGTTGGTCGGATCC-1_1_A4	1_A4	IN-SV2C	MS	Acute/Chronic active	35	female	motor-premotor	26	7	7	5	-12.6734	2.89269
AACTCAGCAGCTGGCT-1_1_A4	1_A4	EN-MIX	MS	Acute/Chronic active	35	female	motor-premotor	26	7	7	5	0.419307	13.9276
AACTCAGGTCGACTGC-1_1_A4	1_A4	IN-SST	MS	Acute/Chronic active	35	female	motor-premotor	26	7	7	5	-7.28401	-8.62626
AACTCAGGTCTAGGTT-1_1_A4	1_A4	IN-VIP	MS	Acute/Chronic active	35	female	motor-premotor	26	7	7	5	-8.42538	9.18306
AACTCCCCATGCTAGT-1_1_A4	1_A4	EN-MIX	MS	Acute/Chronic active	35	female	motor-premotor	26	7	7	5	2.02089	13.3018
AACTGGTGTACAGTTC-1_1_A4	1_A4	EN-L2-3-Cntl	MS	Acute/Chronic active	35	female	motor-premotor	26	7	7	5	7.00279	-4.55866
AACTTTCTCGGCTTGG-1_1_A4	1_A4	IN-SST	MS	Acute/Chronic active	35	female	motor-premotor	26	7	7	5	-9.51147	-5.05192
AAGGAGCTCACCAGGC-1_1_A4	1_A4	EN-L2-3-Cntl	MS	Acute/Chronic active	35	female	motor-premotor	26	7	7	5	8.25954	-2.17627
AAGGCAGGTATGGTTC-1_1_A4	1_A4	EN-MIX	MS	Acute/Chronic active	35	female	motor-premotor	26	7	7	5	0.398344	13.8474
AATCCAGCATGATCCA-1_1_A4	1_A4	EN-L2-3-MS	MS	Acute/Chronic active	35	female	motor-premotor	26	7	7	5	4.83986	-4.62032
AATCGGTCACTGAAGG-1_1_A4	1_A4	IN-VIP	MS	Acute/Chronic active	35	female	motor-premotor	26	7	7	5	-8.03305	7.84368
ACACCAAAGTACTTGC-1_1_A4	1_A4	IN-PV	MS	Acute/Chronic active	35	female	motor-premotor	26	7	7	5	-5.20998	-8.54454
ACACCAATCTCCAACC-1_1_A4	1_A4	IN-PV	MS	Acute/Chronic active	35	female	motor-premotor	26	7	7	5	-6.51335	-9.73716
ACACCGGAGCACCGCT-1_1_A4	1_A4	IN-PV	MS	Acute/Chronic active	35	female	motor-premotor	26	7	7	5	-6.99197	-16.2904
ACACCGGCAATCCAAC-1_1_A4	1_A4	EN-L2-3-Cntl	MS	Acute/Chronic active	35	female	motor-premotor	26	7	7	5	7.13187	-2.82292
ACATACGTCTCTGAGA-1_1_A4	1_A4	EN-MIX	MS	Acute/Chronic active	35	female	motor-premotor	26	7	7	5	8.0168	5.94893
ACATCAGGTTGTACAC-1_1_A4	1_A4	EN-L2-3-MS	MS	Acute/Chronic active	35	female	motor-premotor	26	7	7	5	3.71278	-6.5809
ACATGGTTCAGCTTAG-1_1_A4	1_A4	IN-PV	MS	Acute/Chronic active	35	female	motor-premotor	26	7	7	5	-7.43055	-8.70454
ACCAGTACAAACTGCT-1_1_A4	1_A4	EN-MIX	MS	Acute/Chronic active	35	female	motor-premotor	26	7	7	5	6.14974	-5.2218
ACCAGTACAGTCGTGC-1_1_A4	1_A4	IN-SST	MS	Acute/Chronic active	35	female	motor-premotor	26	7	7	5	-10.0834	-5.16864
ACCAGTAGTCTCATCC-1_1_A4	1_A4	EN-MIX	MS	Acute/Chronic active	35	female	motor-premotor	26	7	7	5	7.90321	5.93183
ACCCACTCACGCATCG-1_1_A4	1_A4	EN-MIX	MS	Acute/Chronic active	35	female	motor-premotor	26	7	7	5	6.14027	-1.05337
ACCCACTGTTCAGTAC-1_1_A4	1_A4	EN-MIX	MS	Acute/Chronic active	35	female	motor-premotor	26	7	7	5	6.3069	-1.41418
ACCGTAATCACCAGGC-1_1_A4	1_A4	EN-MIX	MS	Acute/Chronic active	35	female	motor-premotor	26	7	7	5	6.36421	-7.04178
ACCGTAATCATACGGT-1_1_A4	1_A4	IN-VIP	MS	Acute/Chronic active	35	female	motor-premotor	26	7	7	5	-8.85409	10.0633
ACCTTTAGTGATGTGG-1_1_A4	1_A4	EN-L5-6	MS	Acute/Chronic active	35	female	motor-premotor	26	7	7	5	8.28367	4.4563
ACGCAGCCAGGTCCAC-1_1_A4	1_A4	EN-MIX	MS	Acute/Chronic active	35	female	motor-premotor	26	7	7	5	4.15419	4.13069
ACGCCAGCATTGAGCT-1_1_A4	1_A4	EN-MIX	MS	Acute/Chronic active	35	female	motor-premotor	26	7	7	5	2.25505	-5.61823
ACGCCAGTCAAAGACA-1_1_A4	1_A4	EN-L2-3-Cntl	MS	Acute/Chronic active	35	female	motor-premotor	26	7	7	5	8.26346	-2.38086
ACGCCGAGTCTCGTTC-1_1_A4	1_A4	EN-MIX	MS	Acute/Chronic active	35	female	motor-premotor	26	7	7	5	6.98857	-2.92391
ACGCCGATCTTAACCT-1_1_A4	1_A4	EN-MIX	MS	Acute/Chronic active	35	female	motor-premotor	26	7	7	5	4.54877	3.46178
ACGGAGAGTACTTAGC-1_1_A4	1_A4	EN-MIX	MS	Acute/Chronic active	35	female	motor-premotor	26	7	7	5	6.13541	4.69793
ACGGAGAGTGGTCTCG-1_1_A4	1_A4	EN-L4	MS	Acute/Chronic active	35	female	motor-premotor	26	7	7	5	5.06929	3.10007
ACGGCCAAGACTTTCG-1_1_A4	1_A4	IN-SV2C	MS	Acute/Chronic active	35	female	motor-premotor	26	7	7	5	-12.9773	1.23709
ACGGCCAGTCTCTTAT-1_1_A4	1_A4	IN-SST	MS	Acute/Chronic active	35	female	motor-premotor	26	7	7	5	-12.9839	1.1154
ACGGCCAGTGCAGACA-1_1_A4	1_A4	IN-VIP	MS	Acute/Chronic active	35	female	motor-premotor	26	7	7	5	-8.99677	6.01992
ACGGGCTCACGGCTAC-1_1_A4	1_A4	IN-VIP	MS	Acute/Chronic active	35	female	motor-premotor	26	7	7	5	-8.87613	10.111
ACGGGCTGTTGTTTGG-1_1_A4	1_A4	IN-VIP	MS	Acute/Chronic active	35	female	motor-premotor	26	7	7	5	-8.20832	8.3941
ACGGGTCTCTCTGCTG-1_1_A4	1_A4	EN-MIX	MS	Acute/Chronic active	35	female	motor-premotor	26	7	7	5	4.47124	3.28895
ACGTCAAGTCGAACAG-1_1_A4	1_A4	IN-PV	MS	Acute/Chronic active	35	female	motor-premotor	26	7	7	5	-6.7472	-9.66262
ACTATCTCATGCCCGA-1_1_A4	1_A4	IN-SST	MS	Acute/Chronic active	35	female	motor-premotor	26	7	7	5	-9.21152	-5.306
ACTGAACGTAGAGGAA-1_1_A4	1_A4	IN-VIP	MS	Acute/Chronic active	35	female	motor-premotor	26	7	7	5	-7.83588	9.46627
ACTGAGTAGGCATTGG-1_1_A4	1_A4	IN-SST	MS	Acute/Chronic active	35	female	motor-premotor	26	7	7	5	-12.9441	1.24393
ACTGAGTGTAGGCTGA-1_1_A4	1_A4	EN-MIX	MS	Acute/Chronic active	35	female	motor-premotor	26	7	7	5	6.41357	-6.24787
ACTGATGAGAGAACAG-1_1_A4	1_A4	EN-MIX	MS	Acute/Chronic active	35	female	motor-premotor	26	7	7	5	6.96514	-4.82674
ACTGATGTCTCATTCA-1_1_A4	1_A4	EN-MIX	MS	Acute/Chronic active	35	female	motor-premotor	26	7	7	5	5.39123	-1.15871
ACTTTCACAGATTGCT-1_1_A4	1_A4	EN-L2-3-Cntl	MS	Acute/Chronic active	35	female	motor-premotor	26	7	7	5	7.92052	6.1933
AGACGTTTCAACCAAC-1_1_A4	1_A4	IN-VIP	MS	Acute/Chronic active	35	female	motor-premotor	26	7	7	5	-8.77595	10.3337
AGAGCGAAGATCCGAG-1_1_A4	1_A4	EN-L5-6	MS	Acute/Chronic active	35	female	motor-premotor	26	7	7	5	0.515788	13.7628
AGAGCGAAGCCCGAAA-1_1_A4	1_A4	EN-MIX	MS	Acute/Chronic active	35	female	motor-premotor	26	7	7	5	3.09742	-6.6157
AGAGCGACATCTGGTA-1_1_A4	1_A4	IN-SST	MS	Acute/Chronic active	35	female	motor-premotor	26	7	7	5	-4.92115	-8.37276
AGAGTGGCAGGTGCCT-1_1_A4	1_A4	IN-VIP	MS	Acute/Chronic active	35	female	motor-premotor	26	7	7	5	-8.29019	9.75613
AGATTGCTCTAACCGA-1_1_A4	1_A4	IN-VIP	MS	Acute/Chronic active	35	female	motor-premotor	26	7	7	5	-10.0204	4.83645
AGCAGCCAGCGATGAC-1_1_A4	1_A4	EN-MIX	MS	Acute/Chronic active	35	female	motor-premotor	26	7	7	5	6.61949	-5.4686
AGCAGCCAGGTGATTA-1_1_A4	1_A4	EN-L2-3-Cntl	MS	Acute/Chronic active	35	female	motor-premotor	26	7	7	5	7.74212	-2.91306
AGCAGCCCACGGACAA-1_1_A4	1_A4	EN-MIX	MS	Acute/Chronic active	35	female	motor-premotor	26	7	7	5	5.55146	3.60643
AGCAGCCGTAATCACC-1_1_A4	1_A4	EN-MIX	MS	Acute/Chronic active	35	female	motor-premotor	26	7	7	5	5.45978	-6.54793
AGCAGCCTCCGCTGTT-1_1_A4	1_A4	EN-L4	MS	Acute/Chronic active	35	female	motor-premotor	26	7	7	5	3.81507	3.39389
AGCATACGTACCATCA-1_1_A4	1_A4	EN-MIX	MS	Acute/Chronic active	35	female	motor-premotor	26	7	7	5	6.17994	-6.65169
AGCGGTCAGTGCGTGA-1_1_A4	1_A4	EN-MIX	MS	Acute/Chronic active	35	female	motor-premotor	26	7	7	5	1.62635	-5.18651
AGCGGTCTCACATGCA-1_1_A4	1_A4	IN-VIP	MS	Acute/Chronic active	35	female	motor-premotor	26	7	7	5	-8.46985	10.4196
AGCGGTCTCCTTTCTC-1_1_A4	1_A4	EN-L5-6	MS	Acute/Chronic active	35	female	motor-premotor	26	7	7	5	8.44146	5.08328
AGCGTATGTAGCTGCC-1_1_A4	1_A4	EN-L2-3-Cntl	MS	Acute/Chronic active	35	female	motor-premotor	26	7	7	5	8.81663	4.429
AGCGTATTCCATTCTA-1_1_A4	1_A4	IN-SST	MS	Acute/Chronic active	35	female	motor-premotor	26	7	7	5	-5.12659	-8.51688
AGCTCCTTCCGCGTTT-1_1_A4	1_A4	IN-SST	MS	Acute/Chronic active	35	female	motor-premotor	26	7	7	5	-8.5342	-6.66493
AGCTCTCAGCCCAGCT-1_1_A4	1_A4	EN-MIX	MS	Acute/Chronic active	35	female	motor-premotor	26	7	7	5	6.54547	-5.46903
AGCTTGAAGTACGTTC-1_1_A4	1_A4	IN-PV	MS	Acute/Chronic active	35	female	motor-premotor	26	7	7	5	-5.45958	-9.09233
AGCTTGACATGTAGTC-1_1_A4	1_A4	EN-L2-3-MS	MS	Acute/Chronic active	35	female	motor-premotor	26	7	7	5	6.16788	-3.19847
AGGCCACCATATACGC-1_1_A4	1_A4	IN-SST	MS	Acute/Chronic active	35	female	motor-premotor	26	7	7	5	-8.62268	-4.83345
AGGCCACGTTACAGAA-1_1_A4	1_A4	EN-L2-3-Cntl	MS	Acute/Chronic active	35	female	motor-premotor	26	7	7	5	8.81673	4.43877
AGGCCGTCACATGACT-1_1_A4	1_A4	IN-VIP	MS	Acute/Chronic active	35	female	motor-premotor	26	7	7	5	-9.7651	4.85226
AGGGAGTCACCTATCC-1_1_A4	1_A4	EN-L2-3-Cntl	MS	Acute/Chronic active	35	female	motor-premotor	26	7	7	5	7.72796	-3.49737
AGGGATGCATTATCTC-1_1_A4	1_A4	IN-SST	MS	Acute/Chronic active	35	female	motor-premotor	26	7	7	5	-10.2659	-5.16574
AGGTCATGTACGACCC-1_1_A4	1_A4	EN-MIX	MS	Acute/Chronic active	35	female	motor-premotor	26	7	7	5	6.76537	-3.14643
AGGTCCGGTTCGTCTC-1_1_A4	1_A4	IN-SST	MS	Acute/Chronic active	35	female	motor-premotor	26	7	7	5	-9.81743	-5.53943
AGGTCCGTCATTGCCC-1_1_A4	1_A4	EN-MIX	MS	Acute/Chronic active	35	female	motor-premotor	26	7	7	5	8.44177	4.09396
AGTAGTCAGTCCGTAT-1_1_A4	1_A4	IN-VIP	MS	Acute/Chronic active	35	female	motor-premotor	26	7	7	5	-8.23358	8.30778
AGTCTTTTCGGATGGA-1_1_A4	1_A4	EN-L4	MS	Acute/Chronic active	35	female	motor-premotor	26	7	7	5	3.38562	3.9604
AGTGTCAAGCACGCCT-1_1_A4	1_A4	IN-VIP	MS	Acute/Chronic active	35	female	motor-premotor	26	7	7	5	-9.48774	6.2412
AGTTGGTCACCGTTGG-1_1_A4	1_A4	IN-SST	MS	Acute/Chronic active	35	female	motor-premotor	26	7	7	5	-7.07272	-15.7705
ATAACGCTCGAACGGA-1_1_A4	1_A4	IN-VIP	MS	Acute/Chronic active	35	female	motor-premotor	26	7	7	5	-8.60562	6.38911
ATAAGAGCACAGATTC-1_1_A4	1_A4	IN-PV	MS	Acute/Chronic active	35	female	motor-premotor	26	7	7	5	-6.89544	-16.2815
ATAGACCAGACCCACC-1_1_A4	1_A4	EN-MIX	MS	Acute/Chronic active	35	female	motor-premotor	26	7	7	5	7.78184	-2.92127
ATAGACCAGAGCTGCA-1_1_A4	1_A4	IN-VIP	MS	Acute/Chronic active	35	female	motor-premotor	26	7	7	5	-8.15675	6.69336
ATCATGGGTTGACGTT-1_1_A4	1_A4	EN-L5-6	MS	Acute/Chronic active	35	female	motor-premotor	26	7	7	5	-3.81152	5.17327
ATCCGAACAGACGCAA-1_1_A4	1_A4	IN-VIP	MS	Acute/Chronic active	35	female	motor-premotor	26	7	7	5	-8.67022	10.2996
ATCGAGTGTACCGTAT-1_1_A4	1_A4	EN-L2-3-MS	MS	Acute/Chronic active	35	female	motor-premotor	26	7	7	5	4.48807	-3.59675
ATCTGCCAGCTAAGAT-1_1_A4	1_A4	EN-L4	MS	Acute/Chronic active	35	female	motor-premotor	26	7	7	5	2.80825	4.99838
ATCTGCCTCCCTCTTT-1_1_A4	1_A4	IN-SST	MS	Acute/Chronic active	35	female	motor-premotor	26	7	7	5	-8.82788	-5.43595
ATGAGGGCACATGGGA-1_1_A4	1_A4	IN-PV	MS	Acute/Chronic active	35	female	motor-premotor	26	7	7	5	-6.355	-9.54676
ATGCGATCATAACCTG-1_1_A4	1_A4	EN-MIX	MS	Acute/Chronic active	35	female	motor-premotor	26	7	7	5	4.64033	5.32658
ATTCTACTCAATACCG-1_1_A4	1_A4	IN-PV	MS	Acute/Chronic active	35	female	motor-premotor	26	7	7	5	-6.40521	-9.66438
ATTGGTGAGATGTTAG-1_1_A4	1_A4	IN-VIP	MS	Acute/Chronic active	35	female	motor-premotor	26	7	7	5	-9.37664	6.07642
ATTGGTGCACAGCGTC-1_1_A4	1_A4	IN-VIP	MS	Acute/Chronic active	35	female	motor-premotor	26	7	7	5	-8.38007	9.67273
ATTGGTGGTAAGAGGA-1_1_A4	1_A4	EN-L5-6	MS	Acute/Chronic active	35	female	motor-premotor	26	7	7	5	7.58509	6.269
ATTGGTGGTTCTGAAC-1_1_A4	1_A4	IN-PV	MS	Acute/Chronic active	35	female	motor-premotor	26	7	7	5	-6.22027	-9.69643
ATTGGTGTCACAGGCC-1_1_A4	1_A4	EN-MIX	MS	Acute/Chronic active	35	female	motor-premotor	26	7	7	5	8.4743	4.32802
ATTGGTGTCCCAAGAT-1_1_A4	1_A4	EN-MIX	MS	Acute/Chronic active	35	female	motor-premotor	26	7	7	5	8.65461	4.74641
CAACCTCAGATCGGGT-1_1_A4	1_A4	EN-MIX	MS	Acute/Chronic active	35	female	motor-premotor	26	7	7	5	6.9313	-4.68763
CAACCTCAGGGATACC-1_1_A4	1_A4	EN-L5-6	MS	Acute/Chronic active	35	female	motor-premotor	26	7	7	5	1.88975	12.646
CAACCTCTCTACTCAT-1_1_A4	1_A4	EN-L2-3-Cntl	MS	Acute/Chronic active	35	female	motor-premotor	26	7	7	5	7.77755	-3.50479
CAACTAGGTGCTCTTC-1_1_A4	1_A4	IN-SST	MS	Acute/Chronic active	35	female	motor-premotor	26	7	7	5	-8.99952	-5.52936
CAAGGCCGTCTAGTCA-1_1_A4	1_A4	IN-VIP	MS	Acute/Chronic active	35	female	motor-premotor	26	7	7	5	-8.24676	9.21027
CAAGGCCGTGGAAAGA-1_1_A4	1_A4	EN-MIX	MS	Acute/Chronic active	35	female	motor-premotor	26	7	7	5	3.55149	-6.61437
CAAGGCCGTTCAACCA-1_1_A4	1_A4	EN-L2-3-Cntl	MS	Acute/Chronic active	35	female	motor-premotor	26	7	7	5	7.88553	-3.2433
CAAGTTGCATGGTAGG-1_1_A4	1_A4	EN-MIX	MS	Acute/Chronic active	35	female	motor-premotor	26	7	7	5	3.71965	6.04586
CACAAACAGTCCAGGA-1_1_A4	1_A4	EN-MIX	MS	Acute/Chronic active	35	female	motor-premotor	26	7	7	5	7.72951	-5.12298
CACACAATCACCGGGT-1_1_A4	1_A4	EN-MIX	MS	Acute/Chronic active	35	female	motor-premotor	26	7	7	5	6.26366	-1.17951
CACACCTCAAGTAGTA-1_1_A4	1_A4	IN-VIP	MS	Acute/Chronic active	35	female	motor-premotor	26	7	7	5	-10.0216	4.99094
CACACCTGTCGCGAAA-1_1_A4	1_A4	IN-VIP	MS	Acute/Chronic active	35	female	motor-premotor	26	7	7	5	-8.49115	6.56803
CACACTCAGAAGATTC-1_1_A4	1_A4	IN-VIP	MS	Acute/Chronic active	35	female	motor-premotor	26	7	7	5	-8.5203	9.7239
CACACTCCAATAGCGG-1_1_A4	1_A4	EN-MIX	MS	Acute/Chronic active	35	female	motor-premotor	26	7	7	5	2.95616	-6.50294
CACAGGCAGTTAAGTG-1_1_A4	1_A4	IN-VIP	MS	Acute/Chronic active	35	female	motor-premotor	26	7	7	5	-8.20975	6.79874
CACAGTAGTTACCAGT-1_1_A4	1_A4	IN-VIP	MS	Acute/Chronic active	35	female	motor-premotor	26	7	7	5	-8.19964	8.29584
CACATAGAGTCAAGCG-1_1_A4	1_A4	IN-SST	MS	Acute/Chronic active	35	female	motor-premotor	26	7	7	5	-8.20277	-6.1718
CACCACTAGCCTATGT-1_1_A4	1_A4	IN-VIP	MS	Acute/Chronic active	35	female	motor-premotor	26	7	7	5	-8.34359	9.35938
CACCACTCAGGTTTCA-1_1_A4	1_A4	IN-SST	MS	Acute/Chronic active	35	female	motor-premotor	26	7	7	5	-12.781	0.849594
CACCAGGTCTACGAGT-1_1_A4	1_A4	IN-VIP	MS	Acute/Chronic active	35	female	motor-premotor	26	7	7	5	-11.0589	5.66201
CACCTTGTCACATACG-1_1_A4	1_A4	IN-VIP	MS	Acute/Chronic active	35	female	motor-premotor	26	7	7	5	-9.83584	4.6653
CACCTTGTCAGCTTAG-1_1_A4	1_A4	EN-MIX	MS	Acute/Chronic active	35	female	motor-premotor	26	7	7	5	5.19488	-8.16869
CACCTTGTCCGTACAA-1_1_A4	1_A4	IN-VIP	MS	Acute/Chronic active	35	female	motor-premotor	26	7	7	5	-7.97283	8.60117
CACTCCAAGAATGTGT-1_1_A4	1_A4	IN-SV2C	MS	Acute/Chronic active	35	female	motor-premotor	26	7	7	5	-12.5897	2.21259
CACTCCATCCTTTCGG-1_1_A4	1_A4	IN-VIP	MS	Acute/Chronic active	35	female	motor-premotor	26	7	7	5	-9.68523	4.69538
CACTCCATCGCTGATA-1_1_A4	1_A4	EN-MIX	MS	Acute/Chronic active	35	female	motor-premotor	26	7	7	5	4.06952	4.09201
CAGAATCAGCAGACTG-1_1_A4	1_A4	IN-VIP	MS	Acute/Chronic active	35	female	motor-premotor	26	7	7	5	-9.10752	9.86504
CAGAATCCAGTCAGCC-1_1_A4	1_A4	EN-MIX	MS	Acute/Chronic active	35	female	motor-premotor	26	7	7	5	4.84519	-6.4266
CAGATCAAGAGTGAGA-1_1_A4	1_A4	IN-SV2C	MS	Acute/Chronic active	35	female	motor-premotor	26	7	7	5	-12.7675	2.12511
CAGATCAGTGTGACGA-1_1_A4	1_A4	EN-MIX	MS	Acute/Chronic active	35	female	motor-premotor	26	7	7	5	4.74915	-6.24909
CAGATCATCTGCCAGG-1_1_A4	1_A4	IN-SV2C	MS	Acute/Chronic active	35	female	motor-premotor	26	7	7	5	-12.7695	2.71989
CAGCAGCAGAGCTGGT-1_1_A4	1_A4	EN-L5-6	MS	Acute/Chronic active	35	female	motor-premotor	26	7	7	5	-3.72986	5.33094
CAGCAGCAGCGATTCT-1_1_A4	1_A4	EN-MIX	MS	Acute/Chronic active	35	female	motor-premotor	26	7	7	5	-1.09168	-2.17048
CAGCAGCGTACTTCTT-1_1_A4	1_A4	EN-MIX	MS	Acute/Chronic active	35	female	motor-premotor	26	7	7	5	8.30667	3.7139
CAGCATAAGAGTCGGT-1_1_A4	1_A4	IN-VIP	MS	Acute/Chronic active	35	female	motor-premotor	26	7	7	5	-8.23679	8.54707
CAGCATATCAGCTTAG-1_1_A4	1_A4	EN-L2-3-Cntl	MS	Acute/Chronic active	35	female	motor-premotor	26	7	7	5	8.07242	-1.58389
CAGCCGAAGCTAACAA-1_1_A4	1_A4	EN-L2-3-Cntl	MS	Acute/Chronic active	35	female	motor-premotor	26	7	7	5	8.73649	4.75381
CAGCCGACAGACACTT-1_1_A4	1_A4	EN-MIX	MS	Acute/Chronic active	35	female	motor-premotor	26	7	7	5	2.17452	6.73195
CAGCCGATCTGATACG-1_1_A4	1_A4	EN-MIX	MS	Acute/Chronic active	35	female	motor-premotor	26	7	7	5	1.55133	6.15217
CAGCGACGTGCCTGGT-1_1_A4	1_A4	IN-VIP	MS	Acute/Chronic active	35	female	motor-premotor	26	7	7	5	-8.25026	6.74745
CAGCTAATCTTCGGTC-1_1_A4	1_A4	EN-MIX	MS	Acute/Chronic active	35	female	motor-premotor	26	7	7	5	6.97119	-2.12398
CAGCTGGCAAACAACA-1_1_A4	1_A4	IN-VIP	MS	Acute/Chronic active	35	female	motor-premotor	26	7	7	5	-8.32567	8.58802
CAGTAACAGCCAGAAC-1_1_A4	1_A4	EN-L4	MS	Acute/Chronic active	35	female	motor-premotor	26	7	7	5	5.00377	0.0192068
CATCAGAAGATCGATA-1_1_A4	1_A4	IN-PV	MS	Acute/Chronic active	35	female	motor-premotor	26	7	7	5	-6.2448	-9.06635
CATCAGACACGGCTAC-1_1_A4	1_A4	EN-MIX	MS	Acute/Chronic active	35	female	motor-premotor	26	7	7	5	2.34595	6.03293
CATCCACAGCGAAGGG-1_1_A4	1_A4	EN-L4	MS	Acute/Chronic active	35	female	motor-premotor	26	7	7	5	2.61774	6.50152
CATCCACGTATATCCG-1_1_A4	1_A4	EN-L2-3-Cntl	MS	Acute/Chronic active	35	female	motor-premotor	26	7	7	5	6.9385	-2.27597
CATCCACGTTCGTTGA-1_1_A4	1_A4	EN-MIX	MS	Acute/Chronic active	35	female	motor-premotor	26	7	7	5	6.11334	-5.79598
CATCGAAGTGAGTGAC-1_1_A4	1_A4	EN-L2-3-Cntl	MS	Acute/Chronic active	35	female	motor-premotor	26	7	7	5	7.96666	-2.96308
CATCGAATCACCCGAG-1_1_A4	1_A4	IN-SV2C	MS	Acute/Chronic active	35	female	motor-premotor	26	7	7	5	-12.5657	2.73801
CATCGGGAGCTGAACG-1_1_A4	1_A4	IN-VIP	MS	Acute/Chronic active	35	female	motor-premotor	26	7	7	5	-9.0367	5.87833
CATCGGGAGCTGCAAG-1_1_A4	1_A4	IN-VIP	MS	Acute/Chronic active	35	female	motor-premotor	26	7	7	5	-9.03474	9.72981
CATCGGGCACGGCGTT-1_1_A4	1_A4	EN-MIX	MS	Acute/Chronic active	35	female	motor-premotor	26	7	7	5	3.42209	4.63407
CATCGGGTCCAGTATG-1_1_A4	1_A4	EN-MIX	MS	Acute/Chronic active	35	female	motor-premotor	26	7	7	5	4.66522	3.62483
CATGACAAGTAAGTAC-1_1_A4	1_A4	EN-MIX	MS	Acute/Chronic active	35	female	motor-premotor	26	7	7	5	5.46504	5.62273
CATGACACACGAAAGC-1_1_A4	1_A4	EN-MIX	MS	Acute/Chronic active	35	female	motor-premotor	26	7	7	5	2.48123	6.49058
CATGCCTCATGCGCAC-1_1_A4	1_A4	EN-MIX	MS	Acute/Chronic active	35	female	motor-premotor	26	7	7	5	7.08778	-4.31159
CATGCCTGTACCGGCT-1_1_A4	1_A4	EN-L2-3-Cntl	MS	Acute/Chronic active	35	female	motor-premotor	26	7	7	5	9.24148	4.49852
CATGGCGCAAACCCAT-1_1_A4	1_A4	EN-L2-3-Cntl	MS	Acute/Chronic active	35	female	motor-premotor	26	7	7	5	8.61189	3.7464
CATGGCGGTGGACGAT-1_1_A4	1_A4	EN-L2-3-Cntl	MS	Acute/Chronic active	35	female	motor-premotor	26	7	7	5	6.61407	-2.1913
CATGGCGTCAGAGGTG-1_1_A4	1_A4	IN-VIP	MS	Acute/Chronic active	35	female	motor-premotor	26	7	7	5	-8.42792	10.1542
CATTATCTCCAGTAGT-1_1_A4	1_A4	IN-PV	MS	Acute/Chronic active	35	female	motor-premotor	26	7	7	5	-5.53084	-10.0426
CCAATCCAGTCACGCC-1_1_A4	1_A4	EN-L2-3-MS	MS	Acute/Chronic active	35	female	motor-premotor	26	7	7	5	2.90054	-6.98379
CCAATCCGTGTTGGGA-1_1_A4	1_A4	EN-L4	MS	Acute/Chronic active	35	female	motor-premotor	26	7	7	5	4.00533	5.23882
CCACCTAGTCTCATCC-1_1_A4	1_A4	EN-L2-3-Cntl	MS	Acute/Chronic active	35	female	motor-premotor	26	7	7	5	6.07544	-0.929979
CCACGGAAGTTCGCAT-1_1_A4	1_A4	EN-MIX	MS	Acute/Chronic active	35	female	motor-premotor	26	7	7	5	7.27383	-4.11639
CCACTACTCCCTAATT-1_1_A4	1_A4	EN-L2-3-Cntl	MS	Acute/Chronic active	35	female	motor-premotor	26	7	7	5	7.95089	-3.61199
CCAGCGACAAATCCGT-1_1_A4	1_A4	EN-MIX	MS	Acute/Chronic active	35	female	motor-premotor	26	7	7	5	6.17849	-5.91842
CCAGCGAGTACAGACG-1_1_A4	1_A4	EN-L2-3-Cntl	MS	Acute/Chronic active	35	female	motor-premotor	26	7	7	5	7.97904	-2.88774
CCATGTCGTCAGGACA-1_1_A4	1_A4	EN-MIX	MS	Acute/Chronic active	35	female	motor-premotor	26	7	7	5	7.68118	-3.8787
CCATTCGGTTCTGAAC-1_1_A4	1_A4	EN-L5-6	MS	Acute/Chronic active	35	female	motor-premotor	26	7	7	5	-3.91343	5.36591
CCATTCGTCAAACCGT-1_1_A4	1_A4	EN-MIX	MS	Acute/Chronic active	35	female	motor-premotor	26	7	7	5	7.50214	-5.32423
CCCAATCAGCACCGTC-1_1_A4	1_A4	EN-MIX	MS	Acute/Chronic active	35	female	motor-premotor	26	7	7	5	3.72446	4.50701
CCCAATCGTCTTTCAT-1_1_A4	1_A4	EN-L2-3-Cntl	MS	Acute/Chronic active	35	female	motor-premotor	26	7	7	5	7.26489	-1.70132
CCCAGTTAGGATCGCA-1_1_A4	1_A4	EN-MIX	MS	Acute/Chronic active	35	female	motor-premotor	26	7	7	5	7.97213	5.90865
CCCAGTTCAACGATCT-1_1_A4	1_A4	EN-MIX	MS	Acute/Chronic active	35	female	motor-premotor	26	7	7	5	0.434378	14.0017
CCCAGTTGTCTTGTCC-1_1_A4	1_A4	EN-MIX	MS	Acute/Chronic active	35	female	motor-premotor	26	7	7	5	-3.75667	5.31775
CCCATACAGACAGGCT-1_1_A4	1_A4	IN-VIP	MS	Acute/Chronic active	35	female	motor-premotor	26	7	7	5	-8.14822	7.44768
CCCATACAGTCTCCTC-1_1_A4	1_A4	IN-PV	MS	Acute/Chronic active	35	female	motor-premotor	26	7	7	5	-5.5453	-9.88872
CCCATACCAATGACCT-1_1_A4	1_A4	EN-MIX	MS	Acute/Chronic active	35	female	motor-premotor	26	7	7	5	6.40668	-0.910606
CCCATACTCGAACGGA-1_1_A4	1_A4	IN-VIP	MS	Acute/Chronic active	35	female	motor-premotor	26	7	7	5	-8.41446	9.50934
CCGGGATCACATGACT-1_1_A4	1_A4	IN-VIP	MS	Acute/Chronic active	35	female	motor-premotor	26	7	7	5	-9.12443	6.08061
CCGGTAGAGGAATGGA-1_1_A4	1_A4	EN-MIX	MS	Acute/Chronic active	35	female	motor-premotor	26	7	7	5	7.23114	-4.89469
CCGGTAGGTGTAAGTA-1_1_A4	1_A4	EN-L4	MS	Acute/Chronic active	35	female	motor-premotor	26	7	7	5	3.96939	4.40658
CCGTACTAGGCTATCT-1_1_A4	1_A4	EN-MIX	MS	Acute/Chronic active	35	female	motor-premotor	26	7	7	5	-3.81548	5.35725
CCGTACTAGGGTGTTG-1_1_A4	1_A4	EN-MIX	MS	Acute/Chronic active	35	female	motor-premotor	26	7	7	5	5.83698	-5.23407
CCGTACTGTTCAACCA-1_1_A4	1_A4	IN-PV	MS	Acute/Chronic active	35	female	motor-premotor	26	7	7	5	-6.47627	-10.0828
CCGTGGAAGCACAGGT-1_1_A4	1_A4	IN-SST	MS	Acute/Chronic active	35	female	motor-premotor	26	7	7	5	-7.71382	-5.56151
CCGTGGACAGATAATG-1_1_A4	1_A4	EN-MIX	MS	Acute/Chronic active	35	female	motor-premotor	26	7	7	5	5.92155	-5.58073
CCGTTCAAGTGGGCTA-1_1_A4	1_A4	IN-SV2C	MS	Acute/Chronic active	35	female	motor-premotor	26	7	7	5	-12.8038	1.10793
CCGTTCAGTGATGCCC-1_1_A4	1_A4	EN-MIX	MS	Acute/Chronic active	35	female	motor-premotor	26	7	7	5	3.08804	-6.98742
CCGTTCAGTTCAGCGC-1_1_A4	1_A4	EN-MIX	MS	Acute/Chronic active	35	female	motor-premotor	26	7	7	5	6.31702	-5.99706
CCTACACAGCCCAATT-1_1_A4	1_A4	EN-L5-6	MS	Acute/Chronic active	35	female	motor-premotor	26	7	7	5	7.70459	3.45494
CCTACCAAGTACTTGC-1_1_A4	1_A4	EN-L2-3-Cntl	MS	Acute/Chronic active	35	female	motor-premotor	26	7	7	5	8.21933	-1.75818
CCTACCAGTTCAGTAC-1_1_A4	1_A4	EN-L2-3-Cntl	MS	Acute/Chronic active	35	female	motor-premotor	26	7	7	5	7.69523	-2.35016
CCTAGCTAGAAGATTC-1_1_A4	1_A4	EN-L2-3-Cntl	MS	Acute/Chronic active	35	female	motor-premotor	26	7	7	5	8.61261	4.85293
CCTATTACACGACGAA-1_1_A4	1_A4	IN-VIP	MS	Acute/Chronic active	35	female	motor-premotor	26	7	7	5	-9.27148	8.95127
CCTATTATCTTTAGGG-1_1_A4	1_A4	IN-VIP	MS	Acute/Chronic active	35	female	motor-premotor	26	7	7	5	-7.85826	9.21598
CCTCAGTGTATGCTTG-1_1_A4	1_A4	EN-L5-6	MS	Acute/Chronic active	35	female	motor-premotor	26	7	7	5	8.01195	6.23744
CCTTACGAGCCTATGT-1_1_A4	1_A4	IN-PV	MS	Acute/Chronic active	35	female	motor-premotor	26	7	7	5	-5.86205	-9.71814
CCTTACGGTTACCAGT-1_1_A4	1_A4	EN-MIX	MS	Acute/Chronic active	35	female	motor-premotor	26	7	7	5	-3.54753	5.58212
CCTTACGTCCTGCCAT-1_1_A4	1_A4	EN-L4	MS	Acute/Chronic active	35	female	motor-premotor	26	7	7	5	3.43999	5.63534
CCTTCCCCAATGGTCT-1_1_A4	1_A4	IN-VIP	MS	Acute/Chronic active	35	female	motor-premotor	26	7	7	5	-8.13882	7.58074
CCTTCCCTCTCGAGTA-1_1_A4	1_A4	EN-L2-3-Cntl	MS	Acute/Chronic active	35	female	motor-premotor	26	7	7	5	8.13916	-1.47185
CCTTCCCTCTGGGCCA-1_1_A4	1_A4	IN-SV2C	MS	Acute/Chronic active	35	female	motor-premotor	26	7	7	5	-12.9501	2.2879
CCTTTCTTCACATGCA-1_1_A4	1_A4	IN-PV	MS	Acute/Chronic active	35	female	motor-premotor	26	7	7	5	-5.98791	-8.64641
CGAACATGTCCAGTAT-1_1_A4	1_A4	EN-MIX	MS	Acute/Chronic active	35	female	motor-premotor	26	7	7	5	7.48464	-4.75762
CGAATGTGTCATCCCT-1_1_A4	1_A4	EN-MIX	MS	Acute/Chronic active	35	female	motor-premotor	26	7	7	5	7.18622	-3.55067
CGACCTTCAGGTGCCT-1_1_A4	1_A4	IN-PV	MS	Acute/Chronic active	35	female	motor-premotor	26	7	7	5	-7.04397	-15.826
CGACCTTTCCGGCACA-1_1_A4	1_A4	EN-MIX	MS	Acute/Chronic active	35	female	motor-premotor	26	7	7	5	4.66042	-6.18424
CGACTTCAGACAGAGA-1_1_A4	1_A4	EN-MIX	MS	Acute/Chronic active	35	female	motor-premotor	26	7	7	5	4.0224	4.91992
CGAGAAGGTCTTCTCG-1_1_A4	1_A4	IN-SST	MS	Acute/Chronic active	35	female	motor-premotor	26	7	7	5	-11.9672	1.05054
CGAGCACCAGTCCTTC-1_1_A4	1_A4	EN-L4	MS	Acute/Chronic active	35	female	motor-premotor	26	7	7	5	4.02159	4.53108
CGAGCACGTCCATGAT-1_1_A4	1_A4	IN-VIP	MS	Acute/Chronic active	35	female	motor-premotor	26	7	7	5	-7.72082	8.93012
CGAGCACTCTATCGCC-1_1_A4	1_A4	EN-L2-3-MS	MS	Acute/Chronic active	35	female	motor-premotor	26	7	7	5	6.89399	-4.18893
CGATCGGAGGCAGGTT-1_1_A4	1_A4	EN-MIX	MS	Acute/Chronic active	35	female	motor-premotor	26	7	7	5	7.75722	4.0413
CGATCGGCATCACGTA-1_1_A4	1_A4	IN-VIP	MS	Acute/Chronic active	35	female	motor-premotor	26	7	7	5	-8.47344	9.66275
CGATCGGCATGGTAGG-1_1_A4	1_A4	EN-MIX	MS	Acute/Chronic active	35	female	motor-premotor	26	7	7	5	7.84984	-2.09906
CGATCGGTCCTCAATT-1_1_A4	1_A4	EN-L2-3-Cntl	MS	Acute/Chronic active	35	female	motor-premotor	26	7	7	5	8.21327	-2.24122
CGATGGCCACATGGGA-1_1_A4	1_A4	EN-MIX	MS	Acute/Chronic active	35	female	motor-premotor	26	7	7	5	3.99303	5.02038
CGATGTAAGAACTGTA-1_1_A4	1_A4	EN-L2-3-Cntl	MS	Acute/Chronic active	35	female	motor-premotor	26	7	7	5	7.0931	-2.68554
CGATGTATCAATACCG-1_1_A4	1_A4	EN-MIX	MS	Acute/Chronic active	35	female	motor-premotor	26	7	7	5	8.73569	3.89108
CGATTGAGTCCAACTA-1_1_A4	1_A4	EN-MIX	MS	Acute/Chronic active	35	female	motor-premotor	26	7	7	5	0.767607	13.637
CGCCAAGTCACATACG-1_1_A4	1_A4	EN-L2-3-Cntl	MS	Acute/Chronic active	35	female	motor-premotor	26	7	7	5	7.68142	-3.82983
CGCCAAGTCGTCCGTT-1_1_A4	1_A4	IN-VIP	MS	Acute/Chronic active	35	female	motor-premotor	26	7	7	5	-9.48283	8.60282
CGCGTTTGTAGCGTCC-1_1_A4	1_A4	EN-MIX	MS	Acute/Chronic active	35	female	motor-premotor	26	7	7	5	3.56174	4.1625
CGCTTCAGTCTCGTTC-1_1_A4	1_A4	EN-MIX	MS	Acute/Chronic active	35	female	motor-premotor	26	7	7	5	7.54088	-4.06028
CGCTTCATCATTGCGA-1_1_A4	1_A4	EN-MIX	MS	Acute/Chronic active	35	female	motor-premotor	26	7	7	5	7.31537	-4.85673
CGGACACGTCAGGACA-1_1_A4	1_A4	IN-PV	MS	Acute/Chronic active	35	female	motor-premotor	26	7	7	5	-6.24646	-9.22853
CGGACACTCCCTTGTG-1_1_A4	1_A4	EN-MIX	MS	Acute/Chronic active	35	female	motor-premotor	26	7	7	5	3.41874	5.64286
CGGACGTCAGCATGAG-1_1_A4	1_A4	EN-MIX	MS	Acute/Chronic active	35	female	motor-premotor	26	7	7	5	0.321499	13.2904
CGGACGTTCCCACTTG-1_1_A4	1_A4	EN-MIX	MS	Acute/Chronic active	35	female	motor-premotor	26	7	7	5	7.16739	-1.82849
CGGACTGAGCGTGTCC-1_1_A4	1_A4	EN-MIX	MS	Acute/Chronic active	35	female	motor-premotor	26	7	7	5	5.96411	4.48888
CGGACTGGTGATAAGT-1_1_A4	1_A4	EN-MIX	MS	Acute/Chronic active	35	female	motor-premotor	26	7	7	5	7.15873	-4.5078
CGGACTGGTTTCCACC-1_1_A4	1_A4	EN-L2-3-Cntl	MS	Acute/Chronic active	35	female	motor-premotor	26	7	7	5	8.78799	4.87074
CGGAGCTCAGAGCCAA-1_1_A4	1_A4	IN-VIP	MS	Acute/Chronic active	35	female	motor-premotor	26	7	7	5	-8.09199	7.1949
CGGAGCTGTAATCACC-1_1_A4	1_A4	EN-L2-3-Cntl	MS	Acute/Chronic active	35	female	motor-premotor	26	7	7	5	7.37464	-2.3645
CGGCTAGGTCATGCAT-1_1_A4	1_A4	EN-L4	MS	Acute/Chronic active	35	female	motor-premotor	26	7	7	5	1.80226	4.68336
CGGGTCATCAACTCTT-1_1_A4	1_A4	IN-VIP	MS	Acute/Chronic active	35	female	motor-premotor	26	7	7	5	-8.34192	9.75836
CGGGTCATCACGGTTA-1_1_A4	1_A4	EN-L2-3-Cntl	MS	Acute/Chronic active	35	female	motor-premotor	26	7	7	5	6.91756	-4.24845
CGGTTAAAGAGCTATA-1_1_A4	1_A4	EN-MIX	MS	Acute/Chronic active	35	female	motor-premotor	26	7	7	5	0.669144	13.3383
CGGTTAACAGGGATTG-1_1_A4	1_A4	IN-SST	MS	Acute/Chronic active	35	female	motor-premotor	26	7	7	5	-8.45571	-5.32023
CGGTTAAGTCGCGTGT-1_1_A4	1_A4	IN-SV2C	MS	Acute/Chronic active	35	female	motor-premotor	26	7	7	5	-12.3444	2.59765
CGTAGGCCACAGGTTT-1_1_A4	1_A4	IN-SV2C	MS	Acute/Chronic active	35	female	motor-premotor	26	7	7	5	-12.1701	2.09374
CGTCACTAGATGCCTT-1_1_A4	1_A4	EN-L5-6	MS	Acute/Chronic active	35	female	motor-premotor	26	7	7	5	0.47578	13.9974
CGTCCATCAAGTTGTC-1_1_A4	1_A4	EN-MIX	MS	Acute/Chronic active	35	female	motor-premotor	26	7	7	5	-12.8929	1.98156
CGTCTACAGCGTTCCG-1_1_A4	1_A4	IN-VIP	MS	Acute/Chronic active	35	female	motor-premotor	26	7	7	5	-9.21912	5.41453
CGTGTAACAGTATGCT-1_1_A4	1_A4	IN-SST	MS	Acute/Chronic active	35	female	motor-premotor	26	7	7	5	-7.48636	-7.45477
CGTGTCTAGTAGGTGC-1_1_A4	1_A4	EN-MIX	MS	Acute/Chronic active	35	female	motor-premotor	26	7	7	5	4.43121	3.62073
CGTGTCTCAGGAACGT-1_1_A4	1_A4	EN-L2-3-Cntl	MS	Acute/Chronic active	35	female	motor-premotor	26	7	7	5	7.88354	-3.41619
CGTTAGATCACTTCAT-1_1_A4	1_A4	IN-VIP	MS	Acute/Chronic active	35	female	motor-premotor	26	7	7	5	-8.44832	9.73629
CGTTGGGCAGACAAGC-1_1_A4	1_A4	EN-MIX	MS	Acute/Chronic active	35	female	motor-premotor	26	7	7	5	0.400884	13.4868
CTAACTTAGGTGTGGT-1_1_A4	1_A4	IN-PV	MS	Acute/Chronic active	35	female	motor-premotor	26	7	7	5	-5.75524	-9.43057
CTAAGACAGCACGCCT-1_1_A4	1_A4	IN-VIP	MS	Acute/Chronic active	35	female	motor-premotor	26	7	7	5	-8.51765	9.36235
CTAAGACGTAGCGCTC-1_1_A4	1_A4	EN-L2-3-MS	MS	Acute/Chronic active	35	female	motor-premotor	26	7	7	5	1.93034	-7.05489
CTACACCCACTACAGT-1_1_A4	1_A4	IN-VIP	MS	Acute/Chronic active	35	female	motor-premotor	26	7	7	5	-9.87699	6.0471
CTACACCGTGAAATCA-1_1_A4	1_A4	IN-VIP	MS	Acute/Chronic active	35	female	motor-premotor	26	7	7	5	-9.63134	4.82176
CTACACCTCCCAAGTA-1_1_A4	1_A4	IN-SST	MS	Acute/Chronic active	35	female	motor-premotor	26	7	7	5	-13.0255	1.2869
CTACCCAAGCATCATC-1_1_A4	1_A4	EN-MIX	MS	Acute/Chronic active	35	female	motor-premotor	26	7	7	5	7.51375	-2.58068
CTACCCATCCAATGGT-1_1_A4	1_A4	IN-SST	MS	Acute/Chronic active	35	female	motor-premotor	26	7	7	5	-4.58883	-8.05953
CTACGTCAGATGGGTC-1_1_A4	1_A4	IN-VIP	MS	Acute/Chronic active	35	female	motor-premotor	26	7	7	5	-9.53231	6.45251
CTACGTCCATTTCAGG-1_1_A4	1_A4	EN-L2-3-MS	MS	Acute/Chronic active	35	female	motor-premotor	26	7	7	5	3.16059	-6.21626
CTACGTCTCCTAAGTG-1_1_A4	1_A4	IN-SST	MS	Acute/Chronic active	35	female	motor-premotor	26	7	7	5	-9.49399	-4.93953
CTAGTGACAAGCCCAC-1_1_A4	1_A4	EN-MIX	MS	Acute/Chronic active	35	female	motor-premotor	26	7	7	5	7.62621	-4.46642
CTAGTGATCCTGCAGG-1_1_A4	1_A4	IN-PV	MS	Acute/Chronic active	35	female	motor-premotor	26	7	7	5	-6.8649	-15.9065
CTCAGAAAGCGATAGC-1_1_A4	1_A4	IN-SST	MS	Acute/Chronic active	35	female	motor-premotor	26	7	7	5	-9.93931	-5.22701
CTCAGAACATTACGAC-1_1_A4	1_A4	EN-MIX	MS	Acute/Chronic active	35	female	motor-premotor	26	7	7	5	2.23985	-7.66705
CTCAGAATCCAGGGCT-1_1_A4	1_A4	IN-VIP	MS	Acute/Chronic active	35	female	motor-premotor	26	7	7	5	-8.02981	8.06503
CTCATTATCCGCGGTA-1_1_A4	1_A4	EN-L2-3-MS	MS	Acute/Chronic active	35	female	motor-premotor	26	7	7	5	2.31879	-5.71368
CTCGAGGAGTGCTGCC-1_1_A4	1_A4	EN-MIX	MS	Acute/Chronic active	35	female	motor-premotor	26	7	7	5	7.34262	-2.99189
CTCGAGGCACTGTGTA-1_1_A4	1_A4	EN-MIX	MS	Acute/Chronic active	35	female	motor-premotor	26	7	7	5	5.26426	-6.01957
CTCGGGAAGCCCTAAT-1_1_A4	1_A4	EN-MIX	MS	Acute/Chronic active	35	female	motor-premotor	26	7	7	5	0.70641	13.5833
CTCGGGACATCCGTGG-1_1_A4	1_A4	IN-PV	MS	Acute/Chronic active	35	female	motor-premotor	26	7	7	5	-6.33382	-8.92979
CTCGTACAGACAGAGA-1_1_A4	1_A4	EN-L2-3-Cntl	MS	Acute/Chronic active	35	female	motor-premotor	26	7	7	5	8.4824	4.42678
CTCGTACAGCCGTCGT-1_1_A4	1_A4	EN-MIX	MS	Acute/Chronic active	35	female	motor-premotor	26	7	7	5	5.01915	3.60055
CTCGTACCACCAGGCT-1_1_A4	1_A4	IN-VIP	MS	Acute/Chronic active	35	female	motor-premotor	26	7	7	5	-8.30776	7.59949
CTCGTACCATGCTAGT-1_1_A4	1_A4	EN-L4	MS	Acute/Chronic active	35	female	motor-premotor	26	7	7	5	5.90043	-0.818989
CTCGTCACATCCCACT-1_1_A4	1_A4	EN-MIX	MS	Acute/Chronic active	35	female	motor-premotor	26	7	7	5	3.33689	-7.44613
CTCTAATGTTCCCTTG-1_1_A4	1_A4	IN-VIP	MS	Acute/Chronic active	35	female	motor-premotor	26	7	7	5	-8.5732	9.57158
CTCTAATTCTGCTGCT-1_1_A4	1_A4	IN-VIP	MS	Acute/Chronic active	35	female	motor-premotor	26	7	7	5	-8.64771	10.6461
CTCTACGTCAACGGGA-1_1_A4	1_A4	IN-SST	MS	Acute/Chronic active	35	female	motor-premotor	26	7	7	5	-10.1719	-5.49861
CTCTGGTGTAAGAGGA-1_1_A4	1_A4	EN-MIX	MS	Acute/Chronic active	35	female	motor-premotor	26	7	7	5	8.78178	4.37791
CTCTGGTGTCATATGC-1_1_A4	1_A4	EN-MIX	MS	Acute/Chronic active	35	female	motor-premotor	26	7	7	5	0.61052	12.0708
CTCTGGTTCCCAAGTA-1_1_A4	1_A4	EN-MIX	MS	Acute/Chronic active	35	female	motor-premotor	26	7	7	5	6.31924	-6.11277
CTGAAGTCACCTTGTC-1_1_A4	1_A4	EN-MIX	MS	Acute/Chronic active	35	female	motor-premotor	26	7	7	5	5.03728	-7.2454
CTGAAGTCAGCCAGAA-1_1_A4	1_A4	IN-VIP	MS	Acute/Chronic active	35	female	motor-premotor	26	7	7	5	-8.53245	10.0816
CTGATAGTCAGTACGT-1_1_A4	1_A4	IN-PV	MS	Acute/Chronic active	35	female	motor-premotor	26	7	7	5	-5.68009	-9.66273
CTGATCCTCGGCATCG-1_1_A4	1_A4	EN-MIX	MS	Acute/Chronic active	35	female	motor-premotor	26	7	7	5	6.30899	-4.64644
CTGCCTAAGTCGAGTG-1_1_A4	1_A4	IN-VIP	MS	Acute/Chronic active	35	female	motor-premotor	26	7	7	5	-10.1263	6.72164
CTGCCTACAAAGTCAA-1_1_A4	1_A4	IN-PV	MS	Acute/Chronic active	35	female	motor-premotor	26	7	7	5	-7.02458	-16.1592
CTGCCTAGTATGAAAC-1_1_A4	1_A4	IN-SST	MS	Acute/Chronic active	35	female	motor-premotor	26	7	7	5	-9.37099	-5.31807
CTGCCTATCGATAGAA-1_1_A4	1_A4	EN-L2-3-Cntl	MS	Acute/Chronic active	35	female	motor-premotor	26	7	7	5	8.26653	-2.02338
CTGCCTATCTACGAGT-1_1_A4	1_A4	EN-MIX	MS	Acute/Chronic active	35	female	motor-premotor	26	7	7	5	7.89767	-2.18108
CTGCGGAGTCTAGTGT-1_1_A4	1_A4	IN-VIP	MS	Acute/Chronic active	35	female	motor-premotor	26	7	7	5	-9.58846	4.93203
CTGCTGTTCACTATTC-1_1_A4	1_A4	IN-PV	MS	Acute/Chronic active	35	female	motor-premotor	26	7	7	5	-4.78319	-8.54263
CTGCTGTTCCAAGCCG-1_1_A4	1_A4	EN-MIX	MS	Acute/Chronic active	35	female	motor-premotor	26	7	7	5	5.45559	-7.95555
CTGGTCTCATTGCGGC-1_1_A4	1_A4	EN-MIX	MS	Acute/Chronic active	35	female	motor-premotor	26	7	7	5	0.373919	13.4908
CTGGTCTGTACCGTAT-1_1_A4	1_A4	IN-PV	MS	Acute/Chronic active	35	female	motor-premotor	26	7	7	5	-6.22014	-9.50279
CTGGTCTTCTTGAGGT-1_1_A4	1_A4	IN-VIP	MS	Acute/Chronic active	35	female	motor-premotor	26	7	7	5	-8.33974	7.56453
CTGTGCTTCATGCATG-1_1_A4	1_A4	EN-L2-3-Cntl	MS	Acute/Chronic active	35	female	motor-premotor	26	7	7	5	7.09554	-3.99436
CTTAACTAGGGATGGG-1_1_A4	1_A4	EN-L4	MS	Acute/Chronic active	35	female	motor-premotor	26	7	7	5	3.2992	3.29974
CTTAACTGTGAGTATA-1_1_A4	1_A4	IN-SV2C	MS	Acute/Chronic active	35	female	motor-premotor	26	7	7	5	-12.9192	1.10998
CTTACCGGTTCCTCCA-1_1_A4	1_A4	EN-L4	MS	Acute/Chronic active	35	female	motor-premotor	26	7	7	5	4.00449	2.57965
CTTAGGAAGCAGCGTA-1_1_A4	1_A4	IN-SST	MS	Acute/Chronic active	35	female	motor-premotor	26	7	7	5	-7.0428	-15.4122
CTTAGGAAGTGGTAAT-1_1_A4	1_A4	IN-SV2C	MS	Acute/Chronic active	35	female	motor-premotor	26	7	7	5	-12.2678	2.68522
CTTAGGACATCCCATC-1_1_A4	1_A4	EN-L5-6	MS	Acute/Chronic active	35	female	motor-premotor	26	7	7	5	0.480379	13.9481
CTTGGCTGTCTGGTCG-1_1_A4	1_A4	IN-VIP	MS	Acute/Chronic active	35	female	motor-premotor	26	7	7	5	-7.81436	9.1968
CTTTGCGAGCTGTCTA-1_1_A4	1_A4	EN-MIX	MS	Acute/Chronic active	35	female	motor-premotor	26	7	7	5	5.24495	-6.69316
GAAACTCAGAGTGAGA-1_1_A4	1_A4	IN-PV	MS	Acute/Chronic active	35	female	motor-premotor	26	7	7	5	-5.0442	-8.56297
GAACCTAGTCGAGATG-1_1_A4	1_A4	IN-VIP	MS	Acute/Chronic active	35	female	motor-premotor	26	7	7	5	-8.58247	10.3371
GAACGGAAGAGTACAT-1_1_A4	1_A4	IN-VIP	MS	Acute/Chronic active	35	female	motor-premotor	26	7	7	5	-8.23994	9.91296
GACACGCTCATATCGG-1_1_A4	1_A4	EN-MIX	MS	Acute/Chronic active	35	female	motor-premotor	26	7	7	5	3.88689	3.72997
GACAGAGCACATCTTT-1_1_A4	1_A4	IN-PV	MS	Acute/Chronic active	35	female	motor-premotor	26	7	7	5	-6.2738	-10.1446
GACAGAGCACCTATCC-1_1_A4	1_A4	EN-MIX	MS	Acute/Chronic active	35	female	motor-premotor	26	7	7	5	7.3395	-5.11059
GACAGAGGTAGCAAAT-1_1_A4	1_A4	EN-L4	MS	Acute/Chronic active	35	female	motor-premotor	26	7	7	5	4.7204	4.66266
GACAGAGTCAGTCAGT-1_1_A4	1_A4	EN-MIX	MS	Acute/Chronic active	35	female	motor-premotor	26	7	7	5	5.28016	-6.75075
GACCAATTCTTGTATC-1_1_A4	1_A4	IN-SV2C	MS	Acute/Chronic active	35	female	motor-premotor	26	7	7	5	-13.0632	1.34952
GACCTGGGTAATTGGA-1_1_A4	1_A4	EN-L2-3-Cntl	MS	Acute/Chronic active	35	female	motor-premotor	26	7	7	5	7.06611	-1.44901
GACGCGTCAATCACAC-1_1_A4	1_A4	EN-MIX	MS	Acute/Chronic active	35	female	motor-premotor	26	7	7	5	8.46191	3.25936
GACGCGTGTATTAGCC-1_1_A4	1_A4	EN-MIX	MS	Acute/Chronic active	35	female	motor-premotor	26	7	7	5	8.57372	4.08649
GACGCGTGTCAATACC-1_1_A4	1_A4	EN-MIX	MS	Acute/Chronic active	35	female	motor-premotor	26	7	7	5	6.27811	-5.70006
GACGGCTCATTCACTT-1_1_A4	1_A4	EN-MIX	MS	Acute/Chronic active	35	female	motor-premotor	26	7	7	5	2.79901	-6.73965
GACGGCTGTAAGTTCC-1_1_A4	1_A4	EN-MIX	MS	Acute/Chronic active	35	female	motor-premotor	26	7	7	5	6.53363	-3.43942
GACGTGCCAAACTGCT-1_1_A4	1_A4	EN-L4	MS	Acute/Chronic active	35	female	motor-premotor	26	7	7	5	1.97576	5.37629
GACGTTACATTTCACT-1_1_A4	1_A4	IN-VIP	MS	Acute/Chronic active	35	female	motor-premotor	26	7	7	5	-8.15589	9.00658
GACGTTATCAAGCCTA-1_1_A4	1_A4	EN-L2-3-Cntl	MS	Acute/Chronic active	35	female	motor-premotor	26	7	7	5	8.06086	-4.33484
GACTAACGTCGTTGTA-1_1_A4	1_A4	IN-VIP	MS	Acute/Chronic active	35	female	motor-premotor	26	7	7	5	-9.58258	4.97288
GACTACACAATGACCT-1_1_A4	1_A4	EN-L4	MS	Acute/Chronic active	35	female	motor-premotor	26	7	7	5	3.61866	4.42964
GACTACACAGGGAGAG-1_1_A4	1_A4	EN-L4	MS	Acute/Chronic active	35	female	motor-premotor	26	7	7	5	2.97378	5.7935
GACTGCGGTACAAGTA-1_1_A4	1_A4	EN-L5-6	MS	Acute/Chronic active	35	female	motor-premotor	26	7	7	5	6.679	0.042062
GAGCAGAAGGAGTAGA-1_1_A4	1_A4	EN-MIX	MS	Acute/Chronic active	35	female	motor-premotor	26	7	7	5	7.99812	-3.09937
GAGCAGATCGGTTAAC-1_1_A4	1_A4	EN-MIX	MS	Acute/Chronic active	35	female	motor-premotor	26	7	7	5	2.78993	4.43424
GAGGTGAAGTGTGAAT-1_1_A4	1_A4	EN-MIX	MS	Acute/Chronic active	35	female	motor-premotor	26	7	7	5	4.54202	5.16521
GAGGTGATCTGATTCT-1_1_A4	1_A4	EN-L2-3-MS	MS	Acute/Chronic active	35	female	motor-premotor	26	7	7	5	3.82173	-5.93987
GATCAGTCACGCATCG-1_1_A4	1_A4	IN-PV	MS	Acute/Chronic active	35	female	motor-premotor	26	7	7	5	-7.09772	-9.03203
GATCAGTTCCACGTTC-1_1_A4	1_A4	EN-MIX	MS	Acute/Chronic active	35	female	motor-premotor	26	7	7	5	5.60568	-7.01675
GATCGATCAAGGACAC-1_1_A4	1_A4	IN-VIP	MS	Acute/Chronic active	35	female	motor-premotor	26	7	7	5	-7.79366	7.70943
GATCGATTCCACGTTC-1_1_A4	1_A4	IN-VIP	MS	Acute/Chronic active	35	female	motor-premotor	26	7	7	5	-8.92958	10.0416
GATCGTAGTAAATACG-1_1_A4	1_A4	EN-L2-3-Cntl	MS	Acute/Chronic active	35	female	motor-premotor	26	7	7	5	7.82662	-2.77455
GATCGTATCTGTCTAT-1_1_A4	1_A4	EN-MIX	MS	Acute/Chronic active	35	female	motor-premotor	26	7	7	5	0.383319	13.8817
GATGAAACACAACTGT-1_1_A4	1_A4	EN-MIX	MS	Acute/Chronic active	35	female	motor-premotor	26	7	7	5	7.69965	-2.25047
GATGAAAGTAAACGCG-1_1_A4	1_A4	IN-PV	MS	Acute/Chronic active	35	female	motor-premotor	26	7	7	5	-5.62939	-9.06033
GATGAGGTCCTCGCAT-1_1_A4	1_A4	IN-SV2C	MS	Acute/Chronic active	35	female	motor-premotor	26	7	7	5	-12.8219	2.97978
GATGCTACAAGCCGTC-1_1_A4	1_A4	EN-L2-3-Cntl	MS	Acute/Chronic active	35	female	motor-premotor	26	7	7	5	7.02698	-2.99505
GATGCTAGTTAAGATG-1_1_A4	1_A4	IN-VIP	MS	Acute/Chronic active	35	female	motor-premotor	26	7	7	5	-10.9833	5.92911
GATGCTAGTTCCAACA-1_1_A4	1_A4	EN-L2-3-Cntl	MS	Acute/Chronic active	35	female	motor-premotor	26	7	7	5	7.48917	-3.75143
GCAAACTAGGCCGAAT-1_1_A4	1_A4	IN-VIP	MS	Acute/Chronic active	35	female	motor-premotor	26	7	7	5	-8.82261	10.0102
GCAAACTCAGCCTTTC-1_1_A4	1_A4	IN-VIP	MS	Acute/Chronic active	35	female	motor-premotor	26	7	7	5	-7.8339	8.98786
GCAAACTGTCAACTGT-1_1_A4	1_A4	IN-VIP	MS	Acute/Chronic active	35	female	motor-premotor	26	7	7	5	-8.895	9.77948
GCAATCAAGCCCGAAA-1_1_A4	1_A4	EN-MIX	MS	Acute/Chronic active	35	female	motor-premotor	26	7	7	5	3.81809	6.15382
GCAATCAGTCCGTTAA-1_1_A4	1_A4	EN-L2-3-Cntl	MS	Acute/Chronic active	35	female	motor-premotor	26	7	7	5	6.14984	-1.04688
GCAATCAGTGGCCCTA-1_1_A4	1_A4	EN-MIX	MS	Acute/Chronic active	35	female	motor-premotor	26	7	7	5	7.34026	-5.43766
GCACTCTCACGCGAAA-1_1_A4	1_A4	IN-VIP	MS	Acute/Chronic active	35	female	motor-premotor	26	7	7	5	-8.70597	9.81437
GCACTCTGTCCGAACC-1_1_A4	1_A4	IN-SST	MS	Acute/Chronic active	35	female	motor-premotor	26	7	7	5	-9.1888	-4.95045
GCAGCCAAGAACAACT-1_1_A4	1_A4	EN-L5-6	MS	Acute/Chronic active	35	female	motor-premotor	26	7	7	5	1.19671	12.9924
GCAGCCAGTTACGGAG-1_1_A4	1_A4	EN-MIX	MS	Acute/Chronic active	35	female	motor-premotor	26	7	7	5	4.82139	-6.20124
GCAGTTAGTATCACCA-1_1_A4	1_A4	EN-L4	MS	Acute/Chronic active	35	female	motor-premotor	26	7	7	5	6.21605	-1.31084
GCAGTTAGTCATATGC-1_1_A4	1_A4	IN-VIP	MS	Acute/Chronic active	35	female	motor-premotor	26	7	7	5	-9.10015	10.1869
GCATACAAGAAACGCC-1_1_A4	1_A4	IN-PV	MS	Acute/Chronic active	35	female	motor-premotor	26	7	7	5	-6.64279	-9.69737
GCATGTAGTTAGTGGG-1_1_A4	1_A4	IN-SST	MS	Acute/Chronic active	35	female	motor-premotor	26	7	7	5	-8.76657	-5.70328
GCATGTATCTCCAGGG-1_1_A4	1_A4	IN-VIP	MS	Acute/Chronic active	35	female	motor-premotor	26	7	7	5	-9.01814	5.90394
GCCAAATGTATAGGGC-1_1_A4	1_A4	EN-L2-3-MS	MS	Acute/Chronic active	35	female	motor-premotor	26	7	7	5	2.5844	-6.25258
GCCAAATGTTTAAGCC-1_1_A4	1_A4	EN-L2-3-Cntl	MS	Acute/Chronic active	35	female	motor-premotor	26	7	7	5	8.6939	4.58097
GCCAAATTCCTCAACC-1_1_A4	1_A4	EN-MIX	MS	Acute/Chronic active	35	female	motor-premotor	26	7	7	5	6.44304	-1.48927
GCCTCTAAGGGATACC-1_1_A4	1_A4	IN-VIP	MS	Acute/Chronic active	35	female	motor-premotor	26	7	7	5	-8.6397	9.73237
GCGACCACATTAACCG-1_1_A4	1_A4	IN-PV	MS	Acute/Chronic active	35	female	motor-premotor	26	7	7	5	-6.29598	-9.3759
GCGCAACAGCGTTCCG-1_1_A4	1_A4	EN-MIX	MS	Acute/Chronic active	35	female	motor-premotor	26	7	7	5	8.45738	4.46208
GCGCAACTCCCACTTG-1_1_A4	1_A4	EN-L4	MS	Acute/Chronic active	35	female	motor-premotor	26	7	7	5	3.72792	3.73382
GCGCAACTCTCTTGAT-1_1_A4	1_A4	EN-MIX	MS	Acute/Chronic active	35	female	motor-premotor	26	7	7	5	3.5657	-7.70686
GCGCAGTCACGAAAGC-1_1_A4	1_A4	EN-MIX	MS	Acute/Chronic active	35	female	motor-premotor	26	7	7	5	4.99274	-6.14091
GCGCAGTCACGTCTCT-1_1_A4	1_A4	EN-MIX	MS	Acute/Chronic active	35	female	motor-premotor	26	7	7	5	7.72057	-3.99093
GCGCAGTGTCGAGTTT-1_1_A4	1_A4	EN-MIX	MS	Acute/Chronic active	35	female	motor-premotor	26	7	7	5	2.29129	6.22926
GCGCAGTTCACAATGC-1_1_A4	1_A4	EN-L2-3-MS	MS	Acute/Chronic active	35	female	motor-premotor	26	7	7	5	3.02106	-6.35299
GCGCCAAAGGGAGTAA-1_1_A4	1_A4	EN-L2-3-MS	MS	Acute/Chronic active	35	female	motor-premotor	26	7	7	5	2.83917	-6.76487
GCGCCAACATTAGCCA-1_1_A4	1_A4	EN-L2-3-Cntl	MS	Acute/Chronic active	35	female	motor-premotor	26	7	7	5	7.59729	-2.02566
GCGCCAAGTTCAGCGC-1_1_A4	1_A4	EN-L2-3-Cntl	MS	Acute/Chronic active	35	female	motor-premotor	26	7	7	5	6.40796	-3.27704
GCGGGTTCACCATCCT-1_1_A4	1_A4	EN-MIX	MS	Acute/Chronic active	35	female	motor-premotor	26	7	7	5	7.26658	-5.37306
GCGGGTTTCTCGATGA-1_1_A4	1_A4	EN-L5-6	MS	Acute/Chronic active	35	female	motor-premotor	26	7	7	5	-3.89164	4.93546
GCTCCTAGTCAACATC-1_1_A4	1_A4	EN-L4	MS	Acute/Chronic active	35	female	motor-premotor	26	7	7	5	5.4404	-0.302736
GCTGCGAAGGATGGAA-1_1_A4	1_A4	IN-SST	MS	Acute/Chronic active	35	female	motor-premotor	26	7	7	5	-5.13039	-8.52158
GCTGCGAAGTCAATAG-1_1_A4	1_A4	EN-MIX	MS	Acute/Chronic active	35	female	motor-premotor	26	7	7	5	3.39934	-6.39243
GCTTCCACAGCCTTGG-1_1_A4	1_A4	IN-SST	MS	Acute/Chronic active	35	female	motor-premotor	26	7	7	5	-5.2251	-8.65123
GCTTCCATCAACACCA-1_1_A4	1_A4	IN-SV2C	MS	Acute/Chronic active	35	female	motor-premotor	26	7	7	5	-13.0181	1.81769
GCTTGAAAGCAATATG-1_1_A4	1_A4	EN-L2-3-Cntl	MS	Acute/Chronic active	35	female	motor-premotor	26	7	7	5	8.6645	4.372
GCTTGAATCGTGACAT-1_1_A4	1_A4	EN-MIX	MS	Acute/Chronic active	35	female	motor-premotor	26	7	7	5	8.73851	4.79337
GGAAAGCTCAAAGTAG-1_1_A4	1_A4	EN-MIX	MS	Acute/Chronic active	35	female	motor-premotor	26	7	7	5	6.47475	-1.26859
GGAAAGCTCAAGGTAA-1_1_A4	1_A4	EN-L5-6	MS	Acute/Chronic active	35	female	motor-premotor	26	7	7	5	-3.88162	5.13812
GGAACTTAGATCCGAG-1_1_A4	1_A4	IN-VIP	MS	Acute/Chronic active	35	female	motor-premotor	26	7	7	5	-8.49703	9.90722
GGAATAAGTGTCTGAT-1_1_A4	1_A4	IN-VIP	MS	Acute/Chronic active	35	female	motor-premotor	26	7	7	5	-8.14988	9.01085
GGAATAAGTTGTTTGG-1_1_A4	1_A4	EN-MIX	MS	Acute/Chronic active	35	female	motor-premotor	26	7	7	5	2.67972	-5.85514
GGACAAGAGTCACGCC-1_1_A4	1_A4	IN-SV2C	MS	Acute/Chronic active	35	female	motor-premotor	26	7	7	5	-12.4714	2.83374
GGACATTAGCTGTCTA-1_1_A4	1_A4	EN-MIX	MS	Acute/Chronic active	35	female	motor-premotor	26	7	7	5	7.17225	-4.34179
GGACATTTCTACTCAT-1_1_A4	1_A4	IN-PV	MS	Acute/Chronic active	35	female	motor-premotor	26	7	7	5	-7.20831	-15.7203
GGACGTCCACCCATGG-1_1_A4	1_A4	IN-PV	MS	Acute/Chronic active	35	female	motor-premotor	26	7	7	5	-5.05897	-8.40008
GGACGTCTCAACCAAC-1_1_A4	1_A4	IN-SV2C	MS	Acute/Chronic active	35	female	motor-premotor	26	7	7	5	-12.3793	2.28848
GGAGCAACATTACCTT-1_1_A4	1_A4	IN-PV	MS	Acute/Chronic active	35	female	motor-premotor	26	7	7	5	-6.67425	-9.99556
GGATGTTAGCCGTCGT-1_1_A4	1_A4	EN-MIX	MS	Acute/Chronic active	35	female	motor-premotor	26	7	7	5	6.24452	-6.2199
GGATTACAGCCGCCTA-1_1_A4	1_A4	EN-MIX	MS	Acute/Chronic active	35	female	motor-premotor	26	7	7	5	6.07548	-1.23489
GGCAATTTCACGATGT-1_1_A4	1_A4	EN-L2-3-MS	MS	Acute/Chronic active	35	female	motor-premotor	26	7	7	5	2.54845	-5.3968
GGCCGATAGTCATGCT-1_1_A4	1_A4	EN-L2-3-Cntl	MS	Acute/Chronic active	35	female	motor-premotor	26	7	7	5	8.80888	4.63893
GGCCGATTCATAACCG-1_1_A4	1_A4	IN-VIP	MS	Acute/Chronic active	35	female	motor-premotor	26	7	7	5	-8.03525	8.23501
GGCCGATTCGAATGGG-1_1_A4	1_A4	IN-SV2C	MS	Acute/Chronic active	35	female	motor-premotor	26	7	7	5	-13.093	2.19096
GGCGACTAGCATGGCA-1_1_A4	1_A4	EN-MIX	MS	Acute/Chronic active	35	female	motor-premotor	26	7	7	5	2.57958	6.68518
GGCGACTCAACTGCTA-1_1_A4	1_A4	EN-L2-3-Cntl	MS	Acute/Chronic active	35	female	motor-premotor	26	7	7	5	7.63174	6.24616
GGCGTGTTCCACGTGG-1_1_A4	1_A4	EN-MIX	MS	Acute/Chronic active	35	female	motor-premotor	26	7	7	5	3.42959	-6.76438
GGCTCGATCAACGAAA-1_1_A4	1_A4	EN-L5-6	MS	Acute/Chronic active	35	female	motor-premotor	26	7	7	5	0.231803	13.806
GGCTCGATCAGTTGAC-1_1_A4	1_A4	IN-VIP	MS	Acute/Chronic active	35	female	motor-premotor	26	7	7	5	-7.61342	7.29881
GGCTGGTAGTTGAGAT-1_1_A4	1_A4	IN-VIP	MS	Acute/Chronic active	35	female	motor-premotor	26	7	7	5	-7.82054	8.8502
GGCTGGTCAAGCTGTT-1_1_A4	1_A4	IN-VIP	MS	Acute/Chronic active	35	female	motor-premotor	26	7	7	5	-7.85303	8.47136
GGCTGGTGTAGCGCTC-1_1_A4	1_A4	EN-MIX	MS	Acute/Chronic active	35	female	motor-premotor	26	7	7	5	5.29475	-5.98692
GGGACCTCACTCAGGC-1_1_A4	1_A4	EN-MIX	MS	Acute/Chronic active	35	female	motor-premotor	26	7	7	5	6.46966	-1.67587
GGGACCTTCTAACGGT-1_1_A4	1_A4	IN-PV	MS	Acute/Chronic active	35	female	motor-premotor	26	7	7	5	-6.04056	-9.86342
GGGATGAAGTTATCGC-1_1_A4	1_A4	EN-MIX	MS	Acute/Chronic active	35	female	motor-premotor	26	7	7	5	4.44406	5.99555
GGGCACTTCATTATCC-1_1_A4	1_A4	EN-MIX	MS	Acute/Chronic active	35	female	motor-premotor	26	7	7	5	-3.55932	5.57092
GGGCATCAGTACCGGA-1_1_A4	1_A4	EN-L4	MS	Acute/Chronic active	35	female	motor-premotor	26	7	7	5	3.25928	-0.569406
GGGCATCCACCGAAAG-1_1_A4	1_A4	EN-MIX	MS	Acute/Chronic active	35	female	motor-premotor	26	7	7	5	7.25583	-5.22074
GGGTCTGGTGCTTCTC-1_1_A4	1_A4	EN-MIX	MS	Acute/Chronic active	35	female	motor-premotor	26	7	7	5	7.55269	-4.97344
GGTATTGAGACAATAC-1_1_A4	1_A4	EN-MIX	MS	Acute/Chronic active	35	female	motor-premotor	26	7	7	5	4.50758	4.7942
GGTATTGCATTGAGCT-1_1_A4	1_A4	IN-VIP	MS	Acute/Chronic active	35	female	motor-premotor	26	7	7	5	-8.53255	9.43269
GGTATTGTCCGTCATC-1_1_A4	1_A4	EN-MIX	MS	Acute/Chronic active	35	female	motor-premotor	26	7	7	5	7.39226	-5.07866
GGTGAAGAGAAGGCCT-1_1_A4	1_A4	EN-MIX	MS	Acute/Chronic active	35	female	motor-premotor	26	7	7	5	5.89411	-0.628026
GGTGAAGAGCACCGTC-1_1_A4	1_A4	EN-MIX	MS	Acute/Chronic active	35	female	motor-premotor	26	7	7	5	5.94293	-0.795165
GGTGAAGAGGGTTTCT-1_1_A4	1_A4	IN-VIP	MS	Acute/Chronic active	35	female	motor-premotor	26	7	7	5	-8.38145	9.7062
GGTGCGTAGCATCATC-1_1_A4	1_A4	EN-L2-3-Cntl	MS	Acute/Chronic active	35	female	motor-premotor	26	7	7	5	7.31386	-2.99922
GGTGCGTTCAACACCA-1_1_A4	1_A4	EN-L2-3-Cntl	MS	Acute/Chronic active	35	female	motor-premotor	26	7	7	5	8.17666	4.09201
GGTGTTAAGGGAAACA-1_1_A4	1_A4	EN-MIX	MS	Acute/Chronic active	35	female	motor-premotor	26	7	7	5	3.43156	5.65975
GGTGTTATCGTAGGAG-1_1_A4	1_A4	EN-L4	MS	Acute/Chronic active	35	female	motor-premotor	26	7	7	5	3.95032	2.79872
GTAACTGGTCGCTTCT-1_1_A4	1_A4	EN-L2-3-Cntl	MS	Acute/Chronic active	35	female	motor-premotor	26	7	7	5	8.34741	5.0084
GTACGTACATCTCGCT-1_1_A4	1_A4	IN-PV	MS	Acute/Chronic active	35	female	motor-premotor	26	7	7	5	-6.22029	-9.44309
GTACGTAGTACGCACC-1_1_A4	1_A4	EN-MIX	MS	Acute/Chronic active	35	female	motor-premotor	26	7	7	5	8.2489	4.28352
GTACTCCAGAAACCAT-1_1_A4	1_A4	IN-SST	MS	Acute/Chronic active	35	female	motor-premotor	26	7	7	5	-7.09615	-15.7819
GTATTCTGTCGACTGC-1_1_A4	1_A4	IN-SST	MS	Acute/Chronic active	35	female	motor-premotor	26	7	7	5	-12.6301	0.602636
GTATTCTTCAGAAATG-1_1_A4	1_A4	IN-VIP	MS	Acute/Chronic active	35	female	motor-premotor	26	7	7	5	-8.66413	9.21615
GTCAAGTTCAAGGTAA-1_1_A4	1_A4	IN-SV2C	MS	Acute/Chronic active	35	female	motor-premotor	26	7	7	5	-12.2542	2.22076
GTCACAACACGCATCG-1_1_A4	1_A4	EN-L4	MS	Acute/Chronic active	35	female	motor-premotor	26	7	7	5	3.77975	4.20575
GTCACAATCCGAACGC-1_1_A4	1_A4	IN-PV	MS	Acute/Chronic active	35	female	motor-premotor	26	7	7	5	-6.67348	-9.81686
GTCCTCAAGCTTTGGT-1_1_A4	1_A4	IN-PV	MS	Acute/Chronic active	35	female	motor-premotor	26	7	7	5	-5.47214	-9.76892
GTCCTCACAGTTAACC-1_1_A4	1_A4	EN-MIX	MS	Acute/Chronic active	35	female	motor-premotor	26	7	7	5	6.57965	-1.85394
GTCGGGTCAAGCTGAG-1_1_A4	1_A4	IN-VIP	MS	Acute/Chronic active	35	female	motor-premotor	26	7	7	5	-8.70346	5.76819
GTCGGGTCATGCTGGC-1_1_A4	1_A4	EN-MIX	MS	Acute/Chronic active	35	female	motor-premotor	26	7	7	5	0.368123	13.83
GTCGGGTGTCCAACTA-1_1_A4	1_A4	EN-MIX	MS	Acute/Chronic active	35	female	motor-premotor	26	7	7	5	7.82459	-3.56356
GTCGTAATCTTCAACT-1_1_A4	1_A4	IN-SV2C	MS	Acute/Chronic active	35	female	motor-premotor	26	7	7	5	-13.0823	2.24676
GTCTCGTCAGGGTATG-1_1_A4	1_A4	EN-L2-3-Cntl	MS	Acute/Chronic active	35	female	motor-premotor	26	7	7	5	7.40899	-2.2779
GTCTTCGAGGTGATTA-1_1_A4	1_A4	EN-MIX	MS	Acute/Chronic active	35	female	motor-premotor	26	7	7	5	6.64881	-5.33918
GTGAAGGCATGCCACG-1_1_A4	1_A4	IN-VIP	MS	Acute/Chronic active	35	female	motor-premotor	26	7	7	5	-8.5921	7.80096
GTGAAGGGTATGAAAC-1_1_A4	1_A4	EN-MIX	MS	Acute/Chronic active	35	female	motor-premotor	26	7	7	5	-3.83261	5.44577
GTGCAGCAGCACGCCT-1_1_A4	1_A4	EN-MIX	MS	Acute/Chronic active	35	female	motor-premotor	26	7	7	5	5.4179	-1.19956
GTGCAGCCAGACAAAT-1_1_A4	1_A4	IN-PV	MS	Acute/Chronic active	35	female	motor-premotor	26	7	7	5	-6.66005	-10.2047
GTGCAGCGTAAACCTC-1_1_A4	1_A4	IN-VIP	MS	Acute/Chronic active	35	female	motor-premotor	26	7	7	5	-7.67903	8.21239
GTGCGGTAGCTATGCT-1_1_A4	1_A4	IN-SV2C	MS	Acute/Chronic active	35	female	motor-premotor	26	7	7	5	-12.1822	2.86004
GTGCTTCAGCAGCGTA-1_1_A4	1_A4	EN-L5-6	MS	Acute/Chronic active	35	female	motor-premotor	26	7	7	5	1.01617	11.6777
GTGCTTCCAGCGTCCA-1_1_A4	1_A4	EN-MIX	MS	Acute/Chronic active	35	female	motor-premotor	26	7	7	5	7.34134	-4.85444
GTGCTTCCATGCTAGT-1_1_A4	1_A4	IN-PV	MS	Acute/Chronic active	35	female	motor-premotor	26	7	7	5	-5.68153	-9.45108
GTGGGTCAGAGCCTAG-1_1_A4	1_A4	EN-MIX	MS	Acute/Chronic active	35	female	motor-premotor	26	7	7	5	6.79368	-4.84241
GTGGGTCGTCACTTCC-1_1_A4	1_A4	EN-L4	MS	Acute/Chronic active	35	female	motor-premotor	26	7	7	5	3.10497	2.49379
GTGGGTCGTCGTGGCT-1_1_A4	1_A4	IN-VIP	MS	Acute/Chronic active	35	female	motor-premotor	26	7	7	5	-8.42244	9.57486
GTGGGTCGTGTTGGGA-1_1_A4	1_A4	IN-SST	MS	Acute/Chronic active	35	female	motor-premotor	26	7	7	5	-4.518	-7.96034
GTGGGTCTCGTTTATC-1_1_A4	1_A4	IN-VIP	MS	Acute/Chronic active	35	female	motor-premotor	26	7	7	5	-8.17199	8.73894
GTGTTAGGTTGGAGGT-1_1_A4	1_A4	EN-L4	MS	Acute/Chronic active	35	female	motor-premotor	26	7	7	5	2.32762	5.04413
GTTCATTCACTTGGAT-1_1_A4	1_A4	EN-L5-6	MS	Acute/Chronic active	35	female	motor-premotor	26	7	7	5	7.75287	6.08291
GTTCGGGAGGTTCCTA-1_1_A4	1_A4	EN-L2-3-Cntl	MS	Acute/Chronic active	35	female	motor-premotor	26	7	7	5	7.12327	-1.99351
GTTCTCGCATTGTGCA-1_1_A4	1_A4	EN-L5-6	MS	Acute/Chronic active	35	female	motor-premotor	26	7	7	5	0.204258	13.1827
TAAGCGTGTTCCTCCA-1_1_A4	1_A4	EN-L4	MS	Acute/Chronic active	35	female	motor-premotor	26	7	7	5	-0.42895	-2.21187
TACACGAAGGTAGCTG-1_1_A4	1_A4	EN-MIX	MS	Acute/Chronic active	35	female	motor-premotor	26	7	7	5	2.80952	4.90028
TACACGAGTGACAAAT-1_1_A4	1_A4	EN-MIX	MS	Acute/Chronic active	35	female	motor-premotor	26	7	7	5	4.65916	3.32503
TACACGATCACCCTCA-1_1_A4	1_A4	EN-MIX	MS	Acute/Chronic active	35	female	motor-premotor	26	7	7	5	3.90586	2.65812
TACAGTGAGTACACCT-1_1_A4	1_A4	EN-L4	MS	Acute/Chronic active	35	female	motor-premotor	26	7	7	5	3.56238	2.74912
TACAGTGCAGAGTGTG-1_1_A4	1_A4	EN-MIX	MS	Acute/Chronic active	35	female	motor-premotor	26	7	7	5	3.54153	3.32232
TACTCATAGCAATCTC-1_1_A4	1_A4	IN-SV2C	MS	Acute/Chronic active	35	female	motor-premotor	26	7	7	5	-12.5929	2.5509
TAGGCATGTCGTTGTA-1_1_A4	1_A4	EN-MIX	MS	Acute/Chronic active	35	female	motor-premotor	26	7	7	5	6.21517	-5.65212
TAGTGGTCAAGCTGAG-1_1_A4	1_A4	IN-VIP	MS	Acute/Chronic active	35	female	motor-premotor	26	7	7	5	-6.9428	7.34241
TAGTGGTGTGTTTGGT-1_1_A4	1_A4	EN-L5-6	MS	Acute/Chronic active	35	female	motor-premotor	26	7	7	5	1.94288	12.756
TATGCCCGTTACGGAG-1_1_A4	1_A4	EN-L4	MS	Acute/Chronic active	35	female	motor-premotor	26	7	7	5	2.56131	6.64315
TCAACGATCATCTGTT-1_1_A4	1_A4	IN-PV	MS	Acute/Chronic active	35	female	motor-premotor	26	7	7	5	-5.47958	-9.79668
TCACAAGAGCTCCTCT-1_1_A4	1_A4	EN-L4	MS	Acute/Chronic active	35	female	motor-premotor	26	7	7	5	2.22783	2.43967
TCACGAAAGAATAGGG-1_1_A4	1_A4	IN-SST	MS	Acute/Chronic active	35	female	motor-premotor	26	7	7	5	-8.65417	-5.42371
TCAGATGGTACGAAAT-1_1_A4	1_A4	EN-L2-3-MS	MS	Acute/Chronic active	35	female	motor-premotor	26	7	7	5	4.27349	-6.76071
TCAGCAAGTAAGAGGA-1_1_A4	1_A4	EN-MIX	MS	Acute/Chronic active	35	female	motor-premotor	26	7	7	5	7.11123	3.14018
TCAGCAAGTGCACCAC-1_1_A4	1_A4	IN-VIP	MS	Acute/Chronic active	35	female	motor-premotor	26	7	7	5	-9.13021	5.71069
TCAGCTCCAGTATCTG-1_1_A4	1_A4	EN-MIX	MS	Acute/Chronic active	35	female	motor-premotor	26	7	7	5	6.88176	-5.15759
TCAGCTCTCCGCATCT-1_1_A4	1_A4	EN-MIX	MS	Acute/Chronic active	35	female	motor-premotor	26	7	7	5	3.31176	5.9591
TCAGGATCATGCCACG-1_1_A4	1_A4	EN-MIX	MS	Acute/Chronic active	35	female	motor-premotor	26	7	7	5	5.65704	-5.17092
TCAGGATCATTTGCTT-1_1_A4	1_A4	EN-L5-6	MS	Acute/Chronic active	35	female	motor-premotor	26	7	7	5	7.8296	6.34188
TCAGGTACAATGTAAG-1_1_A4	1_A4	EN-MIX	MS	Acute/Chronic active	35	female	motor-premotor	26	7	7	5	7.96391	-2.97577
TCATTACAGAGTTGGC-1_1_A4	1_A4	EN-L4	MS	Acute/Chronic active	35	female	motor-premotor	26	7	7	5	2.71829	4.5029
TCATTACTCGCTGATA-1_1_A4	1_A4	IN-PV	MS	Acute/Chronic active	35	female	motor-premotor	26	7	7	5	-5.64143	-9.3327
TCATTACTCGGTGTCG-1_1_A4	1_A4	IN-SST	MS	Acute/Chronic active	35	female	motor-premotor	26	7	7	5	-9.33111	-4.75629
TCCACACCAAACCCAT-1_1_A4	1_A4	EN-L5-6	MS	Acute/Chronic active	35	female	motor-premotor	26	7	7	5	8.07649	6.20196
TCCCGATCAGTAAGAT-1_1_A4	1_A4	IN-VIP	MS	Acute/Chronic active	35	female	motor-premotor	26	7	7	5	-7.9609	9.18561
TCCCGATCAGTTAACC-1_1_A4	1_A4	EN-L2-3-Cntl	MS	Acute/Chronic active	35	female	motor-premotor	26	7	7	5	8.85403	4.44158
TCCCGATGTGTGAATA-1_1_A4	1_A4	EN-MIX	MS	Acute/Chronic active	35	female	motor-premotor	26	7	7	5	0.654039	13.752
TCCCGATGTTCACCTC-1_1_A4	1_A4	IN-SST	MS	Acute/Chronic active	35	female	motor-premotor	26	7	7	5	-9.00091	-5.61911
TCGCGAGGTGAGGCTA-1_1_A4	1_A4	IN-VIP	MS	Acute/Chronic active	35	female	motor-premotor	26	7	7	5	-8.6414	9.35012
TCGCGAGTCGTCCGTT-1_1_A4	1_A4	EN-L2-3-MS	MS	Acute/Chronic active	35	female	motor-premotor	26	7	7	5	1.23629	-4.72741
TCGCGTTAGCTGAAAT-1_1_A4	1_A4	EN-MIX	MS	Acute/Chronic active	35	female	motor-premotor	26	7	7	5	6.202	-5.60473
TCGTACCAGACACGAC-1_1_A4	1_A4	IN-VIP	MS	Acute/Chronic active	35	female	motor-premotor	26	7	7	5	-7.9972	7.9773
TCGTACCAGCGATAGC-1_1_A4	1_A4	EN-MIX	MS	Acute/Chronic active	35	female	motor-premotor	26	7	7	5	8.82486	4.69315
TCGTACCTCCGTTGTC-1_1_A4	1_A4	EN-MIX	MS	Acute/Chronic active	35	female	motor-premotor	26	7	7	5	7.62078	-4.45696
TCTATTGAGCCAGTTT-1_1_A4	1_A4	IN-SST	MS	Acute/Chronic active	35	female	motor-premotor	26	7	7	5	-8.85826	-4.3662
TCTATTGAGGCATGGT-1_1_A4	1_A4	IN-VIP	MS	Acute/Chronic active	35	female	motor-premotor	26	7	7	5	-8.63661	9.66394
TCTATTGTCTGCCAGG-1_1_A4	1_A4	EN-L2-3-MS	MS	Acute/Chronic active	35	female	motor-premotor	26	7	7	5	7.20579	-4.61023
TCTGAGAAGAGGGATA-1_1_A4	1_A4	IN-SV2C	MS	Acute/Chronic active	35	female	motor-premotor	26	7	7	5	-12.6357	2.44875
TCTGGAATCCTGTACC-1_1_A4	1_A4	EN-MIX	MS	Acute/Chronic active	35	female	motor-premotor	26	7	7	5	6.24057	-1.09532
TCTTTCCGTAGTGAAT-1_1_A4	1_A4	EN-L4	MS	Acute/Chronic active	35	female	motor-premotor	26	7	7	5	3.79453	5.22724
TGAAAGACAATGTTGC-1_1_A4	1_A4	EN-MIX	MS	Acute/Chronic active	35	female	motor-premotor	26	7	7	5	3.29708	-5.44636
TGAAAGAGTTAAGAAC-1_1_A4	1_A4	EN-L2-3-MS	MS	Acute/Chronic active	35	female	motor-premotor	26	7	7	5	5.68199	-6.06447
TGACAACAGAATGTGT-1_1_A4	1_A4	EN-MIX	MS	Acute/Chronic active	35	female	motor-premotor	26	7	7	5	6.15137	-4.91843
TGACAACGTAGCGTGA-1_1_A4	1_A4	EN-MIX	MS	Acute/Chronic active	35	female	motor-premotor	26	7	7	5	5.68413	-6.24662
TGACGGCAGATCGATA-1_1_A4	1_A4	EN-MIX	MS	Acute/Chronic active	35	female	motor-premotor	26	7	7	5	8.8262	3.3683
TGACGGCGTCCAAGTT-1_1_A4	1_A4	EN-L2-3-Cntl	MS	Acute/Chronic active	35	female	motor-premotor	26	7	7	5	8.51195	4.28629
TGACGGCTCAGTTCGA-1_1_A4	1_A4	EN-MIX	MS	Acute/Chronic active	35	female	motor-premotor	26	7	7	5	6.35893	-1.44289
TGACTAGCAGACGCTC-1_1_A4	1_A4	IN-VIP	MS	Acute/Chronic active	35	female	motor-premotor	26	7	7	5	-8.17071	8.63346
TGACTAGGTGTCCTCT-1_1_A4	1_A4	EN-L4	MS	Acute/Chronic active	35	female	motor-premotor	26	7	7	5	5.5146	5.58459
TGAGAGGCACTTAACG-1_1_A4	1_A4	IN-VIP	MS	Acute/Chronic active	35	female	motor-premotor	26	7	7	5	-9.14492	9.33073
TGAGCATAGGTCATCT-1_1_A4	1_A4	EN-L2-3-Cntl	MS	Acute/Chronic active	35	female	motor-premotor	26	7	7	5	7.57543	-3.86765
TGAGCATCAGTAAGCG-1_1_A4	1_A4	IN-VIP	MS	Acute/Chronic active	35	female	motor-premotor	26	7	7	5	-8.02958	8.66299
TGAGCATGTAAGGATT-1_1_A4	1_A4	EN-MIX	MS	Acute/Chronic active	35	female	motor-premotor	26	7	7	5	1.52456	12.2061
TGAGCATGTCGCGTGT-1_1_A4	1_A4	IN-VIP	MS	Acute/Chronic active	35	female	motor-premotor	26	7	7	5	-8.59407	9.06909
TGAGGGACACAGCGTC-1_1_A4	1_A4	EN-L5-6	MS	Acute/Chronic active	35	female	motor-premotor	26	7	7	5	7.51719	5.88527
TGCACCTGTAAGGGCT-1_1_A4	1_A4	IN-VIP	MS	Acute/Chronic active	35	female	motor-premotor	26	7	7	5	-7.40344	8.33117
TGCACCTTCCCATTTA-1_1_A4	1_A4	IN-SST	MS	Acute/Chronic active	35	female	motor-premotor	26	7	7	5	-6.91864	-9.33126
TGCCAAATCAAAGTAG-1_1_A4	1_A4	EN-MIX	MS	Acute/Chronic active	35	female	motor-premotor	26	7	7	5	5.61177	-5.58985
TGCCCATCAGATCCAT-1_1_A4	1_A4	EN-MIX	MS	Acute/Chronic active	35	female	motor-premotor	26	7	7	5	4.36174	3.03006
TGCCCATTCTTCGAGA-1_1_A4	1_A4	IN-SV2C	MS	Acute/Chronic active	35	female	motor-premotor	26	7	7	5	-12.8892	2.53582
TGCCCTACAGCATACT-1_1_A4	1_A4	EN-MIX	MS	Acute/Chronic active	35	female	motor-premotor	26	7	7	5	7.56024	-5.12793
TGCCCTACAGGCTCAC-1_1_A4	1_A4	EN-MIX	MS	Acute/Chronic active	35	female	motor-premotor	26	7	7	5	7.5433	-4.48916
TGCGCAGCATAACCTG-1_1_A4	1_A4	EN-L2-3-Cntl	MS	Acute/Chronic active	35	female	motor-premotor	26	7	7	5	8.04277	-2.42701
TGCGGGTCAGCTCGAC-1_1_A4	1_A4	IN-SST	MS	Acute/Chronic active	35	female	motor-premotor	26	7	7	5	-12.6164	0.625566
TGCGTGGAGAAGGTGA-1_1_A4	1_A4	EN-L2-3-MS	MS	Acute/Chronic active	35	female	motor-premotor	26	7	7	5	1.84183	-5.44098
TGCGTGGAGGGTTTCT-1_1_A4	1_A4	IN-VIP	MS	Acute/Chronic active	35	female	motor-premotor	26	7	7	5	-8.39391	9.70131
TGCTACCGTATAGTAG-1_1_A4	1_A4	IN-PV	MS	Acute/Chronic active	35	female	motor-premotor	26	7	7	5	-7.03936	-15.632
TGCTGCTAGGCAGTCA-1_1_A4	1_A4	EN-L4	MS	Acute/Chronic active	35	female	motor-premotor	26	7	7	5	2.97744	5.30809
TGCTGCTGTAGCTCCG-1_1_A4	1_A4	EN-MIX	MS	Acute/Chronic active	35	female	motor-premotor	26	7	7	5	3.45247	3.90961
TGCTGCTGTTGTCGCG-1_1_A4	1_A4	EN-MIX	MS	Acute/Chronic active	35	female	motor-premotor	26	7	7	5	4.43694	2.87121
TGCTGCTTCTGCAAGT-1_1_A4	1_A4	EN-MIX	MS	Acute/Chronic active	35	female	motor-premotor	26	7	7	5	7.92997	5.8896
TGGACGCCACATCCAA-1_1_A4	1_A4	IN-PV	MS	Acute/Chronic active	35	female	motor-premotor	26	7	7	5	-6.90844	-9.66573
TGGCCAGCATGTAAGA-1_1_A4	1_A4	EN-L2-3-Cntl	MS	Acute/Chronic active	35	female	motor-premotor	26	7	7	5	6.00058	-0.808709
TGGCCAGGTCAAACTC-1_1_A4	1_A4	IN-VIP	MS	Acute/Chronic active	35	female	motor-premotor	26	7	7	5	-9.21624	6.03537
TGGCCAGGTTGTGGCC-1_1_A4	1_A4	IN-PV	MS	Acute/Chronic active	35	female	motor-premotor	26	7	7	5	-4.81625	-8.19399
TGGCGCACAAACCTAC-1_1_A4	1_A4	EN-L4	MS	Acute/Chronic active	35	female	motor-premotor	26	7	7	5	4.43374	5.86866
TGGCGCATCACTCCTG-1_1_A4	1_A4	IN-SST	MS	Acute/Chronic active	35	female	motor-premotor	26	7	7	5	-8.74875	-5.1363
TGGCTGGAGCCGCCTA-1_1_A4	1_A4	IN-SV2C	MS	Acute/Chronic active	35	female	motor-premotor	26	7	7	5	-12.8405	2.27387
TGGCTGGAGTTTAGGA-1_1_A4	1_A4	EN-MIX	MS	Acute/Chronic active	35	female	motor-premotor	26	7	7	5	1.31154	13.2103
TGGCTGGCATAGTAAG-1_1_A4	1_A4	EN-L2-3-Cntl	MS	Acute/Chronic active	35	female	motor-premotor	26	7	7	5	7.43861	-2.59664
TGGGAAGGTAGCTGCC-1_1_A4	1_A4	IN-VIP	MS	Acute/Chronic active	35	female	motor-premotor	26	7	7	5	-7.34372	8.03746
TGGGAAGTCTCACATT-1_1_A4	1_A4	EN-L5-6	MS	Acute/Chronic active	35	female	motor-premotor	26	7	7	5	6.73338	-0.182715
TGGGCGTCAATAAGCA-1_1_A4	1_A4	IN-VIP	MS	Acute/Chronic active	35	female	motor-premotor	26	7	7	5	-8.18153	7.66581
TGGGCGTCACCGGAAA-1_1_A4	1_A4	EN-MIX	MS	Acute/Chronic active	35	female	motor-premotor	26	7	7	5	-3.86341	4.29853
TGGGCGTTCACCCGAG-1_1_A4	1_A4	EN-MIX	MS	Acute/Chronic active	35	female	motor-premotor	26	7	7	5	1.75726	5.72261
TGGTTAGAGATCGGGT-1_1_A4	1_A4	EN-MIX	MS	Acute/Chronic active	35	female	motor-premotor	26	7	7	5	7.95581	-3.25588
TGGTTCCGTAAATACG-1_1_A4	1_A4	IN-SST	MS	Acute/Chronic active	35	female	motor-premotor	26	7	7	5	-5.72578	-8.49255
TGGTTCCTCTTTACGT-1_1_A4	1_A4	EN-MIX	MS	Acute/Chronic active	35	female	motor-premotor	26	7	7	5	6.43182	-6.6142
TGTATTCCATGCTAGT-1_1_A4	1_A4	IN-VIP	MS	Acute/Chronic active	35	female	motor-premotor	26	7	7	5	-8.51529	9.71211
TGTATTCTCACTTATC-1_1_A4	1_A4	EN-MIX	MS	Acute/Chronic active	35	female	motor-premotor	26	7	7	5	-0.619512	-3.17191
TGTGGTAGTCGATTGT-1_1_A4	1_A4	IN-VIP	MS	Acute/Chronic active	35	female	motor-premotor	26	7	7	5	-7.92207	9.56577
TGTTCCGCAGCTCCGA-1_1_A4	1_A4	IN-PV	MS	Acute/Chronic active	35	female	motor-premotor	26	7	7	5	-6.59615	-9.48215
TTAACTCAGCAGCGTA-1_1_A4	1_A4	IN-VIP	MS	Acute/Chronic active	35	female	motor-premotor	26	7	7	5	-7.83461	9.22294
TTAGGACCAAGGTTCT-1_1_A4	1_A4	EN-MIX	MS	Acute/Chronic active	35	female	motor-premotor	26	7	7	5	4.43528	-6.08634
TTAGGCAAGGGAACGG-1_1_A4	1_A4	IN-VIP	MS	Acute/Chronic active	35	female	motor-premotor	26	7	7	5	-8.34184	8.5483
TTAGTTCAGAGATGAG-1_1_A4	1_A4	IN-VIP	MS	Acute/Chronic active	35	female	motor-premotor	26	7	7	5	-9.70978	5.0306
TTCCCAGAGACATAAC-1_1_A4	1_A4	IN-VIP	MS	Acute/Chronic active	35	female	motor-premotor	26	7	7	5	-9.91057	4.84845
TTCTACACATGGTCAT-1_1_A4	1_A4	EN-L5-6	MS	Acute/Chronic active	35	female	motor-premotor	26	7	7	5	1.43775	13.525
TTCTACATCTTTACAC-1_1_A4	1_A4	IN-SST	MS	Acute/Chronic active	35	female	motor-premotor	26	7	7	5	-8.8393	-5.76626
TTCTCAACAACACGCC-1_1_A4	1_A4	EN-MIX	MS	Acute/Chronic active	35	female	motor-premotor	26	7	7	5	1.11913	13.6729
TTCTTAGCAACCGCCA-1_1_A4	1_A4	EN-MIX	MS	Acute/Chronic active	35	female	motor-premotor	26	7	7	5	6.71097	-0.0592039
TTGAACGCACCATGTA-1_1_A4	1_A4	IN-VIP	MS	Acute/Chronic active	35	female	motor-premotor	26	7	7	5	-9.19445	6.10602
TTGAACGCAGGTTTCA-1_1_A4	1_A4	EN-MIX	MS	Acute/Chronic active	35	female	motor-premotor	26	7	7	5	3.55236	6.23452
TTGAACGGTCCAGTAT-1_1_A4	1_A4	IN-VIP	MS	Acute/Chronic active	35	female	motor-premotor	26	7	7	5	-8.59335	7.68398
TTGAACGTCTCCAACC-1_1_A4	1_A4	EN-MIX	MS	Acute/Chronic active	35	female	motor-premotor	26	7	7	5	8.43118	4.88093
TTGCGTCGTCTTCTCG-1_1_A4	1_A4	EN-L5-6	MS	Acute/Chronic active	35	female	motor-premotor	26	7	7	5	0.826773	13.9357
TTGGCAAGTCTTTCAT-1_1_A4	1_A4	IN-SST	MS	Acute/Chronic active	35	female	motor-premotor	26	7	7	5	-8.48256	-5.40669
TTTACTGAGTGAAGTT-1_1_A4	1_A4	EN-MIX	MS	Acute/Chronic active	35	female	motor-premotor	26	7	7	5	3.51037	-7.01979
TTTACTGCACGAAAGC-1_1_A4	1_A4	EN-MIX	MS	Acute/Chronic active	35	female	motor-premotor	26	7	7	5	3.91943	-8.03446
TTTATGCCAGCTGGCT-1_1_A4	1_A4	EN-MIX	MS	Acute/Chronic active	35	female	motor-premotor	26	7	7	5	0.584562	13.6236
TTTCCTCGTCGAAAGC-1_1_A4	1_A4	EN-MIX	MS	Acute/Chronic active	35	female	motor-premotor	26	7	7	5	-3.86687	4.62706
TTTGCGCGTTCCTCCA-1_1_A4	1_A4	IN-SV2C	MS	Acute/Chronic active	35	female	motor-premotor	26	7	7	5	-12.9518	1.21702
TTTGGTTTCGGCTTGG-1_1_A4	1_A4	IN-SST	MS	Acute/Chronic active	35	female	motor-premotor	26	7	7	5	-12.7668	0.986363
AAACCTGAGAAGGACA-1_1_A9	1_A9	EN-PYR	MS	Chronic inactive	55	male	temporal	64	21	21	43	-2.36074	-1.95927
AAACCTGAGAGGTAGA-1_1_A9	1_A9	EN-PYR	MS	Chronic inactive	55	male	temporal	64	21	21	43	-0.264691	0.678382
AAACCTGAGCCAGTTT-1_1_A9	1_A9	EN-L5-6	MS	Chronic inactive	55	male	temporal	64	21	21	43	5.42526	1.3899
AAACCTGGTTTAGGAA-1_1_A9	1_A9	EN-L2-3-MS	MS	Chronic inactive	55	male	temporal	64	21	21	43	4.59629	-4.72937
AAACCTGTCAAGGCTT-1_1_A9	1_A9	IN-PV	MS	Chronic inactive	55	male	temporal	64	21	21	43	-6.45585	-8.00297
AAACGGGGTTCCATGA-1_1_A9	1_A9	EN-L5-6	MS	Chronic inactive	55	male	temporal	64	21	21	43	7.97892	3.00566
AAACGGGTCAGGCAAG-1_1_A9	1_A9	EN-PYR	MS	Chronic inactive	55	male	temporal	64	21	21	43	-0.534947	0.724229
AAACGGGTCAGTACGT-1_1_A9	1_A9	EN-PYR	MS	Chronic inactive	55	male	temporal	64	21	21	43	-0.739157	0.814806
AAACGGGTCGCATGGC-1_1_A9	1_A9	EN-L2-3-MS	MS	Chronic inactive	55	male	temporal	64	21	21	43	5.07803	-3.96088
AAAGATGCACCTATCC-1_1_A9	1_A9	EN-PYR	MS	Chronic inactive	55	male	temporal	64	21	21	43	-2.49568	-1.19809
AAAGATGGTAGCCTAT-1_1_A9	1_A9	EN-L5-6	MS	Chronic inactive	55	male	temporal	64	21	21	43	2.63128	12.7968
AAAGCAAAGCCAGTAG-1_1_A9	1_A9	EN-PYR	MS	Chronic inactive	55	male	temporal	64	21	21	43	-0.601215	0.878595
AAAGCAAAGGACACCA-1_1_A9	1_A9	EN-L2-3-MS	MS	Chronic inactive	55	male	temporal	64	21	21	43	4.09549	-4.24541
AAAGCAAAGTCTCGGC-1_1_A9	1_A9	EN-PYR	MS	Chronic inactive	55	male	temporal	64	21	21	43	-1.85475	0.444225
AAAGCAAGTGGCGAAT-1_1_A9	1_A9	EN-L2-3-MS	MS	Chronic inactive	55	male	temporal	64	21	21	43	4.9601	-4.15581
AAAGTAGAGGACAGAA-1_1_A9	1_A9	IN-SV2C	MS	Chronic inactive	55	male	temporal	64	21	21	43	-12.3821	2.41162
AAAGTAGCAACGCACC-1_1_A9	1_A9	EN-PYR	MS	Chronic inactive	55	male	temporal	64	21	21	43	-1.41728	0.959676
AAAGTAGTCGGTTCGG-1_1_A9	1_A9	EN-PYR	MS	Chronic inactive	55	male	temporal	64	21	21	43	-1.93873	-2.56641
AAATGCCAGTGGCACA-1_1_A9	1_A9	IN-VIP	MS	Chronic inactive	55	male	temporal	64	21	21	43	-7.92403	7.86216
AAATGCCTCTATCCTA-1_1_A9	1_A9	EN-L5-6	MS	Chronic inactive	55	male	temporal	64	21	21	43	8.59521	2.37101
AACACGTGTTGAACTC-1_1_A9	1_A9	EN-L2-3-MS	MS	Chronic inactive	55	male	temporal	64	21	21	43	5.2961	-3.24583
AACACGTTCTGAAAGA-1_1_A9	1_A9	IN-PV	MS	Chronic inactive	55	male	temporal	64	21	21	43	-6.09388	-7.96964
AACCATGGTAGAGGAA-1_1_A9	1_A9	EN-L2-3-MS	MS	Chronic inactive	55	male	temporal	64	21	21	43	5.07446	-4.49223
AACCATGGTTCCGGCA-1_1_A9	1_A9	EN-PYR	MS	Chronic inactive	55	male	temporal	64	21	21	43	-1.80159	-0.215583
AACCATGGTTTGGCGC-1_1_A9	1_A9	EN-L5-6	MS	Chronic inactive	55	male	temporal	64	21	21	43	1.85023	13.3366
AACCATGTCAGCTCGG-1_1_A9	1_A9	IN-SV2C	MS	Chronic inactive	55	male	temporal	64	21	21	43	-12.1617	2.50584
AACCGCGTCCGGGTGT-1_1_A9	1_A9	EN-L2-3-Cntl	MS	Chronic inactive	55	male	temporal	64	21	21	43	5.33309	-3.28219
AACGTTGCAATAACGA-1_1_A9	1_A9	EN-PYR	MS	Chronic inactive	55	male	temporal	64	21	21	43	-1.74248	-2.73698
AACGTTGGTCACCCAG-1_1_A9	1_A9	IN-SST	MS	Chronic inactive	55	male	temporal	64	21	21	43	-9.37132	-5.00137
AACGTTGTCCTAGAAC-1_1_A9	1_A9	EN-L5-6	MS	Chronic inactive	55	male	temporal	64	21	21	43	5.57397	1.31795
AACTCAGAGTGAATTG-1_1_A9	1_A9	EN-L5-6	MS	Chronic inactive	55	male	temporal	64	21	21	43	-3.47324	4.21728
AACTCAGCACGGCGTT-1_1_A9	1_A9	EN-PYR	MS	Chronic inactive	55	male	temporal	64	21	21	43	-1.56266	-0.0678298
AACTCAGGTGACGGTA-1_1_A9	1_A9	EN-L5-6	MS	Chronic inactive	55	male	temporal	64	21	21	43	1.26892	11.6679
AACTCAGTCCGCATCT-1_1_A9	1_A9	IN-VIP	MS	Chronic inactive	55	male	temporal	64	21	21	43	-7.77404	6.82441
AACTCCCCATCACGAT-1_1_A9	1_A9	EN-PYR	MS	Chronic inactive	55	male	temporal	64	21	21	43	-1.95536	0.549764
AACTCTTAGCATGGCA-1_1_A9	1_A9	EN-L5-6	MS	Chronic inactive	55	male	temporal	64	21	21	43	3.66464	1.43028
AACTCTTAGGCCATAG-1_1_A9	1_A9	EN-L5-6	MS	Chronic inactive	55	male	temporal	64	21	21	43	3.95464	1.8872
AACTCTTCAAACTGCT-1_1_A9	1_A9	EN-MIX	MS	Chronic inactive	55	male	temporal	64	21	21	43	0.144194	-3.60019
AACTCTTGTCAACTGT-1_1_A9	1_A9	IN-SST	MS	Chronic inactive	55	male	temporal	64	21	21	43	-9.95461	-4.82397
AACTCTTGTTACGCGC-1_1_A9	1_A9	EN-L5-6	MS	Chronic inactive	55	male	temporal	64	21	21	43	5.12244	1.62015
AACTGGTGTAAGGGCT-1_1_A9	1_A9	EN-PYR	MS	Chronic inactive	55	male	temporal	64	21	21	43	-2.19353	-0.32258
AACTGGTTCAGGTTCA-1_1_A9	1_A9	EN-L5-6	MS	Chronic inactive	55	male	temporal	64	21	21	43	7.2212	5.7471
AACTGGTTCTAACCGA-1_1_A9	1_A9	EN-PYR	MS	Chronic inactive	55	male	temporal	64	21	21	43	-1.70078	0.876343
AACTTTCGTACATGTC-1_1_A9	1_A9	IN-PV	MS	Chronic inactive	55	male	temporal	64	21	21	43	-7.01249	-15.9698
AAGACCTGTCCTGCTT-1_1_A9	1_A9	IN-PV	MS	Chronic inactive	55	male	temporal	64	21	21	43	-4.43805	-8.98989
AAGACCTGTTAGTGGG-1_1_A9	1_A9	EN-L5-6	MS	Chronic inactive	55	male	temporal	64	21	21	43	4.06879	1.78218
AAGCCGCAGCCTATGT-1_1_A9	1_A9	EN-PYR	MS	Chronic inactive	55	male	temporal	64	21	21	43	-1.93961	0.613517
AAGCCGCCAGGTCCAC-1_1_A9	1_A9	EN-L2-3-MS	MS	Chronic inactive	55	male	temporal	64	21	21	43	4.83847	-4.13741
AAGCCGCGTAGCACGA-1_1_A9	1_A9	EN-L5-6	MS	Chronic inactive	55	male	temporal	64	21	21	43	4.97189	1.44484
AAGCCGCGTTGTTTGG-1_1_A9	1_A9	EN-L4	MS	Chronic inactive	55	male	temporal	64	21	21	43	2.62438	6.21624
AAGCCGCTCGGTTAAC-1_1_A9	1_A9	EN-L2-3-MS	MS	Chronic inactive	55	male	temporal	64	21	21	43	3.0772	-6.60159
AAGGAGCAGTACGTAA-1_1_A9	1_A9	IN-SST	MS	Chronic inactive	55	male	temporal	64	21	21	43	-12.5082	0.677354
AAGGAGCCACATTCGA-1_1_A9	1_A9	EN-PYR	MS	Chronic inactive	55	male	temporal	64	21	21	43	-1.41966	-0.0439438
AAGGAGCCAGTGAGTG-1_1_A9	1_A9	EN-L2-3-MS	MS	Chronic inactive	55	male	temporal	64	21	21	43	4.79321	-4.88166
AAGGCAGAGAAACCGC-1_1_A9	1_A9	EN-PYR	MS	Chronic inactive	55	male	temporal	64	21	21	43	-0.927445	0.0691598
AAGGCAGAGGGTATCG-1_1_A9	1_A9	EN-L4	MS	Chronic inactive	55	male	temporal	64	21	21	43	4.58053	4.67387
AAGGCAGCAATGTAAG-1_1_A9	1_A9	EN-L5-6	MS	Chronic inactive	55	male	temporal	64	21	21	43	6.98647	5.38509
AAGGCAGGTAGCGTCC-1_1_A9	1_A9	EN-PYR	MS	Chronic inactive	55	male	temporal	64	21	21	43	-1.51351	0.210896
AAGGCAGTCGTTTAGG-1_1_A9	1_A9	EN-PYR	MS	Chronic inactive	55	male	temporal	64	21	21	43	-1.22065	1.95595
AAGGTTCAGGATCGCA-1_1_A9	1_A9	EN-L5-6	MS	Chronic inactive	55	male	temporal	64	21	21	43	-3.87278	4.98471
AAGTCTGAGGAATGGA-1_1_A9	1_A9	EN-L5-6	MS	Chronic inactive	55	male	temporal	64	21	21	43	8.07283	2.6555
AAGTCTGGTTCGTGAT-1_1_A9	1_A9	EN-PYR	MS	Chronic inactive	55	male	temporal	64	21	21	43	-0.086443	0.938245
AAGTCTGTCAGCTCTC-1_1_A9	1_A9	EN-L5-6	MS	Chronic inactive	55	male	temporal	64	21	21	43	2.51585	12.9306
AATCCAGCAAATTGCC-1_1_A9	1_A9	EN-PYR	MS	Chronic inactive	55	male	temporal	64	21	21	43	0.223409	-0.165042
AATCCAGCAGGTGGAT-1_1_A9	1_A9	EN-L5-6	MS	Chronic inactive	55	male	temporal	64	21	21	43	5.20051	1.24163
AATCCAGCATGTAGTC-1_1_A9	1_A9	EN-L5-6	MS	Chronic inactive	55	male	temporal	64	21	21	43	8.25956	2.47386
AATCCAGGTAGTAGTA-1_1_A9	1_A9	EN-L5-6	MS	Chronic inactive	55	male	temporal	64	21	21	43	2.48712	12.7324
AATCCAGGTCCGAATT-1_1_A9	1_A9	IN-SV2C	MS	Chronic inactive	55	male	temporal	64	21	21	43	-12.4198	2.28735
AATCGGTAGAAAGTGG-1_1_A9	1_A9	EN-PYR	MS	Chronic inactive	55	male	temporal	64	21	21	43	-2.19182	-0.669081
AATCGGTAGATCTGCT-1_1_A9	1_A9	EN-L5-6	MS	Chronic inactive	55	male	temporal	64	21	21	43	8.68382	2.42283
AATCGGTAGTGCTGCC-1_1_A9	1_A9	EN-L5-6	MS	Chronic inactive	55	male	temporal	64	21	21	43	8.79689	2.55758
AATCGGTCACTTACGA-1_1_A9	1_A9	EN-L5-6	MS	Chronic inactive	55	male	temporal	64	21	21	43	8.46294	2.35525
AATCGGTGTGACGGTA-1_1_A9	1_A9	EN-L2-3-MS	MS	Chronic inactive	55	male	temporal	64	21	21	43	4.98316	-3.60805
AATCGGTGTTATGTGC-1_1_A9	1_A9	EN-L5-6	MS	Chronic inactive	55	male	temporal	64	21	21	43	1.74873	13.8688
ACACCAAAGCATCATC-1_1_A9	1_A9	EN-PYR	MS	Chronic inactive	55	male	temporal	64	21	21	43	-2.25355	-0.0331376
ACACCAAAGGATGGTC-1_1_A9	1_A9	EN-L2-3-MS	MS	Chronic inactive	55	male	temporal	64	21	21	43	4.59395	-4.50235
ACACCAAAGTCCTCCT-1_1_A9	1_A9	EN-PYR	MS	Chronic inactive	55	male	temporal	64	21	21	43	-2.26094	0.298412
ACACCAAAGTGTTTGC-1_1_A9	1_A9	EN-PYR	MS	Chronic inactive	55	male	temporal	64	21	21	43	-1.47832	0.0272321
ACACCAACAGGTTTCA-1_1_A9	1_A9	EN-L5-6	MS	Chronic inactive	55	male	temporal	64	21	21	43	2.30783	2.40269
ACACCAATCAAACCGT-1_1_A9	1_A9	EN-PYR	MS	Chronic inactive	55	male	temporal	64	21	21	43	-0.0478651	1.05108
ACACCCTCAAAGAATC-1_1_A9	1_A9	EN-PYR	MS	Chronic inactive	55	male	temporal	64	21	21	43	-0.529219	0.885169
ACACCCTCAGATAATG-1_1_A9	1_A9	EN-PYR	MS	Chronic inactive	55	male	temporal	64	21	21	43	-1.40546	0.153998
ACACCCTCAGATCCAT-1_1_A9	1_A9	IN-PV	MS	Chronic inactive	55	male	temporal	64	21	21	43	-9.31134	-5.57545
ACACCCTCAGTAACGG-1_1_A9	1_A9	EN-L2-3-MS	MS	Chronic inactive	55	male	temporal	64	21	21	43	5.01891	-4.31329
ACACCCTGTACTTGAC-1_1_A9	1_A9	EN-PYR	MS	Chronic inactive	55	male	temporal	64	21	21	43	-0.651647	0.757304
ACACCCTTCTTAACCT-1_1_A9	1_A9	EN-PYR	MS	Chronic inactive	55	male	temporal	64	21	21	43	-1.40166	-0.0318055
ACACCGGAGCGTCTAT-1_1_A9	1_A9	EN-L2-3-MS	MS	Chronic inactive	55	male	temporal	64	21	21	43	5.1773	-3.85104
ACACCGGAGCTCTCGG-1_1_A9	1_A9	EN-L5-6	MS	Chronic inactive	55	male	temporal	64	21	21	43	8.01684	2.70897
ACACCGGCAATGGACG-1_1_A9	1_A9	EN-MIX	MS	Chronic inactive	55	male	temporal	64	21	21	43	2.92875	-3.55719
ACACCGGCATGACGGA-1_1_A9	1_A9	EN-L5-6	MS	Chronic inactive	55	male	temporal	64	21	21	43	5.52109	1.22423
ACACCGGTCTGACCTC-1_1_A9	1_A9	EN-MIX	MS	Chronic inactive	55	male	temporal	64	21	21	43	8.29306	2.52078
ACACTGAAGTGGTCCC-1_1_A9	1_A9	EN-PYR	MS	Chronic inactive	55	male	temporal	64	21	21	43	2.2837	-1.63793
ACACTGACACCCATGG-1_1_A9	1_A9	EN-MIX	MS	Chronic inactive	55	male	temporal	64	21	21	43	2.38521	-3.3986
ACACTGACACCCATTC-1_1_A9	1_A9	EN-PYR	MS	Chronic inactive	55	male	temporal	64	21	21	43	-1.92887	0.479721
ACACTGAGTTAGTGGG-1_1_A9	1_A9	EN-L2-3-Cntl	MS	Chronic inactive	55	male	temporal	64	21	21	43	5.31807	-4.42004
ACACTGAGTTTGGGCC-1_1_A9	1_A9	IN-PV	MS	Chronic inactive	55	male	temporal	64	21	21	43	-5.27154	-7.89886
ACAGCCGAGTGTTGAA-1_1_A9	1_A9	IN-PV	MS	Chronic inactive	55	male	temporal	64	21	21	43	-12.5193	0.479852
ACAGCCGCAAACCTAC-1_1_A9	1_A9	EN-L2-3-MS	MS	Chronic inactive	55	male	temporal	64	21	21	43	5.26214	-3.39086
ACAGCCGCATACGCCG-1_1_A9	1_A9	EN-PYR	MS	Chronic inactive	55	male	temporal	64	21	21	43	1.38586	1.22757
ACAGCCGGTAGAGCTG-1_1_A9	1_A9	EN-L5-6	MS	Chronic inactive	55	male	temporal	64	21	21	43	5.4666	1.33786
ACAGCCGTCATGGTCA-1_1_A9	1_A9	EN-PYR	MS	Chronic inactive	55	male	temporal	64	21	21	43	-2.33177	0.00854377
ACAGCTAAGCGTAATA-1_1_A9	1_A9	EN-PYR	MS	Chronic inactive	55	male	temporal	64	21	21	43	0.721359	1.0841
ACAGCTACAAACAACA-1_1_A9	1_A9	EN-PYR	MS	Chronic inactive	55	male	temporal	64	21	21	43	-2.40386	-0.363756
ACAGCTACACCTCGTT-1_1_A9	1_A9	EN-L2-3-MS	MS	Chronic inactive	55	male	temporal	64	21	21	43	8.14597	2.89931
ACAGCTACAGATGGGT-1_1_A9	1_A9	EN-L2-3-MS	MS	Chronic inactive	55	male	temporal	64	21	21	43	8.53185	2.75634
ACAGCTACATCTCGCT-1_1_A9	1_A9	EN-MIX	MS	Chronic inactive	55	male	temporal	64	21	21	43	3.26138	1.58982
ACAGCTAGTCATATCG-1_1_A9	1_A9	EN-L5-6	MS	Chronic inactive	55	male	temporal	64	21	21	43	5.3938	1.38136
ACAGCTATCGTTGCCT-1_1_A9	1_A9	EN-PYR	MS	Chronic inactive	55	male	temporal	64	21	21	43	-2.60668	-0.653393
ACATACGAGCCGCCTA-1_1_A9	1_A9	EN-PYR	MS	Chronic inactive	55	male	temporal	64	21	21	43	-2.07236	-0.516587
ACATACGTCTTGTCAT-1_1_A9	1_A9	EN-L5-6	MS	Chronic inactive	55	male	temporal	64	21	21	43	2.35105	12.7497
ACATCAGGTCGCCATG-1_1_A9	1_A9	EN-L2-3-MS	MS	Chronic inactive	55	male	temporal	64	21	21	43	5.04995	-3.28265
ACATCAGGTCGTCTTC-1_1_A9	1_A9	EN-PYR	MS	Chronic inactive	55	male	temporal	64	21	21	43	-2.21827	-0.632589
ACATCAGTCACTGGGC-1_1_A9	1_A9	EN-MIX	MS	Chronic inactive	55	male	temporal	64	21	21	43	5.00877	-4.81305
ACATCAGTCGTTGACA-1_1_A9	1_A9	IN-VIP	MS	Chronic inactive	55	male	temporal	64	21	21	43	-9.37208	8.30444
ACATGGTCACACGCTG-1_1_A9	1_A9	EN-MIX	MS	Chronic inactive	55	male	temporal	64	21	21	43	1.4853	12.5329
ACATGGTGTGTTGGGA-1_1_A9	1_A9	EN-PYR	MS	Chronic inactive	55	male	temporal	64	21	21	43	-0.222178	0.670634
ACATGGTTCACAAACC-1_1_A9	1_A9	EN-PYR	MS	Chronic inactive	55	male	temporal	64	21	21	43	-2.45769	-0.180038
ACATGGTTCGTAGGTT-1_1_A9	1_A9	EN-PYR	MS	Chronic inactive	55	male	temporal	64	21	21	43	-0.7636	0.72836
ACCAGTACATGGTAGG-1_1_A9	1_A9	IN-VIP	MS	Chronic inactive	55	male	temporal	64	21	21	43	-8.5046	6.64351
ACCAGTAGTAGCAAAT-1_1_A9	1_A9	EN-PYR	MS	Chronic inactive	55	male	temporal	64	21	21	43	-2.47854	-1.56755
ACCAGTAGTAGGGACT-1_1_A9	1_A9	EN-L2-3-MS	MS	Chronic inactive	55	male	temporal	64	21	21	43	4.99558	-4.70435
ACCAGTATCAACACTG-1_1_A9	1_A9	EN-L2-3-MS	MS	Chronic inactive	55	male	temporal	64	21	21	43	4.4859	-4.62129
ACCAGTATCAGCATGT-1_1_A9	1_A9	EN-L4	MS	Chronic inactive	55	male	temporal	64	21	21	43	4.44082	2.16192
ACCAGTATCTGGCGTG-1_1_A9	1_A9	EN-L2-3-MS	MS	Chronic inactive	55	male	temporal	64	21	21	43	4.89847	-3.96607
ACCCACTCAATAGAGT-1_1_A9	1_A9	IN-SV2C	MS	Chronic inactive	55	male	temporal	64	21	21	43	-12.2816	1.11036
ACCCACTCAATGACCT-1_1_A9	1_A9	EN-PYR	MS	Chronic inactive	55	male	temporal	64	21	21	43	-1.45514	-0.158727
ACCCACTCAGCCAGAA-1_1_A9	1_A9	EN-PYR	MS	Chronic inactive	55	male	temporal	64	21	21	43	-2.14249	0.476509
ACCCACTGTAGCGTAG-1_1_A9	1_A9	IN-VIP	MS	Chronic inactive	55	male	temporal	64	21	21	43	-9.1857	6.49217
ACCCACTGTGCGGTAA-1_1_A9	1_A9	EN-L5-6	MS	Chronic inactive	55	male	temporal	64	21	21	43	4.68099	1.89241
ACCCACTGTGGTACAG-1_1_A9	1_A9	EN-PYR	MS	Chronic inactive	55	male	temporal	64	21	21	43	-1.32626	0.0628977
ACCCACTGTTTCGCTC-1_1_A9	1_A9	EN-PYR	MS	Chronic inactive	55	male	temporal	64	21	21	43	-2.11517	-0.530884
ACCGTAAAGGTGACCA-1_1_A9	1_A9	EN-PYR	MS	Chronic inactive	55	male	temporal	64	21	21	43	-1.07123	1.91599
ACCGTAAAGTCGTACT-1_1_A9	1_A9	EN-PYR	MS	Chronic inactive	55	male	temporal	64	21	21	43	-0.105602	0.949554
ACCGTAACAAAGGCGT-1_1_A9	1_A9	EN-PYR	MS	Chronic inactive	55	male	temporal	64	21	21	43	-0.000312981	0.533928
ACCGTAACAGACACTT-1_1_A9	1_A9	EN-PYR	MS	Chronic inactive	55	male	temporal	64	21	21	43	-2.07665	0.517212
ACCGTAAGTCAAACTC-1_1_A9	1_A9	EN-PYR	MS	Chronic inactive	55	male	temporal	64	21	21	43	-0.878614	0.701525
ACCGTAATCTACCAGA-1_1_A9	1_A9	EN-PYR	MS	Chronic inactive	55	male	temporal	64	21	21	43	-1.20093	0.295205
ACCTTTAAGTGGGATC-1_1_A9	1_A9	EN-PYR	MS	Chronic inactive	55	male	temporal	64	21	21	43	-1.23949	-0.204562
ACGAGCCCACAACGCC-1_1_A9	1_A9	EN-PYR	MS	Chronic inactive	55	male	temporal	64	21	21	43	-1.95963	0.635766
ACGAGCCGTAAACCTC-1_1_A9	1_A9	IN-SV2C	MS	Chronic inactive	55	male	temporal	64	21	21	43	-12.292	2.58059
ACGAGGACAACTGCGC-1_1_A9	1_A9	EN-L5-6	MS	Chronic inactive	55	male	temporal	64	21	21	43	1.13743	11.7632
ACGAGGATCTCGCATC-1_1_A9	1_A9	EN-L4	MS	Chronic inactive	55	male	temporal	64	21	21	43	2.41185	6.16325
ACGATACCAGCTTCGG-1_1_A9	1_A9	EN-MIX	MS	Chronic inactive	55	male	temporal	64	21	21	43	1.15187	11.8308
ACGATACTCAAGAAGT-1_1_A9	1_A9	EN-L5-6	MS	Chronic inactive	55	male	temporal	64	21	21	43	8.46312	2.35096
ACGATACTCTAAGCCA-1_1_A9	1_A9	IN-PV	MS	Chronic inactive	55	male	temporal	64	21	21	43	-6.92361	-7.93253
ACGATGTAGGGTTCCC-1_1_A9	1_A9	EN-L5-6	MS	Chronic inactive	55	male	temporal	64	21	21	43	2.33944	13.0258
ACGATGTCACAGACTT-1_1_A9	1_A9	EN-PYR	MS	Chronic inactive	55	male	temporal	64	21	21	43	0.0112653	0.984899
ACGATGTCACGGATAG-1_1_A9	1_A9	EN-L5-6	MS	Chronic inactive	55	male	temporal	64	21	21	43	1.80184	13.7785
ACGATGTTCCGCAAGC-1_1_A9	1_A9	EN-L5-6	MS	Chronic inactive	55	male	temporal	64	21	21	43	5.7825	0.883917
ACGCAGCAGCCAGAAC-1_1_A9	1_A9	IN-PV	MS	Chronic inactive	55	male	temporal	64	21	21	43	-12.623	0.933529
ACGCAGCCATGCCTAA-1_1_A9	1_A9	EN-PYR	MS	Chronic inactive	55	male	temporal	64	21	21	43	-0.725859	0.793471
ACGCAGCTCACTTACT-1_1_A9	1_A9	IN-PV	MS	Chronic inactive	55	male	temporal	64	21	21	43	-7.6825	-7.46483
ACGCAGCTCCAACCAA-1_1_A9	1_A9	IN-SST	MS	Chronic inactive	55	male	temporal	64	21	21	43	-9.31823	-4.85847
ACGCCAGCAATGCCAT-1_1_A9	1_A9	IN-SV2C	MS	Chronic inactive	55	male	temporal	64	21	21	43	-12.0657	2.11351
ACGCCAGCAGGTCCAC-1_1_A9	1_A9	EN-PYR	MS	Chronic inactive	55	male	temporal	64	21	21	43	-0.709041	0.964258
ACGCCAGCATGTCTCC-1_1_A9	1_A9	IN-VIP	MS	Chronic inactive	55	male	temporal	64	21	21	43	-8.69421	9.07922
ACGCCAGGTCACACGC-1_1_A9	1_A9	EN-L4	MS	Chronic inactive	55	male	temporal	64	21	21	43	2.58741	5.62793
ACGCCAGGTCGTGGCT-1_1_A9	1_A9	EN-L5-6	MS	Chronic inactive	55	male	temporal	64	21	21	43	5.38833	1.3327
ACGCCAGTCCTCGCAT-1_1_A9	1_A9	EN-L2-3-MS	MS	Chronic inactive	55	male	temporal	64	21	21	43	4.27229	-5.04911
ACGCCGAAGAAACGCC-1_1_A9	1_A9	EN-PYR	MS	Chronic inactive	55	male	temporal	64	21	21	43	-1.23182	0.0974802
ACGCCGAAGAGGGCTT-1_1_A9	1_A9	IN-SST	MS	Chronic inactive	55	male	temporal	64	21	21	43	-8.87264	-6.80451
ACGCCGAAGTAGCGGT-1_1_A9	1_A9	EN-PYR	MS	Chronic inactive	55	male	temporal	64	21	21	43	-0.22429	0.809709
ACGGAGAGTATTCGTG-1_1_A9	1_A9	EN-L5-6	MS	Chronic inactive	55	male	temporal	64	21	21	43	2.23238	12.3303
ACGGAGAGTCTAGTCA-1_1_A9	1_A9	EN-L5-6	MS	Chronic inactive	55	male	temporal	64	21	21	43	2.03787	12.646
ACGGAGAGTGCGAAAC-1_1_A9	1_A9	IN-SV2C	MS	Chronic inactive	55	male	temporal	64	21	21	43	-11.999	2.67614
ACGGCCAAGAAGCCCA-1_1_A9	1_A9	EN-PYR	MS	Chronic inactive	55	male	temporal	64	21	21	43	-2.28369	-0.0829889
ACGGCCAAGGCTCATT-1_1_A9	1_A9	EN-L2-3-MS	MS	Chronic inactive	55	male	temporal	64	21	21	43	4.0974	-4.36689
ACGGCCACAGCGATCC-1_1_A9	1_A9	EN-PYR	MS	Chronic inactive	55	male	temporal	64	21	21	43	-0.148614	0.996316
ACGGCCACAGTAAGAT-1_1_A9	1_A9	EN-L2-3-MS	MS	Chronic inactive	55	male	temporal	64	21	21	43	5.0302	-3.83189
ACGGCCACATTCCTCG-1_1_A9	1_A9	EN-PYR	MS	Chronic inactive	55	male	temporal	64	21	21	43	-0.540661	0.628275
ACGGCCAGTGACCAAG-1_1_A9	1_A9	IN-SV2C	MS	Chronic inactive	55	male	temporal	64	21	21	43	-12.2785	0.897513
ACGGCCAGTTCACCTC-1_1_A9	1_A9	EN-PYR	MS	Chronic inactive	55	male	temporal	64	21	21	43	-0.827416	0.257672
ACGGCCATCACAGTAC-1_1_A9	1_A9	EN-PYR	MS	Chronic inactive	55	male	temporal	64	21	21	43	-1.8109	-0.306991
ACGGGCTAGTTTAGGA-1_1_A9	1_A9	EN-L5-6	MS	Chronic inactive	55	male	temporal	64	21	21	43	2.18168	12.6014
ACGGGCTCACCACCAG-1_1_A9	1_A9	EN-PYR	MS	Chronic inactive	55	male	temporal	64	21	21	43	-2.14335	-0.196252
ACGGGCTCAGGTCTCG-1_1_A9	1_A9	EN-PYR	MS	Chronic inactive	55	male	temporal	64	21	21	43	-0.490954	0.628352
ACGGGCTGTCATTAGC-1_1_A9	1_A9	EN-L2-3-MS	MS	Chronic inactive	55	male	temporal	64	21	21	43	5.09151	-4.45461
ACGGGCTTCGCGGATC-1_1_A9	1_A9	EN-L5-6	MS	Chronic inactive	55	male	temporal	64	21	21	43	5.33089	1.43344
ACGGGCTTCGTCACGG-1_1_A9	1_A9	IN-PV	MS	Chronic inactive	55	male	temporal	64	21	21	43	-5.91528	-8.38193
ACGGGTCCAAGGCTCC-1_1_A9	1_A9	EN-L2-3-MS	MS	Chronic inactive	55	male	temporal	64	21	21	43	5.10549	-2.97144
ACGGGTCGTCGTGGCT-1_1_A9	1_A9	EN-L5-6	MS	Chronic inactive	55	male	temporal	64	21	21	43	8.49969	2.35733
ACGTCAACAGTCTTCC-1_1_A9	1_A9	EN-L5-6	MS	Chronic inactive	55	male	temporal	64	21	21	43	8.63356	2.54888
ACGTCAAGTCAGAGGT-1_1_A9	1_A9	EN-L5-6	MS	Chronic inactive	55	male	temporal	64	21	21	43	8.41118	3.01487
ACGTCAATCATGTGGT-1_1_A9	1_A9	IN-VIP	MS	Chronic inactive	55	male	temporal	64	21	21	43	-10.9459	5.77748
ACTATCTAGCTAGTGG-1_1_A9	1_A9	EN-L5-6	MS	Chronic inactive	55	male	temporal	64	21	21	43	-3.6843	5.15793
ACTATCTCAGTAAGAT-1_1_A9	1_A9	EN-L2-3-MS	MS	Chronic inactive	55	male	temporal	64	21	21	43	4.13163	-4.25705
ACTATCTGTCAGATAA-1_1_A9	1_A9	EN-L5-6	MS	Chronic inactive	55	male	temporal	64	21	21	43	4.79004	1.35781
ACTATCTGTTACCGAT-1_1_A9	1_A9	EN-PYR	MS	Chronic inactive	55	male	temporal	64	21	21	43	-1.97899	-1.22255
ACTATCTTCTGCAAGT-1_1_A9	1_A9	EN-PYR	MS	Chronic inactive	55	male	temporal	64	21	21	43	-1.60796	0.946155
ACTGAACGTTCTCATT-1_1_A9	1_A9	EN-L5-6	MS	Chronic inactive	55	male	temporal	64	21	21	43	5.57391	1.20954
ACTGAACTCCTCGCAT-1_1_A9	1_A9	EN-PYR	MS	Chronic inactive	55	male	temporal	64	21	21	43	-0.509416	1.2907
ACTGAACTCTCAAGTG-1_1_A9	1_A9	EN-L5-6	MS	Chronic inactive	55	male	temporal	64	21	21	43	4.73429	1.87575
ACTGAGTAGACACGAC-1_1_A9	1_A9	EN-PYR	MS	Chronic inactive	55	male	temporal	64	21	21	43	-1.97913	0.107629
ACTGAGTAGAGCCCAA-1_1_A9	1_A9	EN-L5-6	MS	Chronic inactive	55	male	temporal	64	21	21	43	1.52569	13.8867
ACTGAGTAGCTCCCAG-1_1_A9	1_A9	IN-SV2C	MS	Chronic inactive	55	male	temporal	64	21	21	43	-11.9454	3.34608
ACTGATGTCAAGGTAA-1_1_A9	1_A9	EN-L5-6	MS	Chronic inactive	55	male	temporal	64	21	21	43	2.53987	12.8759
ACTGATGTCATGGTCA-1_1_A9	1_A9	EN-L2-3-MS	MS	Chronic inactive	55	male	temporal	64	21	21	43	3.93523	-4.50706
ACTGATGTCTGTTGAG-1_1_A9	1_A9	IN-SV2C	MS	Chronic inactive	55	male	temporal	64	21	21	43	-12.1275	2.35986
ACTGCTCCAGCCTATA-1_1_A9	1_A9	EN-PYR	MS	Chronic inactive	55	male	temporal	64	21	21	43	-2.13464	0.179608
ACTGCTCTCCGTTGTC-1_1_A9	1_A9	EN-L5-6	MS	Chronic inactive	55	male	temporal	64	21	21	43	8.95133	2.72169
ACTGTCCAGAATCTCC-1_1_A9	1_A9	EN-PYR	MS	Chronic inactive	55	male	temporal	64	21	21	43	-2.38313	-0.742205
ACTGTCCCACGACGAA-1_1_A9	1_A9	EN-PYR	MS	Chronic inactive	55	male	temporal	64	21	21	43	-2.55264	-1.17238
ACTGTCCCATGTAGTC-1_1_A9	1_A9	EN-MIX	MS	Chronic inactive	55	male	temporal	64	21	21	43	-1.27212	-1.84049
ACTGTCCGTCCAAGTT-1_1_A9	1_A9	EN-L5-6	MS	Chronic inactive	55	male	temporal	64	21	21	43	8.41605	2.28029
ACTGTCCGTCTCATCC-1_1_A9	1_A9	EN-PYR	MS	Chronic inactive	55	male	temporal	64	21	21	43	-1.89824	-0.471327
ACTGTCCTCGAGAGCA-1_1_A9	1_A9	EN-L5-6	MS	Chronic inactive	55	male	temporal	64	21	21	43	4.45689	1.2782
ACTTACTCACCTTGTC-1_1_A9	1_A9	EN-PYR	MS	Chronic inactive	55	male	temporal	64	21	21	43	-0.799814	0.657838
ACTTACTGTAGCGCAA-1_1_A9	1_A9	EN-L2-3-MS	MS	Chronic inactive	55	male	temporal	64	21	21	43	3.94289	-4.93657
ACTTACTGTGATGTCT-1_1_A9	1_A9	EN-L5-6	MS	Chronic inactive	55	male	temporal	64	21	21	43	5.46034	-0.597403
ACTTACTTCCATGAAC-1_1_A9	1_A9	EN-L2-3-MS	MS	Chronic inactive	55	male	temporal	64	21	21	43	5.33962	-3.8209
ACTTGTTAGCAGATCG-1_1_A9	1_A9	EN-PYR	MS	Chronic inactive	55	male	temporal	64	21	21	43	-2.41565	-0.85531
ACTTGTTAGTGAACGC-1_1_A9	1_A9	EN-PYR	MS	Chronic inactive	55	male	temporal	64	21	21	43	-0.26219	0.301824
ACTTGTTCACGTGAGA-1_1_A9	1_A9	EN-PYR	MS	Chronic inactive	55	male	temporal	64	21	21	43	-2.28492	-0.731027
ACTTGTTGTGGTAACG-1_1_A9	1_A9	EN-L5-6	MS	Chronic inactive	55	male	temporal	64	21	21	43	3.96665	1.73085
ACTTGTTTCGAGAACG-1_1_A9	1_A9	EN-L5-6	MS	Chronic inactive	55	male	temporal	64	21	21	43	8.23379	2.46368
ACTTGTTTCGTAGATC-1_1_A9	1_A9	EN-PYR	MS	Chronic inactive	55	male	temporal	64	21	21	43	-2.66955	-1.03101
ACTTTCACACGCCAGT-1_1_A9	1_A9	EN-PYR	MS	Chronic inactive	55	male	temporal	64	21	21	43	-1.70577	0.198785
ACTTTCATCCGCTGTT-1_1_A9	1_A9	EN-PYR	MS	Chronic inactive	55	male	temporal	64	21	21	43	-2.36892	-0.577794
AGAATAGAGTACGATA-1_1_A9	1_A9	IN-PV	MS	Chronic inactive	55	male	temporal	64	21	21	43	-7.48477	-8.39788
AGAATAGGTCGAATCT-1_1_A9	1_A9	EN-PYR	MS	Chronic inactive	55	male	temporal	64	21	21	43	2.66913	-2.94497
AGACGTTAGGCGCTCT-1_1_A9	1_A9	EN-L5-6	MS	Chronic inactive	55	male	temporal	64	21	21	43	5.81981	0.841209
AGACGTTCAAGAAGAG-1_1_A9	1_A9	EN-L5-6	MS	Chronic inactive	55	male	temporal	64	21	21	43	2.28271	12.3423
AGAGCGAAGCGTTCCG-1_1_A9	1_A9	EN-L2-3-MS	MS	Chronic inactive	55	male	temporal	64	21	21	43	4.51095	-4.89637
AGAGCGAAGGAGCGAG-1_1_A9	1_A9	EN-L5-6	MS	Chronic inactive	55	male	temporal	64	21	21	43	-3.6987	4.74983
AGAGCGAGTGAGTGAC-1_1_A9	1_A9	EN-L4	MS	Chronic inactive	55	male	temporal	64	21	21	43	2.96672	3.17728
AGAGCGAGTTGTCTTT-1_1_A9	1_A9	EN-L5-6	MS	Chronic inactive	55	male	temporal	64	21	21	43	7.03558	5.69619
AGAGCTTAGTGTTGAA-1_1_A9	1_A9	EN-L5-6	MS	Chronic inactive	55	male	temporal	64	21	21	43	1.45793	13.8565
AGAGCTTCATGCCACG-1_1_A9	1_A9	IN-PV	MS	Chronic inactive	55	male	temporal	64	21	21	43	-7.67656	-7.96778
AGAGCTTGTAGCTGCC-1_1_A9	1_A9	EN-L5-6	MS	Chronic inactive	55	male	temporal	64	21	21	43	2.31264	12.8795
AGAGCTTGTTCCGTCT-1_1_A9	1_A9	IN-VIP	MS	Chronic inactive	55	male	temporal	64	21	21	43	-8.33857	9.97283
AGAGCTTTCTGCGGCA-1_1_A9	1_A9	IN-SST	MS	Chronic inactive	55	male	temporal	64	21	21	43	-9.17159	-4.55781
AGAGTGGCAAGACACG-1_1_A9	1_A9	EN-L5-6	MS	Chronic inactive	55	male	temporal	64	21	21	43	1.60044	13.5795
AGAGTGGCAATCGAAA-1_1_A9	1_A9	EN-L5-6	MS	Chronic inactive	55	male	temporal	64	21	21	43	5.49761	1.38115
AGAGTGGCATCCCATC-1_1_A9	1_A9	EN-L2-3-Cntl	MS	Chronic inactive	55	male	temporal	64	21	21	43	5.1191	-4.44624
AGAGTGGTCACTTCAT-1_1_A9	1_A9	EN-L5-6	MS	Chronic inactive	55	male	temporal	64	21	21	43	8.85757	2.65474
AGAGTGGTCTTACCGC-1_1_A9	1_A9	EN-L5-6	MS	Chronic inactive	55	male	temporal	64	21	21	43	8.13734	2.54388
AGATCTGAGGCGATAC-1_1_A9	1_A9	EN-PYR	MS	Chronic inactive	55	male	temporal	64	21	21	43	-0.035725	0.941287
AGATCTGCATTAACCG-1_1_A9	1_A9	EN-PYR	MS	Chronic inactive	55	male	temporal	64	21	21	43	-0.00584041	0.887028
AGATCTGTCTGCAGTA-1_1_A9	1_A9	EN-L4	MS	Chronic inactive	55	male	temporal	64	21	21	43	2.62013	4.96568
AGATTGCAGCCCAATT-1_1_A9	1_A9	EN-L5-6	MS	Chronic inactive	55	male	temporal	64	21	21	43	4.37611	1.20722
AGATTGCAGCTGTCTA-1_1_A9	1_A9	IN-PV	MS	Chronic inactive	55	male	temporal	64	21	21	43	-6.26031	-8.08715
AGATTGCTCAGGTAAA-1_1_A9	1_A9	IN-VIP	MS	Chronic inactive	55	male	temporal	64	21	21	43	-8.79709	8.2908
AGATTGCTCGGAGGTA-1_1_A9	1_A9	EN-MIX	MS	Chronic inactive	55	male	temporal	64	21	21	43	-0.156082	-3.64807
AGCAGCCGTAGGACAC-1_1_A9	1_A9	EN-L5-6	MS	Chronic inactive	55	male	temporal	64	21	21	43	-10.4262	6.74497
AGCAGCCTCCCTCTTT-1_1_A9	1_A9	EN-L5-6	MS	Chronic inactive	55	male	temporal	64	21	21	43	0.777975	12.3007
AGCAGCCTCTGATTCT-1_1_A9	1_A9	EN-PYR	MS	Chronic inactive	55	male	temporal	64	21	21	43	-1.76939	0.738686
AGCAGCCTCTTAGAGC-1_1_A9	1_A9	EN-PYR	MS	Chronic inactive	55	male	temporal	64	21	21	43	-0.208031	0.850313
AGCATACAGATGTGGC-1_1_A9	1_A9	EN-L4	MS	Chronic inactive	55	male	temporal	64	21	21	43	4.1617	4.06752
AGCATACCATGCGCAC-1_1_A9	1_A9	EN-L2-3-MS	MS	Chronic inactive	55	male	temporal	64	21	21	43	5.80806	1.31483
AGCATACGTAGCTAAA-1_1_A9	1_A9	IN-VIP	MS	Chronic inactive	55	male	temporal	64	21	21	43	-7.94657	7.75328
AGCATACTCTTGCATT-1_1_A9	1_A9	EN-L2-3-MS	MS	Chronic inactive	55	male	temporal	64	21	21	43	4.52232	-4.51169
AGCCTAACACAAGCCC-1_1_A9	1_A9	EN-PYR	MS	Chronic inactive	55	male	temporal	64	21	21	43	-0.855518	0.749023
AGCCTAACAGCGTCCA-1_1_A9	1_A9	EN-L5-6	MS	Chronic inactive	55	male	temporal	64	21	21	43	5.2057	1.51915
AGCCTAAGTAAGAGAG-1_1_A9	1_A9	EN-PYR	MS	Chronic inactive	55	male	temporal	64	21	21	43	-1.74322	0.820889
AGCCTAAGTATTACCG-1_1_A9	1_A9	EN-L2-3-MS	MS	Chronic inactive	55	male	temporal	64	21	21	43	4.53574	-4.43865
AGCCTAAGTGCAACTT-1_1_A9	1_A9	EN-PYR	MS	Chronic inactive	55	male	temporal	64	21	21	43	-1.5464	0.0996352
AGCGTATAGGTGACCA-1_1_A9	1_A9	EN-L5-6	MS	Chronic inactive	55	male	temporal	64	21	21	43	1.54042	13.6085
AGCGTATCATCGGAAG-1_1_A9	1_A9	IN-PV	MS	Chronic inactive	55	male	temporal	64	21	21	43	-4.43331	-9.07021
AGCGTATGTCGTCTTC-1_1_A9	1_A9	EN-L5-6	MS	Chronic inactive	55	male	temporal	64	21	21	43	4.36707	1.24543
AGCGTATTCCCATTAT-1_1_A9	1_A9	EN-PYR	MS	Chronic inactive	55	male	temporal	64	21	21	43	-2.28346	0.450954
AGCGTCGCACATTCGA-1_1_A9	1_A9	EN-L5-6	MS	Chronic inactive	55	male	temporal	64	21	21	43	2.2711	12.4581
AGCTCCTCAATCACAC-1_1_A9	1_A9	EN-L5-6	MS	Chronic inactive	55	male	temporal	64	21	21	43	1.28613	13.1722
AGCTCCTGTGTGACGA-1_1_A9	1_A9	EN-L2-3-MS	MS	Chronic inactive	55	male	temporal	64	21	21	43	4.11741	-4.35675
AGCTCTCCAGACGCAA-1_1_A9	1_A9	EN-PYR	MS	Chronic inactive	55	male	temporal	64	21	21	43	-1.89849	0.51713
AGCTCTCCATCTGGTA-1_1_A9	1_A9	EN-L4	MS	Chronic inactive	55	male	temporal	64	21	21	43	4.33576	2.4218
AGCTCTCGTCTAGTGT-1_1_A9	1_A9	EN-L5-6	MS	Chronic inactive	55	male	temporal	64	21	21	43	4.87212	1.64898
AGCTTGACATATGCTG-1_1_A9	1_A9	EN-L4	MS	Chronic inactive	55	male	temporal	64	21	21	43	3.93718	2.5333
AGCTTGAGTTCAGGCC-1_1_A9	1_A9	EN-L5-6	MS	Chronic inactive	55	male	temporal	64	21	21	43	1.42464	13.3043
AGCTTGAGTTCCCTTG-1_1_A9	1_A9	EN-L5-6	MS	Chronic inactive	55	male	temporal	64	21	21	43	8.36864	2.33824
AGCTTGATCCATGAGT-1_1_A9	1_A9	EN-L2-3-MS	MS	Chronic inactive	55	male	temporal	64	21	21	43	5.03846	-3.76458
AGGCCACCAGCTGCAC-1_1_A9	1_A9	EN-PYR	MS	Chronic inactive	55	male	temporal	64	21	21	43	-1.58144	0.564997
AGGCCACTCCTATGTT-1_1_A9	1_A9	EN-L2-3-MS	MS	Chronic inactive	55	male	temporal	64	21	21	43	4.73417	-4.68285
AGGCCGTCAGGGAGAG-1_1_A9	1_A9	IN-SST	MS	Chronic inactive	55	male	temporal	64	21	21	43	-8.93613	-6.53672
AGGCCGTCATCCGGGT-1_1_A9	1_A9	EN-PYR	MS	Chronic inactive	55	male	temporal	64	21	21	43	-1.58379	0.316789
AGGCCGTGTAAGGATT-1_1_A9	1_A9	EN-L5-6	MS	Chronic inactive	55	male	temporal	64	21	21	43	3.47143	2.03458
AGGCCGTGTAGGCTGA-1_1_A9	1_A9	EN-MIX	MS	Chronic inactive	55	male	temporal	64	21	21	43	7.86517	3.61461
AGGCCGTGTTAAAGTG-1_1_A9	1_A9	EN-L2-3-MS	MS	Chronic inactive	55	male	temporal	64	21	21	43	5.06957	-4.06532
AGGGAGTAGGCAGTCA-1_1_A9	1_A9	IN-SV2C	MS	Chronic inactive	55	male	temporal	64	21	21	43	-12.3306	1.19961
AGGGAGTCACCACGTG-1_1_A9	1_A9	IN-SST	MS	Chronic inactive	55	male	temporal	64	21	21	43	-8.06783	-5.19209
AGGGAGTGTTACGTCA-1_1_A9	1_A9	EN-L5-6	MS	Chronic inactive	55	male	temporal	64	21	21	43	8.81246	3.24893
AGGGATGGTATATGAG-1_1_A9	1_A9	EN-L5-6	MS	Chronic inactive	55	male	temporal	64	21	21	43	2.52615	12.8695
AGGGATGGTTAAGACA-1_1_A9	1_A9	EN-L2-3-MS	MS	Chronic inactive	55	male	temporal	64	21	21	43	4.94881	-4.42788
AGGGATGTCAGCTTAG-1_1_A9	1_A9	EN-L2-3-MS	MS	Chronic inactive	55	male	temporal	64	21	21	43	4.58189	-4.4143
AGGGTGAGTAAAGGAG-1_1_A9	1_A9	EN-L2-3-MS	MS	Chronic inactive	55	male	temporal	64	21	21	43	4.44225	-4.34297
AGGGTGAGTACTTCTT-1_1_A9	1_A9	EN-L5-6	MS	Chronic inactive	55	male	temporal	64	21	21	43	1.37616	13.7052
AGGGTGAGTTAAAGTG-1_1_A9	1_A9	EN-L5-6	MS	Chronic inactive	55	male	temporal	64	21	21	43	4.44015	2.14971
AGGTCATAGGATGCGT-1_1_A9	1_A9	EN-L4	MS	Chronic inactive	55	male	temporal	64	21	21	43	2.90903	5.94246
AGGTCATAGTGAACGC-1_1_A9	1_A9	EN-L2-3-MS	MS	Chronic inactive	55	male	temporal	64	21	21	43	5.08598	-4.42646
AGGTCATCACTACAGT-1_1_A9	1_A9	IN-SV2C	MS	Chronic inactive	55	male	temporal	64	21	21	43	-12.105	2.75873
AGGTCATGTCTCTTTA-1_1_A9	1_A9	EN-L5-6	MS	Chronic inactive	55	male	temporal	64	21	21	43	8.5001	3.25714
AGGTCATTCAACACCA-1_1_A9	1_A9	EN-L4	MS	Chronic inactive	55	male	temporal	64	21	21	43	4.6729	2.43675
AGGTCATTCATCGATG-1_1_A9	1_A9	IN-PV	MS	Chronic inactive	55	male	temporal	64	21	21	43	-7.4664	-7.6722
AGGTCCGAGGATGCGT-1_1_A9	1_A9	EN-L5-6	MS	Chronic inactive	55	male	temporal	64	21	21	43	1.40215	13.1429
AGGTCCGTCATAGCAC-1_1_A9	1_A9	IN-VIP	MS	Chronic inactive	55	male	temporal	64	21	21	43	-8.14362	7.35878
AGTAGTCCAAGTACCT-1_1_A9	1_A9	EN-L2-3-MS	MS	Chronic inactive	55	male	temporal	64	21	21	43	3.9519	-4.42412
AGTAGTCCAGCTGCTG-1_1_A9	1_A9	EN-L2-3-MS	MS	Chronic inactive	55	male	temporal	64	21	21	43	4.56493	-5.22562
AGTGAGGCATACGCCG-1_1_A9	1_A9	EN-L5-6	MS	Chronic inactive	55	male	temporal	64	21	21	43	5.47202	1.80006
AGTGAGGGTACAGCAG-1_1_A9	1_A9	IN-VIP	MS	Chronic inactive	55	male	temporal	64	21	21	43	-7.44569	7.56019
AGTGAGGGTAGTAGTA-1_1_A9	1_A9	EN-PYR	MS	Chronic inactive	55	male	temporal	64	21	21	43	-0.953842	0.6445
AGTGTCATCGCGGATC-1_1_A9	1_A9	EN-PYR	MS	Chronic inactive	55	male	temporal	64	21	21	43	-1.54792	-0.31417
AGTTGGTGTAGATTAG-1_1_A9	1_A9	IN-SST	MS	Chronic inactive	55	male	temporal	64	21	21	43	-8.40359	-4.65435
AGTTGGTGTCATGCAT-1_1_A9	1_A9	EN-L5-6	MS	Chronic inactive	55	male	temporal	64	21	21	43	2.11336	12.2202
ATAACGCAGACTAGGC-1_1_A9	1_A9	IN-VIP	MS	Chronic inactive	55	male	temporal	64	21	21	43	-8.30874	7.85115
ATAACGCAGCCGCCTA-1_1_A9	1_A9	EN-PYR	MS	Chronic inactive	55	male	temporal	64	21	21	43	-1.46994	0.764381
ATAACGCGTTCCCTTG-1_1_A9	1_A9	EN-L2-3-MS	MS	Chronic inactive	55	male	temporal	64	21	21	43	5.24186	-4.22286
ATAACGCTCGTGACAT-1_1_A9	1_A9	EN-MIX	MS	Chronic inactive	55	male	temporal	64	21	21	43	7.83161	3.66392
ATAAGAGAGTACTTGC-1_1_A9	1_A9	EN-L5-6	MS	Chronic inactive	55	male	temporal	64	21	21	43	2.52227	12.5992
ATAAGAGCACATAACC-1_1_A9	1_A9	EN-L2-3-MS	MS	Chronic inactive	55	male	temporal	64	21	21	43	4.96192	-3.95408
ATAAGAGTCAAGATCC-1_1_A9	1_A9	EN-L2-3-MS	MS	Chronic inactive	55	male	temporal	64	21	21	43	4.35723	-4.84586
ATAGACCCAGGAACGT-1_1_A9	1_A9	EN-PYR	MS	Chronic inactive	55	male	temporal	64	21	21	43	-1.62938	-0.253207
ATAGACCCATGCAACT-1_1_A9	1_A9	IN-VIP	MS	Chronic inactive	55	male	temporal	64	21	21	43	-7.37393	8.55083
ATAGACCTCGGTCTAA-1_1_A9	1_A9	EN-MIX	MS	Chronic inactive	55	male	temporal	64	21	21	43	-1.4184	1.99507
ATCACGACAAAGTGCG-1_1_A9	1_A9	IN-PV	MS	Chronic inactive	55	male	temporal	64	21	21	43	-6.27081	-8.11247
ATCACGAGTTACGTCA-1_1_A9	1_A9	EN-L5-6	MS	Chronic inactive	55	male	temporal	64	21	21	43	8.90216	2.7419
ATCACGAGTTCCACAA-1_1_A9	1_A9	EN-PYR	MS	Chronic inactive	55	male	temporal	64	21	21	43	-2.35907	-0.714001
ATCATCTAGACCGGAT-1_1_A9	1_A9	IN-VIP	MS	Chronic inactive	55	male	temporal	64	21	21	43	-9.61745	4.96784
ATCATCTAGAGGTTAT-1_1_A9	1_A9	EN-L2-3-MS	MS	Chronic inactive	55	male	temporal	64	21	21	43	4.38945	-4.32685
ATCATCTGTCTCACCT-1_1_A9	1_A9	EN-L5-6	MS	Chronic inactive	55	male	temporal	64	21	21	43	4.34927	1.8654
ATCATCTTCCTTGACC-1_1_A9	1_A9	EN-PYR	MS	Chronic inactive	55	male	temporal	64	21	21	43	-2.65	-1.42015
ATCATGGAGGTTACCT-1_1_A9	1_A9	EN-L5-6	MS	Chronic inactive	55	male	temporal	64	21	21	43	2.09321	12.9417
ATCATGGGTAGCTGCC-1_1_A9	1_A9	EN-L2-3-MS	MS	Chronic inactive	55	male	temporal	64	21	21	43	4.70447	-4.58621
ATCATGGGTTCCATGA-1_1_A9	1_A9	EN-L2-3-MS	MS	Chronic inactive	55	male	temporal	64	21	21	43	5.17197	-4.28044
ATCATGGTCATGTGGT-1_1_A9	1_A9	EN-PYR	MS	Chronic inactive	55	male	temporal	64	21	21	43	-2.47249	-0.829272
ATCATGGTCCCTCTTT-1_1_A9	1_A9	EN-L5-6	MS	Chronic inactive	55	male	temporal	64	21	21	43	2.3171	12.3484
ATCATGGTCGTTGCCT-1_1_A9	1_A9	EN-L5-6	MS	Chronic inactive	55	male	temporal	64	21	21	43	5.20695	1.26315
ATCCACCAGATCGGGT-1_1_A9	1_A9	IN-SV2C	MS	Chronic inactive	55	male	temporal	64	21	21	43	-12.2846	1.15582
ATCCACCAGGTACTCT-1_1_A9	1_A9	EN-PYR	MS	Chronic inactive	55	male	temporal	64	21	21	43	-1.57548	0.448911
ATCCACCCACCGAATT-1_1_A9	1_A9	EN-L2-3-MS	MS	Chronic inactive	55	male	temporal	64	21	21	43	4.91259	-1.8288
ATCCACCTCACGACTA-1_1_A9	1_A9	EN-PYR	MS	Chronic inactive	55	male	temporal	64	21	21	43	-2.27338	-1.65312
ATCCACCTCCTCAATT-1_1_A9	1_A9	EN-MIX	MS	Chronic inactive	55	male	temporal	64	21	21	43	0.622372	-4.15079
ATCCACCTCGTCACGG-1_1_A9	1_A9	EN-PYR	MS	Chronic inactive	55	male	temporal	64	21	21	43	-2.45085	-1.7519
ATCCACCTCTGCCCTA-1_1_A9	1_A9	EN-L5-6	MS	Chronic inactive	55	male	temporal	64	21	21	43	5.31938	-3.11783
ATCCGAAAGACGACGT-1_1_A9	1_A9	EN-L5-6	MS	Chronic inactive	55	male	temporal	64	21	21	43	5.50766	-0.452375
ATCCGAACATGGGAAC-1_1_A9	1_A9	EN-L5-6	MS	Chronic inactive	55	male	temporal	64	21	21	43	5.13658	1.20977
ATCCGAAGTTCGCTAA-1_1_A9	1_A9	IN-PV	MS	Chronic inactive	55	male	temporal	64	21	21	43	-7.08381	-8.83621
ATCCGAATCACGACTA-1_1_A9	1_A9	EN-PYR	MS	Chronic inactive	55	male	temporal	64	21	21	43	-2.28952	0.228946
ATCCGAATCTGGAGCC-1_1_A9	1_A9	EN-L2-3-Cntl	MS	Chronic inactive	55	male	temporal	64	21	21	43	6.16955	-1.7449
ATCGAGTAGCTGATAA-1_1_A9	1_A9	EN-L5-6	MS	Chronic inactive	55	male	temporal	64	21	21	43	5.11172	1.65682
ATCGAGTGTCGGGTCT-1_1_A9	1_A9	EN-L5-6	MS	Chronic inactive	55	male	temporal	64	21	21	43	2.61634	12.8739
ATCTACTAGAAACGAG-1_1_A9	1_A9	EN-PYR	MS	Chronic inactive	55	male	temporal	64	21	21	43	-1.86496	0.64686
ATCTACTAGGACTGGT-1_1_A9	1_A9	EN-L2-3-Cntl	MS	Chronic inactive	55	male	temporal	64	21	21	43	5.26886	-3.94065
ATCTACTTCTGGTGTA-1_1_A9	1_A9	EN-L5-6	MS	Chronic inactive	55	male	temporal	64	21	21	43	5.70095	1.13882
ATCTGCCAGTGGCACA-1_1_A9	1_A9	EN-PYR	MS	Chronic inactive	55	male	temporal	64	21	21	43	-1.19366	0.313034
ATCTGCCGTGCCTGCA-1_1_A9	1_A9	EN-L4	MS	Chronic inactive	55	male	temporal	64	21	21	43	4.30103	2.18213
ATCTGCCGTTAAGTAG-1_1_A9	1_A9	EN-L5-6	MS	Chronic inactive	55	male	temporal	64	21	21	43	4.0587	1.77836
ATCTGCCTCATCGCTC-1_1_A9	1_A9	IN-SV2C	MS	Chronic inactive	55	male	temporal	64	21	21	43	-12.8656	1.58453
ATGAGGGAGTGTCTCA-1_1_A9	1_A9	EN-PYR	MS	Chronic inactive	55	male	temporal	64	21	21	43	-1.07451	0.770125
ATGAGGGCAACACGCC-1_1_A9	1_A9	EN-PYR	MS	Chronic inactive	55	male	temporal	64	21	21	43	0.334953	1.02913
ATGAGGGCACCTGGTG-1_1_A9	1_A9	EN-PYR	MS	Chronic inactive	55	male	temporal	64	21	21	43	-1.61271	0.0215947
ATGAGGGGTATCTGCA-1_1_A9	1_A9	EN-L4	MS	Chronic inactive	55	male	temporal	64	21	21	43	3.65323	2.0452
ATGAGGGTCATTCACT-1_1_A9	1_A9	EN-L2-3-MS	MS	Chronic inactive	55	male	temporal	64	21	21	43	5.28829	-3.26085
ATGAGGGTCCACGCAG-1_1_A9	1_A9	EN-L5-6	MS	Chronic inactive	55	male	temporal	64	21	21	43	0.634165	12.4407
ATGCGATAGACTAGGC-1_1_A9	1_A9	IN-PV	MS	Chronic inactive	55	male	temporal	64	21	21	43	-6.32539	-8.44133
ATGCGATAGTGTTTGC-1_1_A9	1_A9	EN-PYR	MS	Chronic inactive	55	male	temporal	64	21	21	43	-1.81814	0.851864
ATGCGATTCACCGTAA-1_1_A9	1_A9	EN-PYR	MS	Chronic inactive	55	male	temporal	64	21	21	43	-2.16184	-0.467353
ATGCGATTCTACGAGT-1_1_A9	1_A9	EN-L2-3-MS	MS	Chronic inactive	55	male	temporal	64	21	21	43	4.52679	-4.3817
ATGGGAGAGCGCTTAT-1_1_A9	1_A9	EN-MIX	MS	Chronic inactive	55	male	temporal	64	21	21	43	3.91549	-5.48134
ATGGGAGCAGATAATG-1_1_A9	1_A9	IN-VIP	MS	Chronic inactive	55	male	temporal	64	21	21	43	-7.73943	9.18877
ATGTGTGAGCTAACTC-1_1_A9	1_A9	EN-L5-6	MS	Chronic inactive	55	male	temporal	64	21	21	43	-3.86385	5.30281
ATGTGTGTCTACTCAT-1_1_A9	1_A9	EN-L2-3-MS	MS	Chronic inactive	55	male	temporal	64	21	21	43	5.37207	-3.4113
ATTACTCCAGACGCTC-1_1_A9	1_A9	IN-PV	MS	Chronic inactive	55	male	temporal	64	21	21	43	-5.74432	-8.48271
ATTACTCCAGGGCATA-1_1_A9	1_A9	EN-L5-6	MS	Chronic inactive	55	male	temporal	64	21	21	43	5.52215	1.29407
ATTACTCTCAACGGGA-1_1_A9	1_A9	EN-L2-3-MS	MS	Chronic inactive	55	male	temporal	64	21	21	43	4.62711	-4.39383
ATTATCCCACGGCCAT-1_1_A9	1_A9	EN-L2-3-MS	MS	Chronic inactive	55	male	temporal	64	21	21	43	3.31844	-3.58695
ATTCTACAGTTCCACA-1_1_A9	1_A9	IN-PV	MS	Chronic inactive	55	male	temporal	64	21	21	43	-4.82611	-8.00543
ATTCTACGTCATCCCT-1_1_A9	1_A9	IN-PV	MS	Chronic inactive	55	male	temporal	64	21	21	43	-6.69031	-8.88092
ATTCTACTCGAGAGCA-1_1_A9	1_A9	EN-L5-6	MS	Chronic inactive	55	male	temporal	64	21	21	43	8.41001	2.60279
ATTGGACCATCCGGGT-1_1_A9	1_A9	EN-L5-6	MS	Chronic inactive	55	male	temporal	64	21	21	43	-3.98945	5.2881
ATTGGACTCAAGATCC-1_1_A9	1_A9	EN-MIX	MS	Chronic inactive	55	male	temporal	64	21	21	43	0.459362	-4.12867
ATTGGACTCATCGATG-1_1_A9	1_A9	EN-PYR	MS	Chronic inactive	55	male	temporal	64	21	21	43	-1.6757	-0.269797
ATTGGACTCGGTGTCG-1_1_A9	1_A9	EN-PYR	MS	Chronic inactive	55	male	temporal	64	21	21	43	-0.950497	0.326428
ATTGGTGAGTAGGCCA-1_1_A9	1_A9	IN-VIP	MS	Chronic inactive	55	male	temporal	64	21	21	43	-7.71945	7.67165
ATTGGTGGTGGACGAT-1_1_A9	1_A9	EN-L2-3-MS	MS	Chronic inactive	55	male	temporal	64	21	21	43	4.05179	-5.01202
ATTGGTGGTTGTGGAG-1_1_A9	1_A9	EN-L2-3-MS	MS	Chronic inactive	55	male	temporal	64	21	21	43	3.94334	-4.24135
ATTGGTGTCCCAACGG-1_1_A9	1_A9	EN-L2-3-MS	MS	Chronic inactive	55	male	temporal	64	21	21	43	4.92964	-4.67781
ATTTCTGCACATAACC-1_1_A9	1_A9	IN-SV2C	MS	Chronic inactive	55	male	temporal	64	21	21	43	-12.1388	3.40634
CAACCAAAGACCGGAT-1_1_A9	1_A9	EN-L2-3-MS	MS	Chronic inactive	55	male	temporal	64	21	21	43	5.10998	-4.06305
CAACCAAAGCGTTCCG-1_1_A9	1_A9	EN-PYR	MS	Chronic inactive	55	male	temporal	64	21	21	43	-1.56064	-0.0130973
CAACCAACAAACCCAT-1_1_A9	1_A9	EN-L5-6	MS	Chronic inactive	55	male	temporal	64	21	21	43	4.42088	1.33473
CAACCAATCCATGCTC-1_1_A9	1_A9	EN-PYR	MS	Chronic inactive	55	male	temporal	64	21	21	43	-0.925609	0.40225
CAACCTCCACACGCTG-1_1_A9	1_A9	EN-PYR	MS	Chronic inactive	55	male	temporal	64	21	21	43	-1.85758	0.605498
CAACCTCGTCAGAATA-1_1_A9	1_A9	IN-VIP	MS	Chronic inactive	55	male	temporal	64	21	21	43	-8.70165	9.32191
CAACCTCGTTAAAGTG-1_1_A9	1_A9	EN-PYR	MS	Chronic inactive	55	male	temporal	64	21	21	43	-0.752126	0.476009
CAACCTCTCTACTATC-1_1_A9	1_A9	EN-PYR	MS	Chronic inactive	55	male	temporal	64	21	21	43	-2.54214	-1.35828
CAACTAGAGACACTAA-1_1_A9	1_A9	EN-L4	MS	Chronic inactive	55	male	temporal	64	21	21	43	3.80925	2.56654
CAACTAGAGACTCGGA-1_1_A9	1_A9	EN-PYR	MS	Chronic inactive	55	male	temporal	64	21	21	43	-2.10936	-0.0449427
CAACTAGAGATGCCTT-1_1_A9	1_A9	EN-PYR	MS	Chronic inactive	55	male	temporal	64	21	21	43	-1.74577	0.083946
CAACTAGAGTGCCAGA-1_1_A9	1_A9	EN-PYR	MS	Chronic inactive	55	male	temporal	64	21	21	43	-2.35188	-1.84767
CAACTAGCAGATGGCA-1_1_A9	1_A9	IN-PV	MS	Chronic inactive	55	male	temporal	64	21	21	43	-7.97926	-7.24446
CAAGAAACACACTGCG-1_1_A9	1_A9	EN-L5-6	MS	Chronic inactive	55	male	temporal	64	21	21	43	1.63957	13.8509
CAAGAAACATCTGGTA-1_1_A9	1_A9	IN-SST	MS	Chronic inactive	55	male	temporal	64	21	21	43	-8.88838	-6.47204
CAAGAAATCTGCTGTC-1_1_A9	1_A9	IN-SST	MS	Chronic inactive	55	male	temporal	64	21	21	43	-8.52868	-4.82607
CAAGATCAGCGTAATA-1_1_A9	1_A9	EN-L5-6	MS	Chronic inactive	55	male	temporal	64	21	21	43	1.50734	13.7505
CAAGATCAGTCATCCA-1_1_A9	1_A9	EN-L5-6	MS	Chronic inactive	55	male	temporal	64	21	21	43	1.87023	13.51
CAAGATCAGTGGTAGC-1_1_A9	1_A9	EN-L5-6	MS	Chronic inactive	55	male	temporal	64	21	21	43	5.39154	1.23861
CAAGATCCAGTAGAGC-1_1_A9	1_A9	EN-L5-6	MS	Chronic inactive	55	male	temporal	64	21	21	43	1.46195	11.862
CAAGATCGTATAAACG-1_1_A9	1_A9	IN-SV2C	MS	Chronic inactive	55	male	temporal	64	21	21	43	-11.8634	3.63
CAAGATCGTCGAACAG-1_1_A9	1_A9	EN-L5-6	MS	Chronic inactive	55	male	temporal	64	21	21	43	4.86297	1.60899
CAAGATCTCCTATGTT-1_1_A9	1_A9	EN-PYR	MS	Chronic inactive	55	male	temporal	64	21	21	43	-0.274382	0.914521
CAAGGCCCAGGCGATA-1_1_A9	1_A9	EN-PYR	MS	Chronic inactive	55	male	temporal	64	21	21	43	-0.524873	0.320374
CAAGGCCCAGGTGGAT-1_1_A9	1_A9	EN-L2-3-MS	MS	Chronic inactive	55	male	temporal	64	21	21	43	5.2518	-3.54989
CAAGGCCTCTGCAAGT-1_1_A9	1_A9	EN-PYR	MS	Chronic inactive	55	male	temporal	64	21	21	43	-1.23878	0.447618
CAAGTTGAGGTACTCT-1_1_A9	1_A9	EN-PYR	MS	Chronic inactive	55	male	temporal	64	21	21	43	-2.37456	-1.79086
CAAGTTGCAGGTGGAT-1_1_A9	1_A9	EN-L5-6	MS	Chronic inactive	55	male	temporal	64	21	21	43	2.39469	12.73
CAAGTTGGTGCTCTTC-1_1_A9	1_A9	EN-PYR	MS	Chronic inactive	55	male	temporal	64	21	21	43	-0.945812	0.130278
CACAAACAGGCTACGA-1_1_A9	1_A9	IN-SST	MS	Chronic inactive	55	male	temporal	64	21	21	43	-11.7854	2.02972
CACAAACAGGCTAGGT-1_1_A9	1_A9	EN-PYR	MS	Chronic inactive	55	male	temporal	64	21	21	43	0.16899	1.19387
CACAAACCACGGTTTA-1_1_A9	1_A9	EN-PYR	MS	Chronic inactive	55	male	temporal	64	21	21	43	-2.11563	-0.0465619
CACAAACCAGATTGCT-1_1_A9	1_A9	EN-PYR	MS	Chronic inactive	55	male	temporal	64	21	21	43	-2.12392	0.0643265
CACAAACCATGTCTCC-1_1_A9	1_A9	EN-PYR	MS	Chronic inactive	55	male	temporal	64	21	21	43	-2.33677	0.273103
CACAAACGTATAATGG-1_1_A9	1_A9	EN-L5-6	MS	Chronic inactive	55	male	temporal	64	21	21	43	5.65488	1.19049
CACAAACTCGCGCCAA-1_1_A9	1_A9	EN-L5-6	MS	Chronic inactive	55	male	temporal	64	21	21	43	5.65041	1.2278
CACAAACTCGTGGACC-1_1_A9	1_A9	IN-PV	MS	Chronic inactive	55	male	temporal	64	21	21	43	-6.92852	-7.65318
CACACAAAGCTTCGCG-1_1_A9	1_A9	EN-PYR	MS	Chronic inactive	55	male	temporal	64	21	21	43	-2.42361	-0.83525
CACACAACATGCAACT-1_1_A9	1_A9	EN-L5-6	MS	Chronic inactive	55	male	temporal	64	21	21	43	5.44634	1.31122
CACACAAGTCTCTCGT-1_1_A9	1_A9	EN-L5-6	MS	Chronic inactive	55	male	temporal	64	21	21	43	5.08496	4.80512
CACACAATCAGATAAG-1_1_A9	1_A9	EN-PYR	MS	Chronic inactive	55	male	temporal	64	21	21	43	-1.12294	0.657135
CACACAATCTGGCGTG-1_1_A9	1_A9	IN-VIP	MS	Chronic inactive	55	male	temporal	64	21	21	43	-8.45855	9.01954
CACACCTAGCGGCTTC-1_1_A9	1_A9	IN-VIP	MS	Chronic inactive	55	male	temporal	64	21	21	43	-7.71954	8.90751
CACACCTAGGGTTCCC-1_1_A9	1_A9	EN-PYR	MS	Chronic inactive	55	male	temporal	64	21	21	43	-2.38733	0.236852
CACACCTCAAACGCGA-1_1_A9	1_A9	EN-L2-3-Cntl	MS	Chronic inactive	55	male	temporal	64	21	21	43	5.27777	-4.07481
CACACCTCAAAGTCAA-1_1_A9	1_A9	EN-PYR	MS	Chronic inactive	55	male	temporal	64	21	21	43	1.40729	1.29868
CACACCTCAACACCTA-1_1_A9	1_A9	IN-SST	MS	Chronic inactive	55	male	temporal	64	21	21	43	-9.52569	-4.71874
CACACCTCAACGATCT-1_1_A9	1_A9	EN-PYR	MS	Chronic inactive	55	male	temporal	64	21	21	43	-0.171478	0.912998
CACACCTCAATGCCAT-1_1_A9	1_A9	EN-PYR	MS	Chronic inactive	55	male	temporal	64	21	21	43	-2.65888	-0.589333
CACACCTCACCGAATT-1_1_A9	1_A9	EN-PYR	MS	Chronic inactive	55	male	temporal	64	21	21	43	-1.91388	0.695468
CACACCTCAGGTCTCG-1_1_A9	1_A9	EN-PYR	MS	Chronic inactive	55	male	temporal	64	21	21	43	-2.53188	-0.49134
CACACCTGTCCATCCT-1_1_A9	1_A9	EN-PYR	MS	Chronic inactive	55	male	temporal	64	21	21	43	0.210824	1.0445
CACACCTTCCTCAATT-1_1_A9	1_A9	EN-PYR	MS	Chronic inactive	55	male	temporal	64	21	21	43	-2.33088	-0.510457
CACACTCAGGTGCTAG-1_1_A9	1_A9	EN-PYR	MS	Chronic inactive	55	male	temporal	64	21	21	43	-1.17155	0.0179047
CACACTCAGTTATCGC-1_1_A9	1_A9	EN-PYR	MS	Chronic inactive	55	male	temporal	64	21	21	43	-0.0287839	0.878358
CACACTCCAAGTTCTG-1_1_A9	1_A9	EN-PYR	MS	Chronic inactive	55	male	temporal	64	21	21	43	-1.47537	-1.61685
CACACTCCACTACAGT-1_1_A9	1_A9	EN-PYR	MS	Chronic inactive	55	male	temporal	64	21	21	43	-2.32698	0.158115
CACACTCCATGTCTCC-1_1_A9	1_A9	EN-PYR	MS	Chronic inactive	55	male	temporal	64	21	21	43	-2.01655	0.738577
CACAGGCAGATATGCA-1_1_A9	1_A9	EN-L5-6	MS	Chronic inactive	55	male	temporal	64	21	21	43	5.26092	-2.66675
CACAGGCAGATCCGAG-1_1_A9	1_A9	EN-PYR	MS	Chronic inactive	55	male	temporal	64	21	21	43	-2.47921	-1.49793
CACAGGCCACCATCCT-1_1_A9	1_A9	EN-L5-6	MS	Chronic inactive	55	male	temporal	64	21	21	43	8.93077	2.86851
CACAGGCCAGTTCCCT-1_1_A9	1_A9	EN-PYR	MS	Chronic inactive	55	male	temporal	64	21	21	43	-1.92221	-0.0772359
CACAGGCGTCGCATAT-1_1_A9	1_A9	EN-L5-6	MS	Chronic inactive	55	male	temporal	64	21	21	43	4.51124	1.25478
CACAGGCTCCCACTTG-1_1_A9	1_A9	EN-L5-6	MS	Chronic inactive	55	male	temporal	64	21	21	43	6.9736	5.4824
CACAGTAAGCAATCTC-1_1_A9	1_A9	EN-PYR	MS	Chronic inactive	55	male	temporal	64	21	21	43	-2.01518	0.486903
CACAGTAAGGAGTCTG-1_1_A9	1_A9	EN-PYR	MS	Chronic inactive	55	male	temporal	64	21	21	43	-1.62179	-0.144023
CACAGTACAAGCGATG-1_1_A9	1_A9	EN-L5-6	MS	Chronic inactive	55	male	temporal	64	21	21	43	5.64597	1.1487
CACAGTACAGCCACCA-1_1_A9	1_A9	EN-PYR	MS	Chronic inactive	55	male	temporal	64	21	21	43	-1.45785	0.73499
CACAGTACATGCCTTC-1_1_A9	1_A9	EN-PYR	MS	Chronic inactive	55	male	temporal	64	21	21	43	-1.40314	0.00207373
CACAGTAGTTTGACTG-1_1_A9	1_A9	EN-L5-6	MS	Chronic inactive	55	male	temporal	64	21	21	43	2.25803	13.0212
CACAGTATCCAGAAGG-1_1_A9	1_A9	EN-L2-3-MS	MS	Chronic inactive	55	male	temporal	64	21	21	43	4.95439	-3.62536
CACATAGCACATGGGA-1_1_A9	1_A9	EN-PYR	MS	Chronic inactive	55	male	temporal	64	21	21	43	-2.39989	0.196796
CACATAGCAGACGTAG-1_1_A9	1_A9	EN-PYR	MS	Chronic inactive	55	male	temporal	64	21	21	43	-1.43358	0.889463
CACATAGCAGATCGGA-1_1_A9	1_A9	EN-L5-6	MS	Chronic inactive	55	male	temporal	64	21	21	43	2.32724	12.5098
CACATAGCATTCTTAC-1_1_A9	1_A9	EN-PYR	MS	Chronic inactive	55	male	temporal	64	21	21	43	-2.33763	-0.0574896
CACATAGGTAAGTTCC-1_1_A9	1_A9	EN-L2-3-MS	MS	Chronic inactive	55	male	temporal	64	21	21	43	5.17727	-4.20363
CACATAGTCCCAAGAT-1_1_A9	1_A9	EN-PYR	MS	Chronic inactive	55	male	temporal	64	21	21	43	-1.59628	-0.00708632
CACATAGTCGGCCGAT-1_1_A9	1_A9	EN-L5-6	MS	Chronic inactive	55	male	temporal	64	21	21	43	7.59367	2.86843
CACATAGTCTCAACTT-1_1_A9	1_A9	EN-L5-6	MS	Chronic inactive	55	male	temporal	64	21	21	43	5.13015	1.28162
CACATTTAGCTAACTC-1_1_A9	1_A9	EN-L2-3-MS	MS	Chronic inactive	55	male	temporal	64	21	21	43	5.22949	-3.50505
CACATTTAGTGTACTC-1_1_A9	1_A9	EN-PYR	MS	Chronic inactive	55	male	temporal	64	21	21	43	-2.00944	0.679706
CACATTTCAAGGGTCA-1_1_A9	1_A9	EN-L5-6	MS	Chronic inactive	55	male	temporal	64	21	21	43	5.78858	0.801867
CACATTTGTACGACCC-1_1_A9	1_A9	EN-MIX	MS	Chronic inactive	55	male	temporal	64	21	21	43	-2.33679	0.103018
CACATTTTCCACGCAG-1_1_A9	1_A9	EN-L2-3-MS	MS	Chronic inactive	55	male	temporal	64	21	21	43	5.34865	-3.44183
CACATTTTCCCATTAT-1_1_A9	1_A9	EN-MIX	MS	Chronic inactive	55	male	temporal	64	21	21	43	-2.10531	0.2727
CACATTTTCCCTTGTG-1_1_A9	1_A9	EN-PYR	MS	Chronic inactive	55	male	temporal	64	21	21	43	-2.03646	0.569862
CACCACTCAGACGCTC-1_1_A9	1_A9	EN-PYR	MS	Chronic inactive	55	male	temporal	64	21	21	43	-0.962364	0.799407
CACCACTCATTCGACA-1_1_A9	1_A9	EN-PYR	MS	Chronic inactive	55	male	temporal	64	21	21	43	-1.62347	0.863821
CACCACTGTCAACTGT-1_1_A9	1_A9	EN-PYR	MS	Chronic inactive	55	male	temporal	64	21	21	43	-1.62247	0.717532
CACCACTGTCTTGATG-1_1_A9	1_A9	EN-L2-3-MS	MS	Chronic inactive	55	male	temporal	64	21	21	43	4.18089	-4.3443
CACCACTGTTACCGAT-1_1_A9	1_A9	EN-PYR	MS	Chronic inactive	55	male	temporal	64	21	21	43	-1.43358	1.85182
CACCACTTCACATGCA-1_1_A9	1_A9	IN-SV2C	MS	Chronic inactive	55	male	temporal	64	21	21	43	-12.4619	1.41668
CACCACTTCAGCCTAA-1_1_A9	1_A9	EN-PYR	MS	Chronic inactive	55	male	temporal	64	21	21	43	-1.34674	0.722221
CACCACTTCCACGTTC-1_1_A9	1_A9	EN-PYR	MS	Chronic inactive	55	male	temporal	64	21	21	43	-1.3718	0.497631
CACCACTTCGCCAAAT-1_1_A9	1_A9	EN-PYR	MS	Chronic inactive	55	male	temporal	64	21	21	43	-2.29434	0.340911
CACCAGGCAGATGAGC-1_1_A9	1_A9	EN-PYR	MS	Chronic inactive	55	male	temporal	64	21	21	43	-0.114667	0.993495
CACCAGGCAGGCTGAA-1_1_A9	1_A9	EN-MIX	MS	Chronic inactive	55	male	temporal	64	21	21	43	6.14471	-3.89565
CACCAGGGTCCTGCTT-1_1_A9	1_A9	EN-PYR	MS	Chronic inactive	55	male	temporal	64	21	21	43	-1.12581	0.56446
CACCAGGGTTTGACTG-1_1_A9	1_A9	EN-L2-3-MS	MS	Chronic inactive	55	male	temporal	64	21	21	43	5.00966	-2.28746
CACCAGGTCAGATAAG-1_1_A9	1_A9	EN-L5-6	MS	Chronic inactive	55	male	temporal	64	21	21	43	1.82219	12.1821
CACCTTGCATCACAAC-1_1_A9	1_A9	EN-PYR	MS	Chronic inactive	55	male	temporal	64	21	21	43	-1.96975	0.817651
CACCTTGTCAATCTCT-1_1_A9	1_A9	EN-PYR	MS	Chronic inactive	55	male	temporal	64	21	21	43	-1.31159	-0.217178
CACTCCAAGAGCTGCA-1_1_A9	1_A9	EN-PYR	MS	Chronic inactive	55	male	temporal	64	21	21	43	-1.49726	0.832961
CACTCCACATTATCTC-1_1_A9	1_A9	EN-PYR	MS	Chronic inactive	55	male	temporal	64	21	21	43	-1.76408	0.986139
CACTCCAGTATATGAG-1_1_A9	1_A9	EN-PYR	MS	Chronic inactive	55	male	temporal	64	21	21	43	-0.939008	0.669633
CACTCCAGTATCACCA-1_1_A9	1_A9	EN-PYR	MS	Chronic inactive	55	male	temporal	64	21	21	43	-1.00662	0.854538
CAGAATCAGGTACTCT-1_1_A9	1_A9	EN-L4	MS	Chronic inactive	55	male	temporal	64	21	21	43	2.67029	4.91497
CAGAATCCAAGGCTCC-1_1_A9	1_A9	EN-L5-6	MS	Chronic inactive	55	male	temporal	64	21	21	43	2.34715	12.4407
CAGAGAGAGTATGACA-1_1_A9	1_A9	EN-L5-6	MS	Chronic inactive	55	male	temporal	64	21	21	43	2.33598	12.7368
CAGAGAGCATCGTCGG-1_1_A9	1_A9	EN-L5-6	MS	Chronic inactive	55	male	temporal	64	21	21	43	4.85996	1.77033
CAGAGAGCATGCGCAC-1_1_A9	1_A9	EN-PYR	MS	Chronic inactive	55	male	temporal	64	21	21	43	-1.44741	0.131751
CAGAGAGCATGGGAAC-1_1_A9	1_A9	EN-L5-6	MS	Chronic inactive	55	male	temporal	64	21	21	43	-3.58209	4.46096
CAGAGAGTCTTCAACT-1_1_A9	1_A9	IN-SV2C	MS	Chronic inactive	55	male	temporal	64	21	21	43	-12.0627	2.63419
CAGATCACAGCCAGAA-1_1_A9	1_A9	EN-L5-6	MS	Chronic inactive	55	male	temporal	64	21	21	43	8.50263	2.37907
CAGATCATCGTTGCCT-1_1_A9	1_A9	EN-L2-3-MS	MS	Chronic inactive	55	male	temporal	64	21	21	43	3.78578	-4.12955
CAGCAGCCACTAGTAC-1_1_A9	1_A9	EN-PYR	MS	Chronic inactive	55	male	temporal	64	21	21	43	-0.949765	0.963791
CAGCAGCCAGGTCCAC-1_1_A9	1_A9	IN-PV	MS	Chronic inactive	55	male	temporal	64	21	21	43	-7.40397	-7.56211
CAGCAGCGTAAGTGTA-1_1_A9	1_A9	EN-L5-6	MS	Chronic inactive	55	male	temporal	64	21	21	43	4.50518	1.76216
CAGCAGCGTCAGGACA-1_1_A9	1_A9	IN-VIP	MS	Chronic inactive	55	male	temporal	64	21	21	43	-10.2502	6.613
CAGCAGCGTCCGAAGA-1_1_A9	1_A9	IN-VIP	MS	Chronic inactive	55	male	temporal	64	21	21	43	-9.01289	5.61396
CAGCAGCTCATCACCC-1_1_A9	1_A9	EN-PYR	MS	Chronic inactive	55	male	temporal	64	21	21	43	-1.24619	1.52701
CAGCATAAGAACAATC-1_1_A9	1_A9	EN-L5-6	MS	Chronic inactive	55	male	temporal	64	21	21	43	4.72804	1.84524
CAGCATAAGAGATGAG-1_1_A9	1_A9	IN-VIP	MS	Chronic inactive	55	male	temporal	64	21	21	43	-10.0399	5.037
CAGCATACACCATCCT-1_1_A9	1_A9	EN-PYR	MS	Chronic inactive	55	male	temporal	64	21	21	43	-2.42701	-1.78424
CAGCATAGTGGGTATG-1_1_A9	1_A9	EN-L4	MS	Chronic inactive	55	male	temporal	64	21	21	43	3.86911	2.08025
CAGCATAGTTACGTCA-1_1_A9	1_A9	EN-L5-6	MS	Chronic inactive	55	male	temporal	64	21	21	43	8.46726	3.03092
CAGCATAGTTGAGTTC-1_1_A9	1_A9	EN-PYR	MS	Chronic inactive	55	male	temporal	64	21	21	43	-0.385751	0.693723
CAGCATATCGCATGGC-1_1_A9	1_A9	EN-L5-6	MS	Chronic inactive	55	male	temporal	64	21	21	43	4.63265	1.91143
CAGCCGAAGGTGACCA-1_1_A9	1_A9	IN-VIP	MS	Chronic inactive	55	male	temporal	64	21	21	43	-9.75218	4.90527
CAGCCGACACTTCTGC-1_1_A9	1_A9	EN-L5-6	MS	Chronic inactive	55	male	temporal	64	21	21	43	3.22186	1.92858
CAGCCGAGTACCGGCT-1_1_A9	1_A9	EN-PYR	MS	Chronic inactive	55	male	temporal	64	21	21	43	-2.21917	-0.781649
CAGCGACAGGACGAAA-1_1_A9	1_A9	EN-PYR	MS	Chronic inactive	55	male	temporal	64	21	21	43	-1.3254	1.0906
CAGCGACCACACCGAC-1_1_A9	1_A9	EN-PYR	MS	Chronic inactive	55	male	temporal	64	21	21	43	-2.3915	-0.0246748
CAGCGACGTCAATACC-1_1_A9	1_A9	EN-L5-6	MS	Chronic inactive	55	male	temporal	64	21	21	43	3.7313	1.39901
CAGCGACTCCAGTATG-1_1_A9	1_A9	EN-PYR	MS	Chronic inactive	55	male	temporal	64	21	21	43	-0.37799	0.961518
CAGCTAACATCACCCT-1_1_A9	1_A9	IN-VIP	MS	Chronic inactive	55	male	temporal	64	21	21	43	-9.61879	6.15324
CAGCTAAGTAAACGCG-1_1_A9	1_A9	EN-L5-6	MS	Chronic inactive	55	male	temporal	64	21	21	43	2.01904	13.22
CAGCTAAGTAGGCTGA-1_1_A9	1_A9	EN-L5-6	MS	Chronic inactive	55	male	temporal	64	21	21	43	3.41434	1.80987
CAGCTAAGTATCGCAT-1_1_A9	1_A9	IN-PV	MS	Chronic inactive	55	male	temporal	64	21	21	43	-4.31269	-8.88484
CAGCTAAGTCACCTAA-1_1_A9	1_A9	EN-PYR	MS	Chronic inactive	55	male	temporal	64	21	21	43	-1.4137	-0.106564
CAGCTAATCGTTGACA-1_1_A9	1_A9	EN-L5-6	MS	Chronic inactive	55	male	temporal	64	21	21	43	4.44725	1.39518
CAGCTGGCAATTGCTG-1_1_A9	1_A9	EN-L5-6	MS	Chronic inactive	55	male	temporal	64	21	21	43	2.60566	12.8648
CAGCTGGGTACGCACC-1_1_A9	1_A9	EN-L5-6	MS	Chronic inactive	55	male	temporal	64	21	21	43	5.3841	1.41066
CAGCTGGGTATCAGTC-1_1_A9	1_A9	EN-PYR	MS	Chronic inactive	55	male	temporal	64	21	21	43	-2.62109	-1.28946
CAGCTGGGTCTGCAAT-1_1_A9	1_A9	EN-L2-3-MS	MS	Chronic inactive	55	male	temporal	64	21	21	43	5.21615	-4.07207
CAGCTGGTCATTATCC-1_1_A9	1_A9	EN-PYR	MS	Chronic inactive	55	male	temporal	64	21	21	43	-1.22329	0.353389
CAGCTGGTCCTAGGGC-1_1_A9	1_A9	EN-L5-6	MS	Chronic inactive	55	male	temporal	64	21	21	43	2.74064	2.83004
CAGCTGGTCTGGTGTA-1_1_A9	1_A9	EN-L5-6	MS	Chronic inactive	55	male	temporal	64	21	21	43	0.60136	-3.9855
CAGGTGCCACTTAACG-1_1_A9	1_A9	EN-PYR	MS	Chronic inactive	55	male	temporal	64	21	21	43	-1.56542	0.967217
CAGGTGCCAGATCTGT-1_1_A9	1_A9	EN-PYR	MS	Chronic inactive	55	male	temporal	64	21	21	43	-0.819281	0.708238
CAGGTGCCATCGATGT-1_1_A9	1_A9	EN-L2-3-MS	MS	Chronic inactive	55	male	temporal	64	21	21	43	5.23704	-4.04812
CAGGTGCCATGCAACT-1_1_A9	1_A9	EN-PYR	MS	Chronic inactive	55	male	temporal	64	21	21	43	-1.51984	0.188252
CAGGTGCGTAGGACAC-1_1_A9	1_A9	EN-MIX	MS	Chronic inactive	55	male	temporal	64	21	21	43	0.608488	12.8599
CAGGTGCGTTTAGGAA-1_1_A9	1_A9	EN-L5-6	MS	Chronic inactive	55	male	temporal	64	21	21	43	4.49963	-1.444
CAGGTGCTCACCAGGC-1_1_A9	1_A9	EN-PYR	MS	Chronic inactive	55	male	temporal	64	21	21	43	-0.0325195	1.63378
CAGGTGCTCCACGAAT-1_1_A9	1_A9	EN-PYR	MS	Chronic inactive	55	male	temporal	64	21	21	43	-0.725159	0.675374
CAGTAACCAATCTGCA-1_1_A9	1_A9	IN-SST	MS	Chronic inactive	55	male	temporal	64	21	21	43	2.94887	1.57929
CAGTAACCAGACAAGC-1_1_A9	1_A9	EN-PYR	MS	Chronic inactive	55	male	temporal	64	21	21	43	-1.66711	0.479809
CAGTAACCAGCATACT-1_1_A9	1_A9	EN-PYR	MS	Chronic inactive	55	male	temporal	64	21	21	43	-1.56701	0.634454
CAGTAACCATTCTCAT-1_1_A9	1_A9	EN-PYR	MS	Chronic inactive	55	male	temporal	64	21	21	43	-1.78489	0.425385
CAGTAACGTAAGTTCC-1_1_A9	1_A9	EN-L5-6	MS	Chronic inactive	55	male	temporal	64	21	21	43	8.93125	2.79298
CAGTAACGTCTCAACA-1_1_A9	1_A9	EN-L2-3-MS	MS	Chronic inactive	55	male	temporal	64	21	21	43	4.07421	-4.29009
CAGTCCTAGATATGGT-1_1_A9	1_A9	IN-PV	MS	Chronic inactive	55	male	temporal	64	21	21	43	-7.55341	-8.09497
CAGTCCTCAAGGCTCC-1_1_A9	1_A9	IN-SV2C	MS	Chronic inactive	55	male	temporal	64	21	21	43	-12.0976	3.41864
CAGTCCTCAATCACAC-1_1_A9	1_A9	EN-PYR	MS	Chronic inactive	55	male	temporal	64	21	21	43	-2.27509	-0.724971
CAGTCCTTCCTTCAAT-1_1_A9	1_A9	EN-PYR	MS	Chronic inactive	55	male	temporal	64	21	21	43	-2.37819	-0.645795
CATATGGCATATACCG-1_1_A9	1_A9	EN-PYR	MS	Chronic inactive	55	male	temporal	64	21	21	43	-0.793318	0.78429
CATATGGGTTCAACCA-1_1_A9	1_A9	IN-SV2C	MS	Chronic inactive	55	male	temporal	64	21	21	43	-12.3033	2.36841
CATATGGTCGTAGGAG-1_1_A9	1_A9	EN-L5-6	MS	Chronic inactive	55	male	temporal	64	21	21	43	7.94616	2.8477
CATATTCAGGAGCGTT-1_1_A9	1_A9	IN-PV	MS	Chronic inactive	55	male	temporal	64	21	21	43	-7.92643	-6.96662
CATATTCAGTAAGTAC-1_1_A9	1_A9	EN-L4	MS	Chronic inactive	55	male	temporal	64	21	21	43	4.50089	2.25875
CATATTCCATCCCATC-1_1_A9	1_A9	EN-PYR	MS	Chronic inactive	55	male	temporal	64	21	21	43	0.286277	0.959974
CATATTCGTAGGACAC-1_1_A9	1_A9	EN-L2-3-MS	MS	Chronic inactive	55	male	temporal	64	21	21	43	4.98879	-4.83613
CATATTCGTCCGTCAG-1_1_A9	1_A9	EN-L5-6	MS	Chronic inactive	55	male	temporal	64	21	21	43	2.57673	12.7594
CATATTCGTTGTACAC-1_1_A9	1_A9	IN-SST	MS	Chronic inactive	55	male	temporal	64	21	21	43	-9.42596	-6.25005
CATATTCTCGCATGAT-1_1_A9	1_A9	IN-PV	MS	Chronic inactive	55	male	temporal	64	21	21	43	-7.01558	-15.5541
CATCAAGCAACTTGAC-1_1_A9	1_A9	EN-L2-3-MS	MS	Chronic inactive	55	male	temporal	64	21	21	43	3.92313	-4.29285
CATCAAGCACGGTAAG-1_1_A9	1_A9	EN-PYR	MS	Chronic inactive	55	male	temporal	64	21	21	43	-1.45996	-0.0570615
CATCAAGCACGTCTCT-1_1_A9	1_A9	IN-PV	MS	Chronic inactive	55	male	temporal	64	21	21	43	-7.24279	-7.63272
CATCAAGGTCATGCAT-1_1_A9	1_A9	EN-PYR	MS	Chronic inactive	55	male	temporal	64	21	21	43	-1.81522	0.940183
CATCAAGGTCGCGTGT-1_1_A9	1_A9	EN-L5-6	MS	Chronic inactive	55	male	temporal	64	21	21	43	1.56155	13.7334
CATCAAGTCCGCGTTT-1_1_A9	1_A9	EN-L5-6	MS	Chronic inactive	55	male	temporal	64	21	21	43	1.89545	11.9661
CATCAGAAGCCTCGTG-1_1_A9	1_A9	EN-L4	MS	Chronic inactive	55	male	temporal	64	21	21	43	4.45539	2.10866
CATCAGAGTAAACCTC-1_1_A9	1_A9	EN-L5-6	MS	Chronic inactive	55	male	temporal	64	21	21	43	4.63218	-0.527946
CATCAGAGTACCTACA-1_1_A9	1_A9	EN-PYR	MS	Chronic inactive	55	male	temporal	64	21	21	43	-0.757565	0.586339
CATCAGATCGTTACAG-1_1_A9	1_A9	IN-VIP	MS	Chronic inactive	55	male	temporal	64	21	21	43	-8.64539	9.03027
CATCCACAGCCAGTTT-1_1_A9	1_A9	EN-L5-6	MS	Chronic inactive	55	male	temporal	64	21	21	43	5.38574	1.20716
CATCCACAGGAGTTTA-1_1_A9	1_A9	EN-PYR	MS	Chronic inactive	55	male	temporal	64	21	21	43	-1.73885	0.2271
CATCCACGTACCAGTT-1_1_A9	1_A9	EN-PYR	MS	Chronic inactive	55	male	temporal	64	21	21	43	-1.54526	-0.0466242
CATCCACGTAGGCTGA-1_1_A9	1_A9	EN-L2-3-MS	MS	Chronic inactive	55	male	temporal	64	21	21	43	4.98471	-4.16466
CATCGAAAGATCTGCT-1_1_A9	1_A9	EN-L2-3-MS	MS	Chronic inactive	55	male	temporal	64	21	21	43	3.46638	-3.79403
CATCGAAAGTCTCAAC-1_1_A9	1_A9	EN-PYR	MS	Chronic inactive	55	male	temporal	64	21	21	43	-2.03204	-0.377118
CATCGAACAACCGCCA-1_1_A9	1_A9	EN-PYR	MS	Chronic inactive	55	male	temporal	64	21	21	43	-1.93081	-0.216808
CATCGAACAAGTCTAC-1_1_A9	1_A9	EN-PYR	MS	Chronic inactive	55	male	temporal	64	21	21	43	-0.634273	-0.466384
CATCGAACATCTCCCA-1_1_A9	1_A9	EN-PYR	MS	Chronic inactive	55	male	temporal	64	21	21	43	-1.93127	0.31427
CATCGAAGTATATGAG-1_1_A9	1_A9	EN-L2-3-MS	MS	Chronic inactive	55	male	temporal	64	21	21	43	5.17925	-4.50625
CATCGAAGTTCGCTAA-1_1_A9	1_A9	EN-L5-6	MS	Chronic inactive	55	male	temporal	64	21	21	43	2.39012	12.5374
CATCGGGAGATCCCAT-1_1_A9	1_A9	EN-L2-3-MS	MS	Chronic inactive	55	male	temporal	64	21	21	43	4.4405	-4.38727
CATCGGGCACGAAGCA-1_1_A9	1_A9	EN-PYR	MS	Chronic inactive	55	male	temporal	64	21	21	43	-0.161807	0.895212
CATGACAAGAGTGACC-1_1_A9	1_A9	EN-PYR	MS	Chronic inactive	55	male	temporal	64	21	21	43	-0.906376	0.347633
CATGACAAGTCAATAG-1_1_A9	1_A9	EN-PYR	MS	Chronic inactive	55	male	temporal	64	21	21	43	-1.24871	0.136741
CATGACACAGATCCAT-1_1_A9	1_A9	EN-PYR	MS	Chronic inactive	55	male	temporal	64	21	21	43	-2.40997	-1.34288
CATGACACAGCTCCGA-1_1_A9	1_A9	IN-SV2C	MS	Chronic inactive	55	male	temporal	64	21	21	43	-12.4397	1.11521
CATGACACAGGCGATA-1_1_A9	1_A9	IN-VIP	MS	Chronic inactive	55	male	temporal	64	21	21	43	-9.6578	5.15706
CATGACATCACCATAG-1_1_A9	1_A9	EN-L5-6	MS	Chronic inactive	55	male	temporal	64	21	21	43	2.24714	12.9626
CATGACATCAGCAACT-1_1_A9	1_A9	EN-PYR	MS	Chronic inactive	55	male	temporal	64	21	21	43	-2.17369	0.403564
CATGACATCTATCCTA-1_1_A9	1_A9	EN-PYR	MS	Chronic inactive	55	male	temporal	64	21	21	43	-1.66079	-2.89015
CATGCCTAGATGGCGT-1_1_A9	1_A9	IN-PV	MS	Chronic inactive	55	male	temporal	64	21	21	43	-8.90889	-5.697
CATGCCTAGTGTACCT-1_1_A9	1_A9	IN-SST	MS	Chronic inactive	55	male	temporal	64	21	21	43	-8.53461	-5.37699
CATGCCTCAAAGGTGC-1_1_A9	1_A9	EN-PYR	MS	Chronic inactive	55	male	temporal	64	21	21	43	-1.81164	-0.505776
CATGCCTCACGAGAGT-1_1_A9	1_A9	EN-L5-6	MS	Chronic inactive	55	male	temporal	64	21	21	43	3.70973	-1.02079
CATGCCTCAGCTGTTA-1_1_A9	1_A9	EN-L5-6	MS	Chronic inactive	55	male	temporal	64	21	21	43	6.58348	4.99367
CATGCCTGTGGTAACG-1_1_A9	1_A9	EN-L4	MS	Chronic inactive	55	male	temporal	64	21	21	43	2.7746	4.38761
CATGGCGAGGTAGCTG-1_1_A9	1_A9	EN-L5-6	MS	Chronic inactive	55	male	temporal	64	21	21	43	1.28958	11.9671
CATGGCGAGTAGTGCG-1_1_A9	1_A9	EN-PYR	MS	Chronic inactive	55	male	temporal	64	21	21	43	-0.332968	0.923449
CATGGCGCACATGGGA-1_1_A9	1_A9	EN-PYR	MS	Chronic inactive	55	male	temporal	64	21	21	43	-2.02236	0.547813
CATGGCGCACGGTAAG-1_1_A9	1_A9	EN-MIX	MS	Chronic inactive	55	male	temporal	64	21	21	43	4.0547	1.3928
CATGGCGCATCGATTG-1_1_A9	1_A9	EN-L2-3-MS	MS	Chronic inactive	55	male	temporal	64	21	21	43	4.42966	-4.66375
CATGGCGGTGAGGGTT-1_1_A9	1_A9	EN-L5-6	MS	Chronic inactive	55	male	temporal	64	21	21	43	5.24515	-2.28438
CATGGCGGTGTAATGA-1_1_A9	1_A9	EN-L5-6	MS	Chronic inactive	55	male	temporal	64	21	21	43	2.41663	2.74036
CATGGCGGTGTCGCTG-1_1_A9	1_A9	EN-L5-6	MS	Chronic inactive	55	male	temporal	64	21	21	43	8.25984	2.25622
CATTATCAGAAGGGTA-1_1_A9	1_A9	EN-L5-6	MS	Chronic inactive	55	male	temporal	64	21	21	43	8.77504	3.59485
CATTATCAGGAGTTGC-1_1_A9	1_A9	IN-SST	MS	Chronic inactive	55	male	temporal	64	21	21	43	-8.99534	-6.48709
CATTATCGTGTAACGG-1_1_A9	1_A9	EN-L5-6	MS	Chronic inactive	55	male	temporal	64	21	21	43	3.81925	1.34183
CATTCGCAGTCTCGGC-1_1_A9	1_A9	EN-L2-3-MS	MS	Chronic inactive	55	male	temporal	64	21	21	43	5.13515	-3.99109
CATTCGCGTCGGCACT-1_1_A9	1_A9	EN-L5-6	MS	Chronic inactive	55	male	temporal	64	21	21	43	8.70181	2.53576
CATTCGCGTTTGTTTC-1_1_A9	1_A9	EN-L2-3-MS	MS	Chronic inactive	55	male	temporal	64	21	21	43	4.89706	-4.68835
CATTCGCTCACCTTAT-1_1_A9	1_A9	EN-L5-6	MS	Chronic inactive	55	male	temporal	64	21	21	43	2.58116	12.7157
CATTCGCTCCTTTCGG-1_1_A9	1_A9	EN-PYR	MS	Chronic inactive	55	male	temporal	64	21	21	43	-1.50237	-0.0181098
CCAATCCAGACCTTTG-1_1_A9	1_A9	IN-SST	MS	Chronic inactive	55	male	temporal	64	21	21	43	-9.14151	-5.35338
CCAATCCAGGGTATCG-1_1_A9	1_A9	EN-PYR	MS	Chronic inactive	55	male	temporal	64	21	21	43	-2.54271	-1.37242
CCAATCCGTCTCGTTC-1_1_A9	1_A9	IN-SST	MS	Chronic inactive	55	male	temporal	64	21	21	43	-9.74619	-5.51705
CCACCTAAGTACGATA-1_1_A9	1_A9	EN-PYR	MS	Chronic inactive	55	male	temporal	64	21	21	43	-1.83327	-0.133943
CCACCTAAGTAGATGT-1_1_A9	1_A9	EN-PYR	MS	Chronic inactive	55	male	temporal	64	21	21	43	-2.40233	-0.889352
CCACCTACAACTGCTA-1_1_A9	1_A9	EN-L5-6	MS	Chronic inactive	55	male	temporal	64	21	21	43	2.29258	13.0523
CCACCTACAAGGACAC-1_1_A9	1_A9	EN-PYR	MS	Chronic inactive	55	male	temporal	64	21	21	43	-0.881157	0.380061
CCACCTACAGTAAGCG-1_1_A9	1_A9	IN-SST	MS	Chronic inactive	55	male	temporal	64	21	21	43	-9.54241	-5.07933
CCACCTAGTCAATACC-1_1_A9	1_A9	EN-L5-6	MS	Chronic inactive	55	male	temporal	64	21	21	43	8.8359	2.80393
CCACCTAGTCTAAACC-1_1_A9	1_A9	EN-L2-3-MS	MS	Chronic inactive	55	male	temporal	64	21	21	43	3.19178	2.9077
CCACCTATCAGCCTAA-1_1_A9	1_A9	EN-PYR	MS	Chronic inactive	55	male	temporal	64	21	21	43	-1.54187	0.697521
CCACCTATCGCACTCT-1_1_A9	1_A9	EN-PYR	MS	Chronic inactive	55	male	temporal	64	21	21	43	-2.38002	-0.00428482
CCACGGACAAGCGCTC-1_1_A9	1_A9	EN-PYR	MS	Chronic inactive	55	male	temporal	64	21	21	43	0.270503	0.976637
CCACTACCAAATACAG-1_1_A9	1_A9	EN-PYR	MS	Chronic inactive	55	male	temporal	64	21	21	43	-1.19625	0.727171
CCACTACCACTTCTGC-1_1_A9	1_A9	EN-PYR	MS	Chronic inactive	55	male	temporal	64	21	21	43	-2.18809	-2.11252
CCACTACGTTAAGACA-1_1_A9	1_A9	EN-L2-3-MS	MS	Chronic inactive	55	male	temporal	64	21	21	43	5.11925	-4.41171
CCACTACTCAGGTTCA-1_1_A9	1_A9	EN-PYR	MS	Chronic inactive	55	male	temporal	64	21	21	43	-0.832396	0.787044
CCACTACTCTGGTTCC-1_1_A9	1_A9	EN-L5-6	MS	Chronic inactive	55	male	temporal	64	21	21	43	8.09652	2.77129
CCAGCGACAAGGACTG-1_1_A9	1_A9	EN-L2-3-MS	MS	Chronic inactive	55	male	temporal	64	21	21	43	-4.60924	-9.20944
CCAGCGATCACCACCT-1_1_A9	1_A9	EN-PYR	MS	Chronic inactive	55	male	temporal	64	21	21	43	-2.17305	0.495178
CCATGTCCAAGTTAAG-1_1_A9	1_A9	EN-L5-6	MS	Chronic inactive	55	male	temporal	64	21	21	43	2.31501	13.0168
CCATGTCCACGAAGCA-1_1_A9	1_A9	IN-PV	MS	Chronic inactive	55	male	temporal	64	21	21	43	-4.84592	-7.97192
CCATGTCCATACCATG-1_1_A9	1_A9	EN-PYR	MS	Chronic inactive	55	male	temporal	64	21	21	43	-0.505772	0.775496
CCATGTCCATCACGAT-1_1_A9	1_A9	EN-PYR	MS	Chronic inactive	55	male	temporal	64	21	21	43	-2.41789	-1.15097
CCATGTCGTGGCTCCA-1_1_A9	1_A9	EN-L5-6	MS	Chronic inactive	55	male	temporal	64	21	21	43	2.01558	12.4739
CCATGTCTCCTCAATT-1_1_A9	1_A9	EN-PYR	MS	Chronic inactive	55	male	temporal	64	21	21	43	-2.59092	-0.712372
CCATTCGAGAAACGAG-1_1_A9	1_A9	IN-SST	MS	Chronic inactive	55	male	temporal	64	21	21	43	-9.04486	-4.97275
CCATTCGAGAACAATC-1_1_A9	1_A9	EN-PYR	MS	Chronic inactive	55	male	temporal	64	21	21	43	-2.30556	-0.706461
CCATTCGGTCGATTGT-1_1_A9	1_A9	EN-L5-6	MS	Chronic inactive	55	male	temporal	64	21	21	43	4.33921	1.41488
CCATTCGTCCTTTCGG-1_1_A9	1_A9	EN-L2-3-MS	MS	Chronic inactive	55	male	temporal	64	21	21	43	4.55893	-3.33652
CCCAATCAGGCCCTCA-1_1_A9	1_A9	IN-VIP	MS	Chronic inactive	55	male	temporal	64	21	21	43	-7.95437	8.12104
CCCAATCAGTGCTGCC-1_1_A9	1_A9	EN-PYR	MS	Chronic inactive	55	male	temporal	64	21	21	43	-1.993	0.219838
CCCAATCCAATAACGA-1_1_A9	1_A9	IN-SV2C	MS	Chronic inactive	55	male	temporal	64	21	21	43	-12.4778	1.09832
CCCAATCCAGGCTCAC-1_1_A9	1_A9	EN-L5-6	MS	Chronic inactive	55	male	temporal	64	21	21	43	6.93032	5.4579
CCCAATCGTAGGACAC-1_1_A9	1_A9	EN-PYR	MS	Chronic inactive	55	male	temporal	64	21	21	43	-0.0118198	1.02166
CCCAATCGTCCCGACA-1_1_A9	1_A9	EN-PYR	MS	Chronic inactive	55	male	temporal	64	21	21	43	-1.96611	-0.241943
CCCAATCGTCTAAACC-1_1_A9	1_A9	EN-PYR	MS	Chronic inactive	55	male	temporal	64	21	21	43	-2.15681	0.388351
CCCAATCGTGACGGTA-1_1_A9	1_A9	IN-PV	MS	Chronic inactive	55	male	temporal	64	21	21	43	-9.24833	-5.12476
CCCAATCGTTATGTGC-1_1_A9	1_A9	IN-PV	MS	Chronic inactive	55	male	temporal	64	21	21	43	-7.05401	-15.9422
CCCAATCTCACCTCGT-1_1_A9	1_A9	EN-PYR	MS	Chronic inactive	55	male	temporal	64	21	21	43	-0.728182	0.78575
CCCAATCTCGGCTACG-1_1_A9	1_A9	EN-L5-6	MS	Chronic inactive	55	male	temporal	64	21	21	43	2.34439	12.8686
CCCAGTTAGACTCGGA-1_1_A9	1_A9	EN-PYR	MS	Chronic inactive	55	male	temporal	64	21	21	43	0.286669	0.97001
CCCAGTTCAATCCGAT-1_1_A9	1_A9	EN-PYR	MS	Chronic inactive	55	male	temporal	64	21	21	43	-1.59784	0.921293
CCCAGTTCAGACGCTC-1_1_A9	1_A9	IN-PV	MS	Chronic inactive	55	male	temporal	64	21	21	43	-8.54833	-6.19649
CCCAGTTTCCCATTAT-1_1_A9	1_A9	EN-PYR	MS	Chronic inactive	55	male	temporal	64	21	21	43	-2.20798	0.340638
CCCATACAGAGGTACC-1_1_A9	1_A9	EN-PYR	MS	Chronic inactive	55	male	temporal	64	21	21	43	-1.54293	0.834793
CCCATACAGTGCCATT-1_1_A9	1_A9	EN-PYR	MS	Chronic inactive	55	male	temporal	64	21	21	43	-1.73628	0.831131
CCCATACAGTGCTGCC-1_1_A9	1_A9	EN-L5-6	MS	Chronic inactive	55	male	temporal	64	21	21	43	8.69902	2.5968
CCCATACCAGTTCCCT-1_1_A9	1_A9	EN-PYR	MS	Chronic inactive	55	male	temporal	64	21	21	43	-1.85051	1.04319
CCCATACGTGAGGGTT-1_1_A9	1_A9	EN-PYR	MS	Chronic inactive	55	male	temporal	64	21	21	43	-1.82308	0.200566
CCCATACTCACCATAG-1_1_A9	1_A9	EN-L5-6	MS	Chronic inactive	55	male	temporal	64	21	21	43	1.84784	12.86
CCCTCCTAGCTGGAAC-1_1_A9	1_A9	EN-L5-6	MS	Chronic inactive	55	male	temporal	64	21	21	43	5.54741	1.62625
CCCTCCTTCACAAACC-1_1_A9	1_A9	EN-PYR	MS	Chronic inactive	55	male	temporal	64	21	21	43	-2.47585	-1.21794
CCCTCCTTCCTACAGA-1_1_A9	1_A9	EN-PYR	MS	Chronic inactive	55	male	temporal	64	21	21	43	-0.206301	1.18504
CCGGGATAGCTAAGAT-1_1_A9	1_A9	EN-L5-6	MS	Chronic inactive	55	male	temporal	64	21	21	43	8.95946	2.92605
CCGGGATCACACCGCA-1_1_A9	1_A9	EN-MIX	MS	Chronic inactive	55	male	temporal	64	21	21	43	7.22685	3.01006
CCGGGATCAGGTTTCA-1_1_A9	1_A9	IN-VIP	MS	Chronic inactive	55	male	temporal	64	21	21	43	-9.63318	7.85255
CCGGGATGTCAATACC-1_1_A9	1_A9	EN-L5-6	MS	Chronic inactive	55	male	temporal	64	21	21	43	2.19728	12.6907
CCGGGATTCTATCCTA-1_1_A9	1_A9	EN-L5-6	MS	Chronic inactive	55	male	temporal	64	21	21	43	1.31206	11.7918
CCGGTAGCACCCTATC-1_1_A9	1_A9	IN-VIP	MS	Chronic inactive	55	male	temporal	64	21	21	43	-10.3722	6.65024
CCGGTAGCAGCTGGCT-1_1_A9	1_A9	EN-L5-6	MS	Chronic inactive	55	male	temporal	64	21	21	43	5.59054	1.21372
CCGGTAGGTCATGCAT-1_1_A9	1_A9	EN-PYR	MS	Chronic inactive	55	male	temporal	64	21	21	43	-1.67073	0.249105
CCGGTAGTCTGCTGTC-1_1_A9	1_A9	IN-SST	MS	Chronic inactive	55	male	temporal	64	21	21	43	-9.54643	-5.10912
CCGGTAGTCTTCGAGA-1_1_A9	1_A9	IN-SV2C	MS	Chronic inactive	55	male	temporal	64	21	21	43	-12.1105	2.13606
CCGTACTAGCCGTCGT-1_1_A9	1_A9	IN-SST	MS	Chronic inactive	55	male	temporal	64	21	21	43	-8.70058	-6.50991
CCGTACTCAATCCAAC-1_1_A9	1_A9	EN-PYR	MS	Chronic inactive	55	male	temporal	64	21	21	43	-2.50353	-1.63443
CCGTACTGTATCACCA-1_1_A9	1_A9	EN-PYR	MS	Chronic inactive	55	male	temporal	64	21	21	43	-2.58273	-0.642156
CCGTGGAAGATCGGGT-1_1_A9	1_A9	IN-PV	MS	Chronic inactive	55	male	temporal	64	21	21	43	-7.03421	-15.6354
CCGTGGAAGCCACGTC-1_1_A9	1_A9	IN-SV2C	MS	Chronic inactive	55	male	temporal	64	21	21	43	-11.9933	3.3108
CCGTGGACAAAGCGGT-1_1_A9	1_A9	EN-L5-6	MS	Chronic inactive	55	male	temporal	64	21	21	43	1.54453	13.3246
CCGTGGATCAAGATCC-1_1_A9	1_A9	EN-L2-3-MS	MS	Chronic inactive	55	male	temporal	64	21	21	43	5.26662	-3.27332
CCGTGGATCCGCATCT-1_1_A9	1_A9	EN-L5-6	MS	Chronic inactive	55	male	temporal	64	21	21	43	4.70489	1.90119
CCGTTCACAGGAATCG-1_1_A9	1_A9	IN-VIP	MS	Chronic inactive	55	male	temporal	64	21	21	43	-10.1819	6.348
CCGTTCAGTGGCCCTA-1_1_A9	1_A9	EN-L5-6	MS	Chronic inactive	55	male	temporal	64	21	21	43	8.83919	3.24564
CCGTTCAGTTGATTGC-1_1_A9	1_A9	IN-PV	MS	Chronic inactive	55	male	temporal	64	21	21	43	-5.92923	-7.47619
CCGTTCATCAGATAAG-1_1_A9	1_A9	EN-PYR	MS	Chronic inactive	55	male	temporal	64	21	21	43	-1.35426	-0.193369
CCTAAAGAGACTAGGC-1_1_A9	1_A9	EN-PYR	MS	Chronic inactive	55	male	temporal	64	21	21	43	-2.22988	-0.623169
CCTAAAGAGTGAACAT-1_1_A9	1_A9	EN-L5-6	MS	Chronic inactive	55	male	temporal	64	21	21	43	5.61374	1.21253
CCTAAAGCATACGCTA-1_1_A9	1_A9	IN-VIP	MS	Chronic inactive	55	male	temporal	64	21	21	43	-8.69282	9.39614
CCTAAAGCATGCCCGA-1_1_A9	1_A9	EN-L5-6	MS	Chronic inactive	55	male	temporal	64	21	21	43	2.43173	12.9092
CCTAAAGGTAGCGTGA-1_1_A9	1_A9	EN-L2-3-MS	MS	Chronic inactive	55	male	temporal	64	21	21	43	4.37182	-4.37605
CCTAAAGGTGGTAACG-1_1_A9	1_A9	EN-PYR	MS	Chronic inactive	55	male	temporal	64	21	21	43	-0.335957	0.547013
CCTACACAGGAATTAC-1_1_A9	1_A9	EN-PYR	MS	Chronic inactive	55	male	temporal	64	21	21	43	-1.46951	0.610333
CCTACACCAAACCCAT-1_1_A9	1_A9	EN-PYR	MS	Chronic inactive	55	male	temporal	64	21	21	43	-2.17939	0.153141
CCTACACCATCAGTAC-1_1_A9	1_A9	EN-MIX	MS	Chronic inactive	55	male	temporal	64	21	21	43	6.43778	2.69594
CCTACACCATGCCTTC-1_1_A9	1_A9	EN-PYR	MS	Chronic inactive	55	male	temporal	64	21	21	43	-0.39717	0.800501
CCTACACTCACCACCT-1_1_A9	1_A9	EN-PYR	MS	Chronic inactive	55	male	temporal	64	21	21	43	-2.09994	-0.218307
CCTACACTCCACTGGG-1_1_A9	1_A9	EN-MIX	MS	Chronic inactive	55	male	temporal	64	21	21	43	0.951268	12.1344
CCTACACTCGATCCCT-1_1_A9	1_A9	EN-PYR	MS	Chronic inactive	55	male	temporal	64	21	21	43	-1.52916	0.361977
CCTACACTCGTTTATC-1_1_A9	1_A9	IN-SV2C	MS	Chronic inactive	55	male	temporal	64	21	21	43	-12.0858	2.669
CCTACCAAGGCATTGG-1_1_A9	1_A9	EN-L5-6	MS	Chronic inactive	55	male	temporal	64	21	21	43	1.63492	13.4391
CCTACCACATGGTCTA-1_1_A9	1_A9	IN-SV2C	MS	Chronic inactive	55	male	temporal	64	21	21	43	-12.2083	2.94074
CCTACCAGTGCGGTAA-1_1_A9	1_A9	IN-PV	MS	Chronic inactive	55	male	temporal	64	21	21	43	-7.03821	-7.8363
CCTAGCTAGTTGTAGA-1_1_A9	1_A9	EN-L5-6	MS	Chronic inactive	55	male	temporal	64	21	21	43	4.68837	1.87302
CCTAGCTCAAGACACG-1_1_A9	1_A9	EN-L2-3-MS	MS	Chronic inactive	55	male	temporal	64	21	21	43	4.61963	-4.47977
CCTAGCTCAGCCTTTC-1_1_A9	1_A9	EN-L5-6	MS	Chronic inactive	55	male	temporal	64	21	21	43	5.19386	-2.83065
CCTAGCTCAGTCTTCC-1_1_A9	1_A9	EN-PYR	MS	Chronic inactive	55	male	temporal	64	21	21	43	-0.141598	0.933837
CCTAGCTGTCGCGAAA-1_1_A9	1_A9	EN-PYR	MS	Chronic inactive	55	male	temporal	64	21	21	43	-1.60563	-2.79227
CCTAGCTTCTCTGTCG-1_1_A9	1_A9	IN-VIP	MS	Chronic inactive	55	male	temporal	64	21	21	43	-8.13976	8.77339
CCTATTACACTTAACG-1_1_A9	1_A9	IN-VIP	MS	Chronic inactive	55	male	temporal	64	21	21	43	-9.07374	9.25008
CCTATTACAGACGTAG-1_1_A9	1_A9	IN-PV	MS	Chronic inactive	55	male	temporal	64	21	21	43	-7.68959	-7.3094
CCTATTAGTATCAGTC-1_1_A9	1_A9	IN-VIP	MS	Chronic inactive	55	male	temporal	64	21	21	43	-8.76668	8.17422
CCTATTAGTCCATGAT-1_1_A9	1_A9	EN-MIX	MS	Chronic inactive	55	male	temporal	64	21	21	43	4.32449	-4.48749
CCTATTAGTGTAAGTA-1_1_A9	1_A9	EN-L5-6	MS	Chronic inactive	55	male	temporal	64	21	21	43	1.54147	13.2944
CCTATTATCTTTCCTC-1_1_A9	1_A9	EN-L2-3-MS	MS	Chronic inactive	55	male	temporal	64	21	21	43	5.04037	-4.61437
CCTCAGTAGATGTTAG-1_1_A9	1_A9	EN-PYR	MS	Chronic inactive	55	male	temporal	64	21	21	43	0.234872	0.697686
CCTCAGTAGGAGCGTT-1_1_A9	1_A9	EN-L5-6	MS	Chronic inactive	55	male	temporal	64	21	21	43	4.47702	1.1717
CCTCAGTCATGGATGG-1_1_A9	1_A9	EN-L2-3-MS	MS	Chronic inactive	55	male	temporal	64	21	21	43	5.29702	-3.19329
CCTCAGTGTTCACCTC-1_1_A9	1_A9	EN-L5-6	MS	Chronic inactive	55	male	temporal	64	21	21	43	5.59182	1.29976
CCTCAGTTCAACGAAA-1_1_A9	1_A9	EN-PYR	MS	Chronic inactive	55	male	temporal	64	21	21	43	-1.65755	0.0338319
CCTCTGACACATCTTT-1_1_A9	1_A9	EN-L5-6	MS	Chronic inactive	55	male	temporal	64	21	21	43	6.87107	5.45453
CCTCTGAGTGATGTCT-1_1_A9	1_A9	EN-PYR	MS	Chronic inactive	55	male	temporal	64	21	21	43	-0.221306	0.899682
CCTCTGATCGTATCAG-1_1_A9	1_A9	EN-L5-6	MS	Chronic inactive	55	male	temporal	64	21	21	43	5.50339	1.18808
CCTTACGAGATGTAAC-1_1_A9	1_A9	EN-MIX	MS	Chronic inactive	55	male	temporal	64	21	21	43	6.73272	2.73681
CCTTACGCAATCTGCA-1_1_A9	1_A9	IN-VIP	MS	Chronic inactive	55	male	temporal	64	21	21	43	-9.47703	5.1584
CCTTACGCACATAACC-1_1_A9	1_A9	EN-PYR	MS	Chronic inactive	55	male	temporal	64	21	21	43	-1.61881	0.861356
CCTTACGGTGTGAATA-1_1_A9	1_A9	IN-PV	MS	Chronic inactive	55	male	temporal	64	21	21	43	-8.65845	-5.57962
CCTTACGGTTATTCTC-1_1_A9	1_A9	EN-PYR	MS	Chronic inactive	55	male	temporal	64	21	21	43	-0.397505	0.535798
CCTTACGGTTCCCTTG-1_1_A9	1_A9	EN-PYR	MS	Chronic inactive	55	male	temporal	64	21	21	43	0.0141337	0.830197
CCTTACGGTTGAGTTC-1_1_A9	1_A9	IN-VIP	MS	Chronic inactive	55	male	temporal	64	21	21	43	-8.01143	8.9152
CCTTCCCTCAAAGTAG-1_1_A9	1_A9	IN-PV	MS	Chronic inactive	55	male	temporal	64	21	21	43	-6.95281	-7.68975
CCTTCGACACCAACCG-1_1_A9	1_A9	EN-PYR	MS	Chronic inactive	55	male	temporal	64	21	21	43	-2.34298	-0.095456
CCTTCGACACGTAAGG-1_1_A9	1_A9	EN-PYR	MS	Chronic inactive	55	male	temporal	64	21	21	43	-1.77581	-1.25039
CCTTCGATCTATCCTA-1_1_A9	1_A9	EN-L5-6	MS	Chronic inactive	55	male	temporal	64	21	21	43	3.40475	1.54722
CCTTTCTAGACAGACC-1_1_A9	1_A9	EN-L2-3-Cntl	MS	Chronic inactive	55	male	temporal	64	21	21	43	5.16292	-3.07805
CCTTTCTAGCTCCTTC-1_1_A9	1_A9	IN-PV	MS	Chronic inactive	55	male	temporal	64	21	21	43	-6.9886	-16.1808
CCTTTCTCACCTGGTG-1_1_A9	1_A9	EN-L2-3-Cntl	MS	Chronic inactive	55	male	temporal	64	21	21	43	6.46369	-4.06217
CCTTTCTCAGATCGGA-1_1_A9	1_A9	EN-L5-6	MS	Chronic inactive	55	male	temporal	64	21	21	43	8.81687	2.69178
CCTTTCTCATGGGAAC-1_1_A9	1_A9	EN-L2-3-MS	MS	Chronic inactive	55	male	temporal	64	21	21	43	4.97728	-3.36551
CCTTTCTGTATAGGGC-1_1_A9	1_A9	IN-PV	MS	Chronic inactive	55	male	temporal	64	21	21	43	-7.05488	-7.67368
CGAACATAGCGATGAC-1_1_A9	1_A9	EN-L2-3-MS	MS	Chronic inactive	55	male	temporal	64	21	21	43	4.91732	-3.382
CGAACATAGGATTCGG-1_1_A9	1_A9	EN-L5-6	MS	Chronic inactive	55	male	temporal	64	21	21	43	4.86593	1.62414
CGAACATCAGTTAACC-1_1_A9	1_A9	EN-L5-6	MS	Chronic inactive	55	male	temporal	64	21	21	43	2.60667	12.8804
CGAACATTCACTTATC-1_1_A9	1_A9	IN-VIP	MS	Chronic inactive	55	male	temporal	64	21	21	43	-8.33859	6.88524
CGAACATTCTTATCTG-1_1_A9	1_A9	EN-PYR	MS	Chronic inactive	55	male	temporal	64	21	21	43	-2.6454	-0.80896
CGAATGTAGAGTACAT-1_1_A9	1_A9	EN-PYR	MS	Chronic inactive	55	male	temporal	64	21	21	43	-1.90073	-0.416568
CGAATGTAGTGTACTC-1_1_A9	1_A9	EN-PYR	MS	Chronic inactive	55	male	temporal	64	21	21	43	-2.17712	-0.135807
CGAATGTAGTTGAGAT-1_1_A9	1_A9	EN-L5-6	MS	Chronic inactive	55	male	temporal	64	21	21	43	7.10942	3.54786
CGAATGTCACAACGCC-1_1_A9	1_A9	EN-L5-6	MS	Chronic inactive	55	male	temporal	64	21	21	43	3.04085	-1.09379
CGAATGTTCCGGCACA-1_1_A9	1_A9	IN-PV	MS	Chronic inactive	55	male	temporal	64	21	21	43	-8.57452	-6.2616
CGACCTTAGTCCGGTC-1_1_A9	1_A9	EN-PYR	MS	Chronic inactive	55	male	temporal	64	21	21	43	-1.42334	-0.103651
CGACCTTCAACTGCGC-1_1_A9	1_A9	EN-L5-6	MS	Chronic inactive	55	male	temporal	64	21	21	43	6.92486	5.55171
CGACCTTTCACAAACC-1_1_A9	1_A9	EN-PYR	MS	Chronic inactive	55	male	temporal	64	21	21	43	-1.36843	1.9062
CGACTTCCATAACCTG-1_1_A9	1_A9	EN-PYR	MS	Chronic inactive	55	male	temporal	64	21	21	43	-1.19176	0.617524
CGACTTCCATGGGAAC-1_1_A9	1_A9	EN-MIX	MS	Chronic inactive	55	male	temporal	64	21	21	43	6.71616	2.4036
CGACTTCGTAGGCTGA-1_1_A9	1_A9	IN-SST	MS	Chronic inactive	55	male	temporal	64	21	21	43	-9.4628	-4.90128
CGACTTCTCACTGGGC-1_1_A9	1_A9	IN-VIP	MS	Chronic inactive	55	male	temporal	64	21	21	43	-9.93272	4.93809
CGAGAAGCAGCTGGCT-1_1_A9	1_A9	EN-PYR	MS	Chronic inactive	55	male	temporal	64	21	21	43	-0.816795	0.292277
CGAGAAGCATCTGGTA-1_1_A9	1_A9	EN-L2-3-MS	MS	Chronic inactive	55	male	temporal	64	21	21	43	5.27165	-3.25926
CGAGAAGGTCCAGTGC-1_1_A9	1_A9	EN-L2-3-MS	MS	Chronic inactive	55	male	temporal	64	21	21	43	4.2701	-4.88923
CGAGAAGGTCGAGATG-1_1_A9	1_A9	EN-PYR	MS	Chronic inactive	55	male	temporal	64	21	21	43	-2.54028	-1.35723
CGAGAAGTCCTTAATC-1_1_A9	1_A9	IN-VIP	MS	Chronic inactive	55	male	temporal	64	21	21	43	-9.61883	7.98074
CGAGCACAGGAATGGA-1_1_A9	1_A9	IN-PV	MS	Chronic inactive	55	male	temporal	64	21	21	43	-8.84075	-6.00142
CGAGCACGTGATGCCC-1_1_A9	1_A9	EN-L5-6	MS	Chronic inactive	55	male	temporal	64	21	21	43	2.08183	12.23
CGAGCACGTTGAACTC-1_1_A9	1_A9	IN-VIP	MS	Chronic inactive	55	male	temporal	64	21	21	43	-8.39354	10.0613
CGAGCACTCTTATCTG-1_1_A9	1_A9	IN-VIP	MS	Chronic inactive	55	male	temporal	64	21	21	43	-8.06233	7.71145
CGAGCCAAGTACGACG-1_1_A9	1_A9	IN-PV	MS	Chronic inactive	55	male	temporal	64	21	21	43	-6.90247	-15.4844
CGAGCCACAAGACACG-1_1_A9	1_A9	EN-L5-6	MS	Chronic inactive	55	male	temporal	64	21	21	43	8.93499	2.81265
CGAGCCACAGGATCGA-1_1_A9	1_A9	EN-PYR	MS	Chronic inactive	55	male	temporal	64	21	21	43	-1.78799	0.798609
CGAGCCACATAGACTC-1_1_A9	1_A9	EN-MIX	MS	Chronic inactive	55	male	temporal	64	21	21	43	7.05879	2.37399
CGAGCCAGTAGCCTCG-1_1_A9	1_A9	EN-L2-3-MS	MS	Chronic inactive	55	male	temporal	64	21	21	43	4.85378	-4.81429
CGAGCCATCATCACCC-1_1_A9	1_A9	EN-PYR	MS	Chronic inactive	55	male	temporal	64	21	21	43	-1.40987	0.826422
CGAGCCATCCTACAGA-1_1_A9	1_A9	EN-L2-3-MS	MS	Chronic inactive	55	male	temporal	64	21	21	43	4.47055	-4.67639
CGAGCCATCTACTATC-1_1_A9	1_A9	EN-L5-6	MS	Chronic inactive	55	male	temporal	64	21	21	43	2.45292	12.6798
CGATCGGAGCCACTAT-1_1_A9	1_A9	EN-L2-3-MS	MS	Chronic inactive	55	male	temporal	64	21	21	43	4.2705	-4.44925
CGATCGGAGGTAGCCA-1_1_A9	1_A9	EN-L2-3-MS	MS	Chronic inactive	55	male	temporal	64	21	21	43	2.90773	-3.54515
CGATCGGCACTTCGAA-1_1_A9	1_A9	EN-PYR	MS	Chronic inactive	55	male	temporal	64	21	21	43	-1.91661	0.0565543
CGATCGGCAGCTGGCT-1_1_A9	1_A9	IN-PV	MS	Chronic inactive	55	male	temporal	64	21	21	43	-6.41806	-8.06721
CGATCGGCATGCCACG-1_1_A9	1_A9	EN-L2-3-MS	MS	Chronic inactive	55	male	temporal	64	21	21	43	4.81397	-4.89007
CGATCGGCATTCTTAC-1_1_A9	1_A9	EN-L5-6	MS	Chronic inactive	55	male	temporal	64	21	21	43	8.87783	2.72296
CGATGGCAGAAACCGC-1_1_A9	1_A9	EN-PYR	MS	Chronic inactive	55	male	temporal	64	21	21	43	-0.187627	0.781158
CGATGGCAGCAATCTC-1_1_A9	1_A9	EN-PYR	MS	Chronic inactive	55	male	temporal	64	21	21	43	-0.502921	0.827826
CGATGGCCAAACCCAT-1_1_A9	1_A9	IN-PV	MS	Chronic inactive	55	male	temporal	64	21	21	43	-7.53468	-7.32431
CGATGGCCACGAGAGT-1_1_A9	1_A9	IN-SV2C	MS	Chronic inactive	55	male	temporal	64	21	21	43	-12.0334	3.31134
CGATGGCCAGTTAACC-1_1_A9	1_A9	EN-PYR	MS	Chronic inactive	55	male	temporal	64	21	21	43	-0.318263	0.977359
CGATGGCCATCGGACC-1_1_A9	1_A9	IN-PV	MS	Chronic inactive	55	male	temporal	64	21	21	43	-8.94143	-6.78531
CGATGGCGTAATTGGA-1_1_A9	1_A9	EN-L5-6	MS	Chronic inactive	55	male	temporal	64	21	21	43	2.2911	12.4448
CGATGGCGTTCGAATC-1_1_A9	1_A9	EN-L2-3-MS	MS	Chronic inactive	55	male	temporal	64	21	21	43	4.94392	-4.75432
CGATGGCGTTTGGGCC-1_1_A9	1_A9	EN-L4	MS	Chronic inactive	55	male	temporal	64	21	21	43	1.10834	1.22374
CGATGGCTCATGCAAC-1_1_A9	1_A9	EN-L5-6	MS	Chronic inactive	55	male	temporal	64	21	21	43	8.55404	3.18262
CGATGTAGTGCACTTA-1_1_A9	1_A9	EN-L5-6	MS	Chronic inactive	55	male	temporal	64	21	21	43	1.79149	12.1425
CGATGTATCCTGTACC-1_1_A9	1_A9	IN-VIP	MS	Chronic inactive	55	male	temporal	64	21	21	43	-9.59371	5.06703
CGATGTATCGGATGGA-1_1_A9	1_A9	EN-MIX	MS	Chronic inactive	55	male	temporal	64	21	21	43	3.77409	-5.1887
CGATTGAAGGCTCTTA-1_1_A9	1_A9	EN-L2-3-MS	MS	Chronic inactive	55	male	temporal	64	21	21	43	4.83591	-5.06542
CGATTGACAATTCCTT-1_1_A9	1_A9	EN-MIX	MS	Chronic inactive	55	male	temporal	64	21	21	43	4.87588	-4.70519
CGATTGACATTTGCCC-1_1_A9	1_A9	EN-L2-3-MS	MS	Chronic inactive	55	male	temporal	64	21	21	43	5.2183	-3.2001
CGATTGAGTAGCTGCC-1_1_A9	1_A9	EN-PYR	MS	Chronic inactive	55	male	temporal	64	21	21	43	-0.455797	0.807421
CGCCAAGAGACAATAC-1_1_A9	1_A9	EN-PYR	MS	Chronic inactive	55	male	temporal	64	21	21	43	-2.01926	0.12069
CGCCAAGCACCCATGG-1_1_A9	1_A9	EN-PYR	MS	Chronic inactive	55	male	temporal	64	21	21	43	-1.80792	0.484101
CGCCAAGCATACGCCG-1_1_A9	1_A9	IN-VIP	MS	Chronic inactive	55	male	temporal	64	21	21	43	-9.66323	4.91614
CGCCAAGCATTTGCCC-1_1_A9	1_A9	EN-L5-6	MS	Chronic inactive	55	male	temporal	64	21	21	43	8.71152	2.57984
CGCCAAGGTGTAATGA-1_1_A9	1_A9	EN-PYR	MS	Chronic inactive	55	male	temporal	64	21	21	43	-0.920041	0.542995
CGCCAAGGTGTATGGG-1_1_A9	1_A9	EN-PYR	MS	Chronic inactive	55	male	temporal	64	21	21	43	-0.67515	0.593514
CGCGGTACAAATACAG-1_1_A9	1_A9	IN-PV	MS	Chronic inactive	55	male	temporal	64	21	21	43	-6.03098	-7.90172
CGCGGTACATGCCTAA-1_1_A9	1_A9	EN-PYR	MS	Chronic inactive	55	male	temporal	64	21	21	43	-0.526763	0.748835
CGCGGTAGTTCCGTCT-1_1_A9	1_A9	EN-L5-6	MS	Chronic inactive	55	male	temporal	64	21	21	43	1.54992	13.7419
CGCGGTATCACAGGCC-1_1_A9	1_A9	EN-PYR	MS	Chronic inactive	55	male	temporal	64	21	21	43	-1.0652	0.224646
CGCGTTTAGTACGATA-1_1_A9	1_A9	IN-SST	MS	Chronic inactive	55	male	temporal	64	21	21	43	-9.6468	-4.92418
CGCGTTTGTGTTCGAT-1_1_A9	1_A9	EN-L4	MS	Chronic inactive	55	male	temporal	64	21	21	43	2.62723	4.29725
CGCGTTTTCCTATGTT-1_1_A9	1_A9	EN-MIX	MS	Chronic inactive	55	male	temporal	64	21	21	43	-1.97785	0.227467
CGCTATCAGGCTCAGA-1_1_A9	1_A9	EN-PYR	MS	Chronic inactive	55	male	temporal	64	21	21	43	-1.51749	-0.198469
CGCTATCAGTACACCT-1_1_A9	1_A9	EN-PYR	MS	Chronic inactive	55	male	temporal	64	21	21	43	-2.67336	-1.01221
CGCTATCCAAGCCCAC-1_1_A9	1_A9	EN-PYR	MS	Chronic inactive	55	male	temporal	64	21	21	43	-1.60488	-0.248322
CGCTATCCAATGGAGC-1_1_A9	1_A9	EN-L2-3-MS	MS	Chronic inactive	55	male	temporal	64	21	21	43	8.02007	2.7167
CGCTATCCACGACGAA-1_1_A9	1_A9	EN-L5-6	MS	Chronic inactive	55	male	temporal	64	21	21	43	1.5128	13.7843
CGCTATCCATGGGAAC-1_1_A9	1_A9	EN-L5-6	MS	Chronic inactive	55	male	temporal	64	21	21	43	-3.56203	4.75323
CGCTATCTCCACGAAT-1_1_A9	1_A9	EN-PYR	MS	Chronic inactive	55	male	temporal	64	21	21	43	-1.189	0.797191
CGCTGGAAGCCACGTC-1_1_A9	1_A9	EN-L2-3-MS	MS	Chronic inactive	55	male	temporal	64	21	21	43	3.8569	-4.06131
CGCTGGACAGTAAGAT-1_1_A9	1_A9	EN-L5-6	MS	Chronic inactive	55	male	temporal	64	21	21	43	8.92046	2.63287
CGCTGGACATTGGCGC-1_1_A9	1_A9	IN-SV2C	MS	Chronic inactive	55	male	temporal	64	21	21	43	-11.46	5.11213
CGCTTCAAGAGCCCAA-1_1_A9	1_A9	EN-L4	MS	Chronic inactive	55	male	temporal	64	21	21	43	3.36669	2.07347
CGCTTCAGTGGTACAG-1_1_A9	1_A9	EN-L2-3-MS	MS	Chronic inactive	55	male	temporal	64	21	21	43	5.14917	-3.68176
CGCTTCATCTATGTGG-1_1_A9	1_A9	EN-PYR	MS	Chronic inactive	55	male	temporal	64	21	21	43	-1.03618	0.188018
CGGACACAGCATCATC-1_1_A9	1_A9	EN-L5-6	MS	Chronic inactive	55	male	temporal	64	21	21	43	2.50339	12.9823
CGGACACCAGGAACGT-1_1_A9	1_A9	EN-PYR	MS	Chronic inactive	55	male	temporal	64	21	21	43	-2.03064	-0.115278
CGGACACCATGTCTCC-1_1_A9	1_A9	EN-L5-6	MS	Chronic inactive	55	male	temporal	64	21	21	43	4.02811	1.54945
CGGACACGTAGCTGCC-1_1_A9	1_A9	EN-PYR	MS	Chronic inactive	55	male	temporal	64	21	21	43	-0.727956	0.387251
CGGACACGTGCCTGCA-1_1_A9	1_A9	EN-L5-6	MS	Chronic inactive	55	male	temporal	64	21	21	43	8.50993	2.33221
CGGACACTCACGGTTA-1_1_A9	1_A9	EN-L5-6	MS	Chronic inactive	55	male	temporal	64	21	21	43	4.90943	1.80491
CGGACACTCCCAACGG-1_1_A9	1_A9	EN-PYR	MS	Chronic inactive	55	male	temporal	64	21	21	43	-0.904119	0.910488
CGGACGTAGAGTCTGG-1_1_A9	1_A9	IN-SST	MS	Chronic inactive	55	male	temporal	64	21	21	43	-9.32952	-5.55186
CGGACGTAGGCAATTA-1_1_A9	1_A9	EN-L2-3-MS	MS	Chronic inactive	55	male	temporal	64	21	21	43	5.13629	-4.37031
CGGACGTAGGTCATCT-1_1_A9	1_A9	EN-PYR	MS	Chronic inactive	55	male	temporal	64	21	21	43	-0.771445	0.648327
CGGACGTCAGACACTT-1_1_A9	1_A9	EN-PYR	MS	Chronic inactive	55	male	temporal	64	21	21	43	-2.10069	0.09417
CGGACGTGTACTCTCC-1_1_A9	1_A9	EN-L2-3-MS	MS	Chronic inactive	55	male	temporal	64	21	21	43	5.24222	-3.00072
CGGACTGGTACGAAAT-1_1_A9	1_A9	EN-L5-6	MS	Chronic inactive	55	male	temporal	64	21	21	43	8.02869	2.85985
CGGACTGGTTAAGAAC-1_1_A9	1_A9	EN-PYR	MS	Chronic inactive	55	male	temporal	64	21	21	43	-0.756175	0.659587
CGGAGCTAGCGTAATA-1_1_A9	1_A9	EN-L5-6	MS	Chronic inactive	55	male	temporal	64	21	21	43	3.97084	1.64704
CGGAGCTCAACGATGG-1_1_A9	1_A9	EN-L5-6	MS	Chronic inactive	55	male	temporal	64	21	21	43	5.5764	1.29544
CGGAGCTGTGTGACCC-1_1_A9	1_A9	IN-SST	MS	Chronic inactive	55	male	temporal	64	21	21	43	-12.1125	0.906343
CGGAGCTGTTCCACAA-1_1_A9	1_A9	EN-PYR	MS	Chronic inactive	55	male	temporal	64	21	21	43	-0.621739	0.842615
CGGAGCTGTTTACTCT-1_1_A9	1_A9	EN-L5-6	MS	Chronic inactive	55	male	temporal	64	21	21	43	2.54324	12.8963
CGGAGCTTCGCCTGTT-1_1_A9	1_A9	IN-SST	MS	Chronic inactive	55	male	temporal	64	21	21	43	-9.92332	-5.49744
CGGAGTCAGACAGGCT-1_1_A9	1_A9	EN-L5-6	MS	Chronic inactive	55	male	temporal	64	21	21	43	1.66073	11.956
CGGAGTCAGCTGATAA-1_1_A9	1_A9	IN-VIP	MS	Chronic inactive	55	male	temporal	64	21	21	43	-8.58638	7.27382
CGGAGTCAGCTGCAAG-1_1_A9	1_A9	EN-PYR	MS	Chronic inactive	55	male	temporal	64	21	21	43	0.157856	1.00787
CGGCTAGGTCGCATCG-1_1_A9	1_A9	EN-L2-3-MS	MS	Chronic inactive	55	male	temporal	64	21	21	43	4.51649	-4.35198
CGGGTCAAGCGTGTCC-1_1_A9	1_A9	EN-L2-3-MS	MS	Chronic inactive	55	male	temporal	64	21	21	43	4.34866	-4.34276
CGGGTCAAGGATGGAA-1_1_A9	1_A9	EN-L4	MS	Chronic inactive	55	male	temporal	64	21	21	43	4.48347	4.53661
CGGGTCACAGCGAACA-1_1_A9	1_A9	IN-VIP	MS	Chronic inactive	55	male	temporal	64	21	21	43	-10.3676	6.64309
CGGGTCACAGCGTCCA-1_1_A9	1_A9	EN-L5-6	MS	Chronic inactive	55	male	temporal	64	21	21	43	1.86058	12.0438
CGGGTCACATTACCTT-1_1_A9	1_A9	EN-L2-3-MS	MS	Chronic inactive	55	male	temporal	64	21	21	43	3.35406	-3.63149
CGGGTCAGTCGAACAG-1_1_A9	1_A9	EN-PYR	MS	Chronic inactive	55	male	temporal	64	21	21	43	-1.22438	-0.220766
CGGTTAAAGATTACCC-1_1_A9	1_A9	EN-L5-6	MS	Chronic inactive	55	male	temporal	64	21	21	43	8.58896	2.75406
CGGTTAAAGCGGATCA-1_1_A9	1_A9	EN-L2-3-MS	MS	Chronic inactive	55	male	temporal	64	21	21	43	5.23921	-3.11593
CGGTTAATCCTATGTT-1_1_A9	1_A9	EN-PYR	MS	Chronic inactive	55	male	temporal	64	21	21	43	-2.59141	-0.742101
CGGTTAATCCTGTAGA-1_1_A9	1_A9	EN-L5-6	MS	Chronic inactive	55	male	temporal	64	21	21	43	5.41394	1.55504
CGGTTAATCGGATGGA-1_1_A9	1_A9	EN-L5-6	MS	Chronic inactive	55	male	temporal	64	21	21	43	1.82931	12.1095
CGTAGCGAGTGAATTG-1_1_A9	1_A9	EN-PYR	MS	Chronic inactive	55	male	temporal	64	21	21	43	0.422637	1.16294
CGTAGCGAGTGGGCTA-1_1_A9	1_A9	EN-L5-6	MS	Chronic inactive	55	male	temporal	64	21	21	43	2.56425	12.7624
CGTAGCGCACATCTTT-1_1_A9	1_A9	EN-L5-6	MS	Chronic inactive	55	male	temporal	64	21	21	43	5.62697	1.07981
CGTAGCGGTTCAGGCC-1_1_A9	1_A9	EN-PYR	MS	Chronic inactive	55	male	temporal	64	21	21	43	-0.144224	0.834793
CGTAGGCCAAAGAATC-1_1_A9	1_A9	IN-VIP	MS	Chronic inactive	55	male	temporal	64	21	21	43	-7.3923	6.90016
CGTAGGCCAAGGACAC-1_1_A9	1_A9	EN-PYR	MS	Chronic inactive	55	male	temporal	64	21	21	43	-2.50365	-0.431295
CGTAGGCCAGCTGGCT-1_1_A9	1_A9	IN-VIP	MS	Chronic inactive	55	male	temporal	64	21	21	43	-8.88578	8.68715
CGTAGGCTCACTCTTA-1_1_A9	1_A9	EN-MIX	MS	Chronic inactive	55	male	temporal	64	21	21	43	8.25899	2.3915
CGTAGGCTCAGGCGAA-1_1_A9	1_A9	EN-PYR	MS	Chronic inactive	55	male	temporal	64	21	21	43	-2.57796	-0.850347
CGTAGGCTCCCAAGTA-1_1_A9	1_A9	EN-PYR	MS	Chronic inactive	55	male	temporal	64	21	21	43	-2.46768	-0.66228
CGTCACTAGTTGCAGG-1_1_A9	1_A9	EN-L2-3-MS	MS	Chronic inactive	55	male	temporal	64	21	21	43	5.28002	-3.39057
CGTCACTCACCGCTAG-1_1_A9	1_A9	EN-PYR	MS	Chronic inactive	55	male	temporal	64	21	21	43	-1.38201	0.674799
CGTCACTGTCTACCTC-1_1_A9	1_A9	EN-PYR	MS	Chronic inactive	55	male	temporal	64	21	21	43	-0.774152	0.464425
CGTCACTTCTGTCCGT-1_1_A9	1_A9	IN-PV	MS	Chronic inactive	55	male	temporal	64	21	21	43	-6.16595	-8.3572
CGTCAGGCACACGCTG-1_1_A9	1_A9	EN-L5-6	MS	Chronic inactive	55	male	temporal	64	21	21	43	8.95269	2.85914
CGTCAGGGTGTAAGTA-1_1_A9	1_A9	EN-L5-6	MS	Chronic inactive	55	male	temporal	64	21	21	43	1.46401	13.1938
CGTCCATCACGACGAA-1_1_A9	1_A9	IN-SST	MS	Chronic inactive	55	male	temporal	64	21	21	43	-9.70892	-5.18084
CGTCCATGTCTAAAGA-1_1_A9	1_A9	EN-PYR	MS	Chronic inactive	55	male	temporal	64	21	21	43	-1.58174	0.869392
CGTCCATGTGAACCTT-1_1_A9	1_A9	EN-L2-3-Cntl	MS	Chronic inactive	55	male	temporal	64	21	21	43	5.26998	-4.13262
CGTCCATTCGTGGGAA-1_1_A9	1_A9	EN-L5-6	MS	Chronic inactive	55	male	temporal	64	21	21	43	3.27007	2.02632
CGTCTACAGACTACAA-1_1_A9	1_A9	EN-PYR	MS	Chronic inactive	55	male	temporal	64	21	21	43	-2.37453	-1.83083
CGTCTACAGCTCCTTC-1_1_A9	1_A9	IN-VIP	MS	Chronic inactive	55	male	temporal	64	21	21	43	-8.92038	5.63716
CGTCTACCAAACCCAT-1_1_A9	1_A9	IN-SST	MS	Chronic inactive	55	male	temporal	64	21	21	43	-7.89457	7.87119
CGTCTACTCCACGCAG-1_1_A9	1_A9	EN-L4	MS	Chronic inactive	55	male	temporal	64	21	21	43	4.48812	2.26177
CGTCTACTCTGCCCTA-1_1_A9	1_A9	IN-SV2C	MS	Chronic inactive	55	male	temporal	64	21	21	43	-12.0449	3.29283
CGTGAGCAGTAAGTAC-1_1_A9	1_A9	EN-L5-6	MS	Chronic inactive	55	male	temporal	64	21	21	43	3.03581	1.38532
CGTGAGCGTAAGTGGC-1_1_A9	1_A9	EN-MIX	MS	Chronic inactive	55	male	temporal	64	21	21	43	2.17332	1.42117
CGTGAGCGTGGTAACG-1_1_A9	1_A9	IN-PV	MS	Chronic inactive	55	male	temporal	64	21	21	43	-5.58334	-8.23468
CGTGAGCTCACTTCAT-1_1_A9	1_A9	EN-L2-3-MS	MS	Chronic inactive	55	male	temporal	64	21	21	43	4.87643	-4.76124
CGTGTAACAGAGTGTG-1_1_A9	1_A9	EN-PYR	MS	Chronic inactive	55	male	temporal	64	21	21	43	0.0677618	1.05191
CGTGTAACAGCCTGTG-1_1_A9	1_A9	EN-L2-3-MS	MS	Chronic inactive	55	male	temporal	64	21	21	43	4.23484	-4.76378
CGTGTAAGTGACCAAG-1_1_A9	1_A9	EN-L5-6	MS	Chronic inactive	55	male	temporal	64	21	21	43	2.18001	12.4269
CGTGTCTAGACAGAGA-1_1_A9	1_A9	EN-PYR	MS	Chronic inactive	55	male	temporal	64	21	21	43	-1.23973	0.745435
CGTGTCTCAGGAATCG-1_1_A9	1_A9	EN-L2-3-MS	MS	Chronic inactive	55	male	temporal	64	21	21	43	4.0733	-4.82624
CGTTAGAAGAAACGAG-1_1_A9	1_A9	EN-L5-6	MS	Chronic inactive	55	male	temporal	64	21	21	43	8.84359	2.60428
CGTTAGAAGCGCTCCA-1_1_A9	1_A9	IN-SST	MS	Chronic inactive	55	male	temporal	64	21	21	43	-8.97348	-6.00459
CGTTAGAGTATGCTTG-1_1_A9	1_A9	EN-L5-6	MS	Chronic inactive	55	male	temporal	64	21	21	43	1.32445	12.9144
CGTTAGAGTCATCGGC-1_1_A9	1_A9	EN-L2-3-MS	MS	Chronic inactive	55	male	temporal	64	21	21	43	3.30706	-3.77381
CGTTAGATCTAGCACA-1_1_A9	1_A9	EN-L2-3-MS	MS	Chronic inactive	55	male	temporal	64	21	21	43	5.25595	-3.33771
CGTTCTGAGAACTGTA-1_1_A9	1_A9	EN-PYR	MS	Chronic inactive	55	male	temporal	64	21	21	43	-1.28729	0.301376
CGTTCTGCAAACTGCT-1_1_A9	1_A9	EN-L5-6	MS	Chronic inactive	55	male	temporal	64	21	21	43	5.37435	1.46641
CGTTCTGGTCTAGCGC-1_1_A9	1_A9	EN-L4	MS	Chronic inactive	55	male	temporal	64	21	21	43	3.32201	2.02232
CGTTCTGGTCTGATTG-1_1_A9	1_A9	EN-L2-3-MS	MS	Chronic inactive	55	male	temporal	64	21	21	43	4.50479	-4.65701
CGTTCTGGTGCTAGCC-1_1_A9	1_A9	EN-L5-6	MS	Chronic inactive	55	male	temporal	64	21	21	43	4.58841	1.28598
CGTTCTGTCGCGGATC-1_1_A9	1_A9	EN-PYR	MS	Chronic inactive	55	male	temporal	64	21	21	43	-1.66341	1.01038
CGTTGGGAGAGGACGG-1_1_A9	1_A9	EN-L5-6	MS	Chronic inactive	55	male	temporal	64	21	21	43	8.46993	2.83263
CGTTGGGAGGACTGGT-1_1_A9	1_A9	IN-PV	MS	Chronic inactive	55	male	temporal	64	21	21	43	-7.06524	-15.8841
CGTTGGGGTATTCGTG-1_1_A9	1_A9	EN-L5-6	MS	Chronic inactive	55	male	temporal	64	21	21	43	2.52763	12.9299
CGTTGGGTCACGACTA-1_1_A9	1_A9	IN-SV2C	MS	Chronic inactive	55	male	temporal	64	21	21	43	-12.2698	1.14336
CGTTGGGTCTCTGTCG-1_1_A9	1_A9	EN-L4	MS	Chronic inactive	55	male	temporal	64	21	21	43	3.31115	3.23829
CTAACTTGTAGCTAAA-1_1_A9	1_A9	EN-L2-3-MS	MS	Chronic inactive	55	male	temporal	64	21	21	43	4.88972	-4.60211
CTAACTTGTGTGGCTC-1_1_A9	1_A9	EN-L2-3-MS	MS	Chronic inactive	55	male	temporal	64	21	21	43	5.34048	-3.60796
CTAAGACAGGGCTTGA-1_1_A9	1_A9	EN-L2-3-MS	MS	Chronic inactive	55	male	temporal	64	21	21	43	4.80318	-4.3544
CTAAGACCATTCACTT-1_1_A9	1_A9	EN-L2-3-MS	MS	Chronic inactive	55	male	temporal	64	21	21	43	5.2241	-3.18087
CTAAGACCATTTCACT-1_1_A9	1_A9	EN-PYR	MS	Chronic inactive	55	male	temporal	64	21	21	43	-2.28025	0.26735
CTAAGACGTGACCAAG-1_1_A9	1_A9	EN-L4	MS	Chronic inactive	55	male	temporal	64	21	21	43	3.72006	2.54891
CTAAGACTCACAAACC-1_1_A9	1_A9	EN-L5-6	MS	Chronic inactive	55	male	temporal	64	21	21	43	5.28514	-2.68265
CTAAGACTCGGTTCGG-1_1_A9	1_A9	IN-SV2C	MS	Chronic inactive	55	male	temporal	64	21	21	43	-11.9846	3.34489
CTAATGGCATTAACCG-1_1_A9	1_A9	EN-L5-6	MS	Chronic inactive	55	male	temporal	64	21	21	43	5.76417	0.895981
CTAATGGTCGTTACGA-1_1_A9	1_A9	EN-PYR	MS	Chronic inactive	55	male	temporal	64	21	21	43	-0.206721	0.912846
CTAATGGTCTATCCCG-1_1_A9	1_A9	IN-PV	MS	Chronic inactive	55	male	temporal	64	21	21	43	-8.73111	-5.94805
CTACACCAGGTGCACA-1_1_A9	1_A9	EN-MIX	MS	Chronic inactive	55	male	temporal	64	21	21	43	-1.5626	-2.43493
CTACACCCAAGACACG-1_1_A9	1_A9	EN-L5-6	MS	Chronic inactive	55	male	temporal	64	21	21	43	5.42765	0.962226
CTACACCCATGCATGT-1_1_A9	1_A9	EN-L2-3-MS	MS	Chronic inactive	55	male	temporal	64	21	21	43	5.2216	-3.07352
CTACACCCATGGATGG-1_1_A9	1_A9	EN-L5-6	MS	Chronic inactive	55	male	temporal	64	21	21	43	5.55873	1.26548
CTACACCCATGGGAAC-1_1_A9	1_A9	EN-PYR	MS	Chronic inactive	55	male	temporal	64	21	21	43	-1.86276	0.57455
CTACACCTCGTATCAG-1_1_A9	1_A9	IN-VIP	MS	Chronic inactive	55	male	temporal	64	21	21	43	-8.16925	8.10797
CTACATTAGTAGATGT-1_1_A9	1_A9	IN-SST	MS	Chronic inactive	55	male	temporal	64	21	21	43	-11.9783	1.23853
CTACATTGTACGACCC-1_1_A9	1_A9	EN-L5-6	MS	Chronic inactive	55	male	temporal	64	21	21	43	8.7244	2.83743
CTACATTGTCAAAGAT-1_1_A9	1_A9	EN-L5-6	MS	Chronic inactive	55	male	temporal	64	21	21	43	1.30892	11.1697
CTACATTGTCTCCATC-1_1_A9	1_A9	EN-L2-3-MS	MS	Chronic inactive	55	male	temporal	64	21	21	43	4.99089	-4.58494
CTACCCAAGGAGTTTA-1_1_A9	1_A9	EN-L5-6	MS	Chronic inactive	55	male	temporal	64	21	21	43	1.62967	13.8295
CTACCCAAGGCATGGT-1_1_A9	1_A9	EN-L5-6	MS	Chronic inactive	55	male	temporal	64	21	21	43	1.70428	13.1505
CTACCCAAGGGCTTCC-1_1_A9	1_A9	EN-PYR	MS	Chronic inactive	55	male	temporal	64	21	21	43	-2.48554	-0.801834
CTACCCAGTGCACCAC-1_1_A9	1_A9	EN-PYR	MS	Chronic inactive	55	male	temporal	64	21	21	43	-0.958253	0.517157
CTACCCAGTGTTAAGA-1_1_A9	1_A9	EN-L2-3-MS	MS	Chronic inactive	55	male	temporal	64	21	21	43	4.5549	-4.68299
CTACCCATCCTATGTT-1_1_A9	1_A9	EN-PYR	MS	Chronic inactive	55	male	temporal	64	21	21	43	-0.309396	0.713856
CTACGTCCATGTTCCC-1_1_A9	1_A9	EN-PYR	MS	Chronic inactive	55	male	temporal	64	21	21	43	-2.17835	0.101939
CTACGTCGTCAAACTC-1_1_A9	1_A9	EN-L5-6	MS	Chronic inactive	55	male	temporal	64	21	21	43	1.52627	13.4326
CTACGTCGTCATCGGC-1_1_A9	1_A9	EN-L2-3-MS	MS	Chronic inactive	55	male	temporal	64	21	21	43	4.916	-3.88705
CTACGTCGTGACTCAT-1_1_A9	1_A9	EN-L2-3-MS	MS	Chronic inactive	55	male	temporal	64	21	21	43	4.40444	-4.81327
CTAGAGTAGGTTACCT-1_1_A9	1_A9	EN-L5-6	MS	Chronic inactive	55	male	temporal	64	21	21	43	5.47212	1.35887
CTAGAGTAGTTAGGTA-1_1_A9	1_A9	IN-SST	MS	Chronic inactive	55	male	temporal	64	21	21	43	-9.76618	-4.99894
CTAGAGTGTGCGATAG-1_1_A9	1_A9	EN-L5-6	MS	Chronic inactive	55	male	temporal	64	21	21	43	4.71427	1.33277
CTAGAGTGTGTATGGG-1_1_A9	1_A9	EN-L5-6	MS	Chronic inactive	55	male	temporal	64	21	21	43	2.30908	12.6679
CTAGCCTAGCGAGAAA-1_1_A9	1_A9	EN-PYR	MS	Chronic inactive	55	male	temporal	64	21	21	43	-1.62255	0.690269
CTAGCCTCAACGATCT-1_1_A9	1_A9	IN-SST	MS	Chronic inactive	55	male	temporal	64	21	21	43	-9.10532	-5.33818
CTAGTGACAGGTGGAT-1_1_A9	1_A9	IN-PV	MS	Chronic inactive	55	male	temporal	64	21	21	43	-12.6504	0.916273
CTCACACCAGTTCATG-1_1_A9	1_A9	EN-L5-6	MS	Chronic inactive	55	male	temporal	64	21	21	43	2.45809	12.9973
CTCACACCATATACGC-1_1_A9	1_A9	EN-PYR	MS	Chronic inactive	55	male	temporal	64	21	21	43	-2.67714	-1.11483
CTCACACCATCACGTA-1_1_A9	1_A9	EN-L2-3-MS	MS	Chronic inactive	55	male	temporal	64	21	21	43	4.01324	-3.17611
CTCACACTCCCTCTTT-1_1_A9	1_A9	IN-PV	MS	Chronic inactive	55	male	temporal	64	21	21	43	-7.53238	-7.38104
CTCACACTCCTTAATC-1_1_A9	1_A9	EN-PYR	MS	Chronic inactive	55	male	temporal	64	21	21	43	-2.34411	0.212695
CTCAGAAAGTCCCACG-1_1_A9	1_A9	EN-PYR	MS	Chronic inactive	55	male	temporal	64	21	21	43	-2.26607	-0.156927
CTCAGAAAGTGACATA-1_1_A9	1_A9	EN-PYR	MS	Chronic inactive	55	male	temporal	64	21	21	43	-8.45392	-4.9306
CTCAGAATCTTGAGAC-1_1_A9	1_A9	IN-SV2C	MS	Chronic inactive	55	male	temporal	64	21	21	43	-12.492	0.650709
CTCAGAATCTTGAGGT-1_1_A9	1_A9	EN-PYR	MS	Chronic inactive	55	male	temporal	64	21	21	43	-2.10437	-0.159505
CTCATTACAAACCTAC-1_1_A9	1_A9	EN-PYR	MS	Chronic inactive	55	male	temporal	64	21	21	43	-1.4071	0.484038
CTCATTATCAGCTGGC-1_1_A9	1_A9	EN-L5-6	MS	Chronic inactive	55	male	temporal	64	21	21	43	1.29681	12.9987
CTCATTATCTGCAGTA-1_1_A9	1_A9	EN-MIX	MS	Chronic inactive	55	male	temporal	64	21	21	43	1.37766	12.7591
CTCCTAGCACCAGTTA-1_1_A9	1_A9	EN-L5-6	MS	Chronic inactive	55	male	temporal	64	21	21	43	3.40566	1.97158
CTCCTAGGTGTGCCTG-1_1_A9	1_A9	EN-L5-6	MS	Chronic inactive	55	male	temporal	64	21	21	43	2.37945	12.8119
CTCCTAGTCAGCCTAA-1_1_A9	1_A9	EN-L5-6	MS	Chronic inactive	55	male	temporal	64	21	21	43	2.12041	12.6436
CTCCTAGTCTTGGGTA-1_1_A9	1_A9	EN-L5-6	MS	Chronic inactive	55	male	temporal	64	21	21	43	5.53166	1.18106
CTCGAAACACGTCTCT-1_1_A9	1_A9	IN-VIP	MS	Chronic inactive	55	male	temporal	64	21	21	43	-8.81576	8.87025
CTCGAAACAGTATCTG-1_1_A9	1_A9	EN-L5-6	MS	Chronic inactive	55	male	temporal	64	21	21	43	5.53928	-0.618466
CTCGAAAGTACGCTGC-1_1_A9	1_A9	EN-L5-6	MS	Chronic inactive	55	male	temporal	64	21	21	43	2.06784	12.54
CTCGAGGAGGCAATTA-1_1_A9	1_A9	EN-PYR	MS	Chronic inactive	55	male	temporal	64	21	21	43	-1.80047	-0.10969
CTCGAGGAGTCCATAC-1_1_A9	1_A9	EN-PYR	MS	Chronic inactive	55	male	temporal	64	21	21	43	-0.23648	1.04072
CTCGAGGGTAGCTTGT-1_1_A9	1_A9	EN-L5-6	MS	Chronic inactive	55	male	temporal	64	21	21	43	8.69707	2.8085
CTCGGAGGTTATCGGT-1_1_A9	1_A9	IN-SST	MS	Chronic inactive	55	male	temporal	64	21	21	43	-10.1918	-5.07085
CTCGGAGTCTGGAGCC-1_1_A9	1_A9	EN-MIX	MS	Chronic inactive	55	male	temporal	64	21	21	43	0.699506	11.7395
CTCGGGAAGACCGGAT-1_1_A9	1_A9	EN-L5-6	MS	Chronic inactive	55	male	temporal	64	21	21	43	3.11374	1.39461
CTCGGGACAATAGAGT-1_1_A9	1_A9	EN-L4	MS	Chronic inactive	55	male	temporal	64	21	21	43	3.90988	2.41902
CTCGGGACACATCCGG-1_1_A9	1_A9	EN-L5-6	MS	Chronic inactive	55	male	temporal	64	21	21	43	1.68046	13.6298
CTCGGGAGTGGTTTCA-1_1_A9	1_A9	EN-L2-3-MS	MS	Chronic inactive	55	male	temporal	64	21	21	43	4.96963	-4.68671
CTCGGGAGTTAAGAAC-1_1_A9	1_A9	EN-PYR	MS	Chronic inactive	55	male	temporal	64	21	21	43	-1.95947	-0.378167
CTCGTACAGCGTCTAT-1_1_A9	1_A9	IN-PV	MS	Chronic inactive	55	male	temporal	64	21	21	43	-7.04564	-15.6638
CTCGTACGTTCACCTC-1_1_A9	1_A9	EN-L5-6	MS	Chronic inactive	55	male	temporal	64	21	21	43	4.65441	2.00675
CTCGTCAAGTTACGGG-1_1_A9	1_A9	EN-L5-6	MS	Chronic inactive	55	male	temporal	64	21	21	43	2.277	12.9973
CTCGTCACAGTCCTTC-1_1_A9	1_A9	EN-PYR	MS	Chronic inactive	55	male	temporal	64	21	21	43	-1.56944	0.872229
CTCGTCAGTTGTCGCG-1_1_A9	1_A9	EN-L2-3-MS	MS	Chronic inactive	55	male	temporal	64	21	21	43	4.99365	-4.76364
CTCTAATAGCTTATCG-1_1_A9	1_A9	IN-SST	MS	Chronic inactive	55	male	temporal	64	21	21	43	-7.9419	-6.17968
CTCTAATCACTTGGAT-1_1_A9	1_A9	EN-L2-3-MS	MS	Chronic inactive	55	male	temporal	64	21	21	43	4.99722	-5.9544
CTCTAATCAGCATACT-1_1_A9	1_A9	EN-PYR	MS	Chronic inactive	55	male	temporal	64	21	21	43	-0.610254	0.78954
CTCTAATCAGTATGCT-1_1_A9	1_A9	EN-L2-3-MS	MS	Chronic inactive	55	male	temporal	64	21	21	43	4.9658	-4.70467
CTCTAATCATCAGTAC-1_1_A9	1_A9	IN-SV2C	MS	Chronic inactive	55	male	temporal	64	21	21	43	-12.5968	0.726646
CTCTAATCATTAACCG-1_1_A9	1_A9	EN-MIX	MS	Chronic inactive	55	male	temporal	64	21	21	43	-0.655834	-3.52142
CTCTAATGTTACCGAT-1_1_A9	1_A9	IN-VIP	MS	Chronic inactive	55	male	temporal	64	21	21	43	-8.37457	6.81196
CTCTAATGTTGGTTTG-1_1_A9	1_A9	IN-PV	MS	Chronic inactive	55	male	temporal	64	21	21	43	-8.74508	-5.48352
CTCTAATTCGCGGATC-1_1_A9	1_A9	EN-L2-3-MS	MS	Chronic inactive	55	male	temporal	64	21	21	43	4.93376	-4.508
CTCTAATTCTGAGTGT-1_1_A9	1_A9	EN-L5-6	MS	Chronic inactive	55	male	temporal	64	21	21	43	8.25413	2.76129
CTCTACGAGAGGGCTT-1_1_A9	1_A9	EN-L4	MS	Chronic inactive	55	male	temporal	64	21	21	43	4.43864	2.02719
CTCTACGAGGTTACCT-1_1_A9	1_A9	IN-PV	MS	Chronic inactive	55	male	temporal	64	21	21	43	-7.01156	-15.9253
CTCTACGCACGGATAG-1_1_A9	1_A9	IN-PV	MS	Chronic inactive	55	male	temporal	64	21	21	43	-8.80029	-6.31981
CTCTACGGTTTGTTTC-1_1_A9	1_A9	EN-L5-6	MS	Chronic inactive	55	male	temporal	64	21	21	43	4.07573	1.77761
CTCTACGTCAAAGACA-1_1_A9	1_A9	EN-L5-6	MS	Chronic inactive	55	male	temporal	64	21	21	43	7.97188	3.20738
CTCTACGTCCGCTGTT-1_1_A9	1_A9	EN-L5-6	MS	Chronic inactive	55	male	temporal	64	21	21	43	1.5466	13.7657
CTCTACGTCTCCAGGG-1_1_A9	1_A9	IN-SV2C	MS	Chronic inactive	55	male	temporal	64	21	21	43	-12.3578	1.04435
CTCTGGTCAGTCCTTC-1_1_A9	1_A9	EN-L5-6	MS	Chronic inactive	55	male	temporal	64	21	21	43	8.73622	2.57383
CTCTGGTCATGCAATC-1_1_A9	1_A9	EN-L2-3-Cntl	MS	Chronic inactive	55	male	temporal	64	21	21	43	5.08231	-4.48697
CTCTGGTGTGTAATGA-1_1_A9	1_A9	EN-PYR	MS	Chronic inactive	55	male	temporal	64	21	21	43	0.0865233	1.04987
CTGAAACCATTCCTCG-1_1_A9	1_A9	EN-PYR	MS	Chronic inactive	55	male	temporal	64	21	21	43	-2.23716	-0.609985
CTGAAACGTCAGCTAT-1_1_A9	1_A9	EN-L5-6	MS	Chronic inactive	55	male	temporal	64	21	21	43	2.49859	12.8248
CTGAAACGTTCAGTAC-1_1_A9	1_A9	EN-L5-6	MS	Chronic inactive	55	male	temporal	64	21	21	43	4.71516	1.90967
CTGAAACTCGGCGCAT-1_1_A9	1_A9	EN-L5-6	MS	Chronic inactive	55	male	temporal	64	21	21	43	3.97567	1.77228
CTGAAGTCAATGAAAC-1_1_A9	1_A9	EN-L5-6	MS	Chronic inactive	55	male	temporal	64	21	21	43	5.35633	-2.94171
CTGAAGTCAGGGTATG-1_1_A9	1_A9	EN-L4	MS	Chronic inactive	55	male	temporal	64	21	21	43	4.72765	2.16701
CTGAAGTTCATCTGTT-1_1_A9	1_A9	EN-L5-6	MS	Chronic inactive	55	male	temporal	64	21	21	43	4.64094	1.9006
CTGAAGTTCGCTTAGA-1_1_A9	1_A9	EN-PYR	MS	Chronic inactive	55	male	temporal	64	21	21	43	-1.81436	0.734861
CTGATAGCACTACAGT-1_1_A9	1_A9	EN-PYR	MS	Chronic inactive	55	male	temporal	64	21	21	43	-2.39632	-0.812115
CTGATAGCATGGTCTA-1_1_A9	1_A9	IN-SST	MS	Chronic inactive	55	male	temporal	64	21	21	43	-6.41699	-7.55556
CTGATAGGTCTCGTTC-1_1_A9	1_A9	IN-VIP	MS	Chronic inactive	55	male	temporal	64	21	21	43	-8.14533	7.41336
CTGATAGTCGGCGCTA-1_1_A9	1_A9	IN-VIP	MS	Chronic inactive	55	male	temporal	64	21	21	43	-7.84685	7.71177
CTGATCCCACAGTCGC-1_1_A9	1_A9	EN-PYR	MS	Chronic inactive	55	male	temporal	64	21	21	43	-2.64367	-0.847886
CTGATCCCATCCGTGG-1_1_A9	1_A9	EN-PYR	MS	Chronic inactive	55	male	temporal	64	21	21	43	-1.23538	0.3084
CTGATCCCATTCTTAC-1_1_A9	1_A9	IN-VIP	MS	Chronic inactive	55	male	temporal	64	21	21	43	-8.04512	8.79329
CTGATCCTCGCCAAAT-1_1_A9	1_A9	EN-L5-6	MS	Chronic inactive	55	male	temporal	64	21	21	43	8.50684	2.46697
CTGATCCTCTCTTGAT-1_1_A9	1_A9	EN-L2-3-MS	MS	Chronic inactive	55	male	temporal	64	21	21	43	3.54545	-2.97473
CTGCCTAAGCCTATGT-1_1_A9	1_A9	EN-L2-3-MS	MS	Chronic inactive	55	male	temporal	64	21	21	43	4.77459	-4.78662
CTGCCTATCAAAGTAG-1_1_A9	1_A9	IN-VIP	MS	Chronic inactive	55	male	temporal	64	21	21	43	-7.7322	9.44032
CTGCGGAAGCTTATCG-1_1_A9	1_A9	EN-L2-3-MS	MS	Chronic inactive	55	male	temporal	64	21	21	43	5.03849	-3.44416
CTGCGGACAGACGCTC-1_1_A9	1_A9	EN-L5-6	MS	Chronic inactive	55	male	temporal	64	21	21	43	2.35626	12.6761
CTGCTGTAGGCAGGTT-1_1_A9	1_A9	EN-L5-6	MS	Chronic inactive	55	male	temporal	64	21	21	43	1.70986	11.9994
CTGCTGTGTACCGAGA-1_1_A9	1_A9	EN-PYR	MS	Chronic inactive	55	male	temporal	64	21	21	43	-1.32703	-0.132847
CTGCTGTGTCGTTGTA-1_1_A9	1_A9	EN-L5-6	MS	Chronic inactive	55	male	temporal	64	21	21	43	2.79468	2.98416
CTGCTGTGTGCCTGTG-1_1_A9	1_A9	IN-PV	MS	Chronic inactive	55	male	temporal	64	21	21	43	-9.30577	-5.50591
CTGGTCTAGGGTATCG-1_1_A9	1_A9	IN-PV	MS	Chronic inactive	55	male	temporal	64	21	21	43	-7.028	-15.6259
CTGGTCTCATCGATGT-1_1_A9	1_A9	IN-PV	MS	Chronic inactive	55	male	temporal	64	21	21	43	-9.71171	-5.75088
CTGGTCTGTGCTTCTC-1_1_A9	1_A9	IN-SV2C	MS	Chronic inactive	55	male	temporal	64	21	21	43	-11.2849	5.37893
CTGGTCTTCATAGCAC-1_1_A9	1_A9	EN-PYR	MS	Chronic inactive	55	male	temporal	64	21	21	43	-1.55499	0.52028
CTGGTCTTCATGGTCA-1_1_A9	1_A9	IN-PV	MS	Chronic inactive	55	male	temporal	64	21	21	43	-6.48503	-8.3069
CTGGTCTTCTTCCTTC-1_1_A9	1_A9	EN-L5-6	MS	Chronic inactive	55	male	temporal	64	21	21	43	5.77602	0.902506
CTGTGCTAGGTGGGTT-1_1_A9	1_A9	EN-PYR	MS	Chronic inactive	55	male	temporal	64	21	21	43	-0.839027	0.761617
CTGTGCTGTACCGTTA-1_1_A9	1_A9	EN-L2-3-MS	MS	Chronic inactive	55	male	temporal	64	21	21	43	3.34267	-3.74194
CTGTGCTGTAGGCTGA-1_1_A9	1_A9	EN-L5-6	MS	Chronic inactive	55	male	temporal	64	21	21	43	1.684	13.8722
CTGTGCTGTCCCTACT-1_1_A9	1_A9	EN-L5-6	MS	Chronic inactive	55	male	temporal	64	21	21	43	1.71655	13.4248
CTGTGCTGTCTGGAGA-1_1_A9	1_A9	EN-MIX	MS	Chronic inactive	55	male	temporal	64	21	21	43	3.3131	-2.38843
CTGTTTACAGACGCCT-1_1_A9	1_A9	EN-MIX	MS	Chronic inactive	55	male	temporal	64	21	21	43	-0.946137	-3.37015
CTGTTTACATTTGCCC-1_1_A9	1_A9	EN-L5-6	MS	Chronic inactive	55	male	temporal	64	21	21	43	2.59554	12.8655
CTGTTTAGTACCGTAT-1_1_A9	1_A9	EN-L2-3-MS	MS	Chronic inactive	55	male	temporal	64	21	21	43	5.16849	-3.84998
CTGTTTAGTGGTAACG-1_1_A9	1_A9	EN-L5-6	MS	Chronic inactive	55	male	temporal	64	21	21	43	5.6473	1.19547
CTTAACTCACGGACAA-1_1_A9	1_A9	EN-PYR	MS	Chronic inactive	55	male	temporal	64	21	21	43	-1.49498	0.130156
CTTAACTTCGCCAGCA-1_1_A9	1_A9	IN-PV	MS	Chronic inactive	55	male	temporal	64	21	21	43	-6.87548	-7.86068
CTTAACTTCGCCTGAG-1_1_A9	1_A9	EN-PYR	MS	Chronic inactive	55	male	temporal	64	21	21	43	-1.81957	-0.477783
CTTACCGAGCTTCGCG-1_1_A9	1_A9	IN-VIP	MS	Chronic inactive	55	male	temporal	64	21	21	43	-8.62648	6.61372
CTTACCGAGTCAAGCG-1_1_A9	1_A9	EN-L5-6	MS	Chronic inactive	55	male	temporal	64	21	21	43	5.2632	1.59567
CTTACCGCACAGTCGC-1_1_A9	1_A9	EN-PYR	MS	Chronic inactive	55	male	temporal	64	21	21	43	-2.61378	-1.38543
CTTACCGGTCTAGAGG-1_1_A9	1_A9	EN-L5-6	MS	Chronic inactive	55	male	temporal	64	21	21	43	2.34089	12.467
CTTACCGGTTAAGAAC-1_1_A9	1_A9	IN-PV	MS	Chronic inactive	55	male	temporal	64	21	21	43	-9.11658	-6.09231
CTTACCGGTTCGCTAA-1_1_A9	1_A9	EN-L5-6	MS	Chronic inactive	55	male	temporal	64	21	21	43	8.76052	2.8223
CTTAGGAAGGATGGTC-1_1_A9	1_A9	EN-L2-3-MS	MS	Chronic inactive	55	male	temporal	64	21	21	43	5.09211	-4.2953
CTTAGGAGTGCAGGTA-1_1_A9	1_A9	EN-L5-6	MS	Chronic inactive	55	male	temporal	64	21	21	43	-3.78371	5.01604
CTTAGGATCCCTAATT-1_1_A9	1_A9	EN-PYR	MS	Chronic inactive	55	male	temporal	64	21	21	43	-1.91207	-0.454279
CTTCTCTGTGCCTGGT-1_1_A9	1_A9	EN-L2-3-Cntl	MS	Chronic inactive	55	male	temporal	64	21	21	43	6.01193	-3.90293
CTTCTCTTCGCCAGCA-1_1_A9	1_A9	EN-L5-6	MS	Chronic inactive	55	male	temporal	64	21	21	43	8.20292	2.71275
CTTGGCTAGAGCTTCT-1_1_A9	1_A9	IN-VIP	MS	Chronic inactive	55	male	temporal	64	21	21	43	-8.85545	6.07266
CTTGGCTTCGGTCTAA-1_1_A9	1_A9	EN-L4	MS	Chronic inactive	55	male	temporal	64	21	21	43	4.17179	2.13836
CTTTGCGCAAACGCGA-1_1_A9	1_A9	EN-PYR	MS	Chronic inactive	55	male	temporal	64	21	21	43	-1.77205	-0.700603
CTTTGCGCAAGCTGGA-1_1_A9	1_A9	EN-L2-3-MS	MS	Chronic inactive	55	male	temporal	64	21	21	43	4.02826	-4.31474
CTTTGCGGTACTCGCG-1_1_A9	1_A9	EN-PYR	MS	Chronic inactive	55	male	temporal	64	21	21	43	-0.116884	0.95768
GAAACTCCACAAGTAA-1_1_A9	1_A9	EN-PYR	MS	Chronic inactive	55	male	temporal	64	21	21	43	-2.40836	-0.19418
GAAACTCCACCGATAT-1_1_A9	1_A9	EN-PYR	MS	Chronic inactive	55	male	temporal	64	21	21	43	-0.634233	0.83809
GAAACTCCACGACTCG-1_1_A9	1_A9	EN-PYR	MS	Chronic inactive	55	male	temporal	64	21	21	43	-2.28312	-0.642108
GAAACTCCACTTCGAA-1_1_A9	1_A9	EN-PYR	MS	Chronic inactive	55	male	temporal	64	21	21	43	-0.412386	0.712844
GAAATGACAATAACGA-1_1_A9	1_A9	EN-L5-6	MS	Chronic inactive	55	male	temporal	64	21	21	43	2.34812	12.9332
GAAATGAGTCGGCATC-1_1_A9	1_A9	EN-L5-6	MS	Chronic inactive	55	male	temporal	64	21	21	43	2.2943	12.9035
GAAATGAGTCTAGCCG-1_1_A9	1_A9	IN-VIP	MS	Chronic inactive	55	male	temporal	64	21	21	43	-8.33327	9.09609
GAACATCCAGCGTTCG-1_1_A9	1_A9	EN-L5-6	MS	Chronic inactive	55	male	temporal	64	21	21	43	2.5439	12.8269
GAACATCCATCGGGTC-1_1_A9	1_A9	EN-L5-6	MS	Chronic inactive	55	male	temporal	64	21	21	43	5.82576	-0.869246
GAACATCGTGTTAAGA-1_1_A9	1_A9	EN-L2-3-MS	MS	Chronic inactive	55	male	temporal	64	21	21	43	4.15201	-4.45854
GAACCTAAGATGCGAC-1_1_A9	1_A9	EN-L5-6	MS	Chronic inactive	55	male	temporal	64	21	21	43	8.8532	2.70202
GAACCTAGTCGTGGCT-1_1_A9	1_A9	EN-L2-3-MS	MS	Chronic inactive	55	male	temporal	64	21	21	43	5.00919	-3.57196
GAACCTAGTGTTTGGT-1_1_A9	1_A9	EN-PYR	MS	Chronic inactive	55	male	temporal	64	21	21	43	-1.89219	0.0765179
GAACCTAGTTGAGGTG-1_1_A9	1_A9	EN-L5-6	MS	Chronic inactive	55	male	temporal	64	21	21	43	1.47309	13.7342
GAACGGAAGGTGCTTT-1_1_A9	1_A9	EN-L5-6	MS	Chronic inactive	55	male	temporal	64	21	21	43	3.95284	1.69802
GAACGGAAGTGTCTCA-1_1_A9	1_A9	EN-L5-6	MS	Chronic inactive	55	male	temporal	64	21	21	43	5.27134	1.46485
GAACGGACAAGTTCTG-1_1_A9	1_A9	IN-VIP	MS	Chronic inactive	55	male	temporal	64	21	21	43	-7.52108	7.72525
GAACGGAGTGGCCCTA-1_1_A9	1_A9	IN-VIP	MS	Chronic inactive	55	male	temporal	64	21	21	43	-9.86971	5.02736
GAAGCAGAGAATCTCC-1_1_A9	1_A9	IN-SV2C	MS	Chronic inactive	55	male	temporal	64	21	21	43	-12.3669	1.25635
GAAGCAGAGGAATCGC-1_1_A9	1_A9	EN-MIX	MS	Chronic inactive	55	male	temporal	64	21	21	43	2.05155	12.4227
GAAGCAGAGGGTATCG-1_1_A9	1_A9	EN-L4	MS	Chronic inactive	55	male	temporal	64	21	21	43	2.56504	6.08232
GAAGCAGCAGCTGCAC-1_1_A9	1_A9	IN-SST	MS	Chronic inactive	55	male	temporal	64	21	21	43	-1.47619	-2.39889
GAAGCAGGTGCCTTGG-1_1_A9	1_A9	EN-L4	MS	Chronic inactive	55	male	temporal	64	21	21	43	2.83737	3.22593
GAAGCAGTCCGAGCCA-1_1_A9	1_A9	EN-L5-6	MS	Chronic inactive	55	male	temporal	64	21	21	43	8.60254	3.14589
GAAGCAGTCCGCAAGC-1_1_A9	1_A9	EN-L2-3-MS	MS	Chronic inactive	55	male	temporal	64	21	21	43	5.34469	-3.14714
GAATGAAAGAACAACT-1_1_A9	1_A9	EN-PYR	MS	Chronic inactive	55	male	temporal	64	21	21	43	-2.22257	0.123612
GAATGAATCATCACCC-1_1_A9	1_A9	EN-PYR	MS	Chronic inactive	55	male	temporal	64	21	21	43	-0.371944	0.963491
GAATGAATCCTAGGGC-1_1_A9	1_A9	EN-MIX	MS	Chronic inactive	55	male	temporal	64	21	21	43	-1.02387	-2.63521
GACACGCAGAATAGGG-1_1_A9	1_A9	EN-PYR	MS	Chronic inactive	55	male	temporal	64	21	21	43	-1.50087	1.66872
GACACGCAGCCCGAAA-1_1_A9	1_A9	EN-PYR	MS	Chronic inactive	55	male	temporal	64	21	21	43	-1.99066	-0.130938
GACACGCAGCGTCAAG-1_1_A9	1_A9	EN-PYR	MS	Chronic inactive	55	male	temporal	64	21	21	43	-2.38225	-0.834928
GACACGCAGGAGTACC-1_1_A9	1_A9	EN-PYR	MS	Chronic inactive	55	male	temporal	64	21	21	43	-1.98757	-1.09943
GACACGCCAGTTCATG-1_1_A9	1_A9	EN-L5-6	MS	Chronic inactive	55	male	temporal	64	21	21	43	6.77176	5.37469
GACACGCCATCCTTGC-1_1_A9	1_A9	EN-L5-6	MS	Chronic inactive	55	male	temporal	64	21	21	43	5.22136	-2.57688
GACACGCGTGTCCTCT-1_1_A9	1_A9	IN-PV	MS	Chronic inactive	55	male	temporal	64	21	21	43	-7.36621	-8.46079
GACACGCTCACAGTAC-1_1_A9	1_A9	EN-PYR	MS	Chronic inactive	55	male	temporal	64	21	21	43	-2.22534	0.49438
GACAGAGAGAGTAATC-1_1_A9	1_A9	EN-PYR	MS	Chronic inactive	55	male	temporal	64	21	21	43	-0.701533	0.4808
GACAGAGAGGTTACCT-1_1_A9	1_A9	IN-SV2C	MS	Chronic inactive	55	male	temporal	64	21	21	43	-12.532	1.12656
GACAGAGCATCTATGG-1_1_A9	1_A9	EN-PYR	MS	Chronic inactive	55	male	temporal	64	21	21	43	0.0589802	1.08702
GACCAATCAAGTCATC-1_1_A9	1_A9	EN-PYR	MS	Chronic inactive	55	male	temporal	64	21	21	43	-2.13847	-2.15156
GACCAATCACCGCTAG-1_1_A9	1_A9	EN-L5-6	MS	Chronic inactive	55	male	temporal	64	21	21	43	8.44328	2.3196
GACCAATCATATGAGA-1_1_A9	1_A9	EN-PYR	MS	Chronic inactive	55	male	temporal	64	21	21	43	-1.31388	0.998953
GACCAATCATCCTAGA-1_1_A9	1_A9	EN-L5-6	MS	Chronic inactive	55	male	temporal	64	21	21	43	7.17418	2.43748
GACCAATTCACTTATC-1_1_A9	1_A9	IN-PV	MS	Chronic inactive	55	male	temporal	64	21	21	43	-6.23336	-8.10474
GACCAATTCAGTCAGT-1_1_A9	1_A9	EN-L5-6	MS	Chronic inactive	55	male	temporal	64	21	21	43	7.92359	2.6631
GACCAATTCATTATCC-1_1_A9	1_A9	EN-L2-3-MS	MS	Chronic inactive	55	male	temporal	64	21	21	43	5.06421	-4.75341
GACCTGGAGGACCACA-1_1_A9	1_A9	EN-PYR	MS	Chronic inactive	55	male	temporal	64	21	21	43	-1.30151	0.694474
GACCTGGCATTTGCTT-1_1_A9	1_A9	EN-L5-6	MS	Chronic inactive	55	male	temporal	64	21	21	43	5.15047	1.3696
GACGCGTAGAGACGAA-1_1_A9	1_A9	EN-PYR	MS	Chronic inactive	55	male	temporal	64	21	21	43	-1.67082	0.815496
GACGCGTAGGCCGAAT-1_1_A9	1_A9	EN-L5-6	MS	Chronic inactive	55	male	temporal	64	21	21	43	4.38559	1.09794
GACGCGTGTCAACTGT-1_1_A9	1_A9	EN-L2-3-MS	MS	Chronic inactive	55	male	temporal	64	21	21	43	4.14222	-4.30908
GACGCGTGTTCATGGT-1_1_A9	1_A9	EN-L5-6	MS	Chronic inactive	55	male	temporal	64	21	21	43	5.21448	1.54694
GACGGCTCAGCCAGAA-1_1_A9	1_A9	EN-PYR	MS	Chronic inactive	55	male	temporal	64	21	21	43	-1.66218	0.288912
GACGTGCAGACTAGAT-1_1_A9	1_A9	IN-SV2C	MS	Chronic inactive	55	male	temporal	64	21	21	43	-12.5059	1.15332
GACGTGCAGGAGTTTA-1_1_A9	1_A9	EN-PYR	MS	Chronic inactive	55	male	temporal	64	21	21	43	-1.82506	-0.317666
GACGTGCCAAAGGCGT-1_1_A9	1_A9	EN-PYR	MS	Chronic inactive	55	male	temporal	64	21	21	43	-1.64873	0.919506
GACGTGCGTCCAGTAT-1_1_A9	1_A9	EN-L2-3-MS	MS	Chronic inactive	55	male	temporal	64	21	21	43	4.02123	-4.77875
GACGTGCGTGAAAGAG-1_1_A9	1_A9	IN-VIP	MS	Chronic inactive	55	male	temporal	64	21	21	43	-8.28763	10.3954
GACGTTAAGCTAGGCA-1_1_A9	1_A9	EN-L5-6	MS	Chronic inactive	55	male	temporal	64	21	21	43	1.63007	13.6805
GACGTTATCACTTCAT-1_1_A9	1_A9	EN-PYR	MS	Chronic inactive	55	male	temporal	64	21	21	43	-2.03257	-0.192021
GACTAACCACCTATCC-1_1_A9	1_A9	EN-L5-6	MS	Chronic inactive	55	male	temporal	64	21	21	43	8.44899	2.35403
GACTAACGTAAACCTC-1_1_A9	1_A9	EN-PYR	MS	Chronic inactive	55	male	temporal	64	21	21	43	-2.20101	0.0364944
GACTAACGTCATCGGC-1_1_A9	1_A9	IN-PV	MS	Chronic inactive	55	male	temporal	64	21	21	43	-6.83734	-8.04168
GACTACACAGCCAATT-1_1_A9	1_A9	EN-PYR	MS	Chronic inactive	55	male	temporal	64	21	21	43	-1.99076	0.423465
GACTACACAGCTGCAC-1_1_A9	1_A9	EN-L5-6	MS	Chronic inactive	55	male	temporal	64	21	21	43	6.65744	2.96149
GACTACACAGGAATCG-1_1_A9	1_A9	EN-L5-6	MS	Chronic inactive	55	male	temporal	64	21	21	43	4.85917	1.39275
GACTACAGTAAGCACG-1_1_A9	1_A9	EN-PYR	MS	Chronic inactive	55	male	temporal	64	21	21	43	-1.94694	0.299419
GACTACAGTCTCCATC-1_1_A9	1_A9	EN-L5-6	MS	Chronic inactive	55	male	temporal	64	21	21	43	3.76707	1.82134
GACTGCGGTAGCTAAA-1_1_A9	1_A9	EN-L5-6	MS	Chronic inactive	55	male	temporal	64	21	21	43	8.95487	2.89431
GACTGCGGTCGCTTTC-1_1_A9	1_A9	EN-L5-6	MS	Chronic inactive	55	male	temporal	64	21	21	43	1.77827	13.6214
GACTGCGGTTGGAGGT-1_1_A9	1_A9	EN-L2-3-Cntl	MS	Chronic inactive	55	male	temporal	64	21	21	43	5.32849	-2.94918
GAGCAGAAGGCCCTTG-1_1_A9	1_A9	IN-SV2C	MS	Chronic inactive	55	male	temporal	64	21	21	43	-12.126	1.91861
GAGCAGACATTTGCTT-1_1_A9	1_A9	EN-PYR	MS	Chronic inactive	55	male	temporal	64	21	21	43	-1.5641	-0.0969374
GAGCAGAGTATGAAAC-1_1_A9	1_A9	EN-L5-6	MS	Chronic inactive	55	male	temporal	64	21	21	43	1.48257	13.5835
GAGCAGATCGTATCAG-1_1_A9	1_A9	EN-L5-6	MS	Chronic inactive	55	male	temporal	64	21	21	43	8.28524	2.30973
GAGGTGACAAGTCTAC-1_1_A9	1_A9	EN-L5-6	MS	Chronic inactive	55	male	temporal	64	21	21	43	2.42712	12.7648
GAGGTGAGTAACGTTC-1_1_A9	1_A9	EN-PYR	MS	Chronic inactive	55	male	temporal	64	21	21	43	-0.930907	1.20996
GAGGTGAGTGCTCTTC-1_1_A9	1_A9	EN-PYR	MS	Chronic inactive	55	male	temporal	64	21	21	43	-0.550851	0.581225
GAGGTGATCCAGATCA-1_1_A9	1_A9	EN-L2-3-MS	MS	Chronic inactive	55	male	temporal	64	21	21	43	5.08149	-4.54696
GAGGTGATCCGGCACA-1_1_A9	1_A9	IN-VIP	MS	Chronic inactive	55	male	temporal	64	21	21	43	-8.07506	8.52126
GAGGTGATCGGATGTT-1_1_A9	1_A9	EN-MIX	MS	Chronic inactive	55	male	temporal	64	21	21	43	1.38404	12.3649
GAGTCCGAGTTCGCGC-1_1_A9	1_A9	EN-L2-3-MS	MS	Chronic inactive	55	male	temporal	64	21	21	43	5.34813	-3.39419
GAGTCCGCAAAGTGCG-1_1_A9	1_A9	IN-VIP	MS	Chronic inactive	55	male	temporal	64	21	21	43	-9.15808	8.27725
GAGTCCGGTCCATCCT-1_1_A9	1_A9	EN-PYR	MS	Chronic inactive	55	male	temporal	64	21	21	43	-1.60747	-0.437885
GAGTCCGTCTGCTGTC-1_1_A9	1_A9	EN-L5-6	MS	Chronic inactive	55	male	temporal	64	21	21	43	5.48351	1.35875
GATCAGTAGAAACCAT-1_1_A9	1_A9	EN-L5-6	MS	Chronic inactive	55	male	temporal	64	21	21	43	8.80597	2.67099
GATCAGTAGTTCGCAT-1_1_A9	1_A9	EN-L5-6	MS	Chronic inactive	55	male	temporal	64	21	21	43	1.56694	13.7901
GATCAGTGTGTTTGGT-1_1_A9	1_A9	EN-PYR	MS	Chronic inactive	55	male	temporal	64	21	21	43	-1.03774	0.155979
GATCGATAGAGGTAGA-1_1_A9	1_A9	EN-PYR	MS	Chronic inactive	55	male	temporal	64	21	21	43	0.287694	1.0223
GATCGATAGCGATTCT-1_1_A9	1_A9	EN-L5-6	MS	Chronic inactive	55	male	temporal	64	21	21	43	7.20409	5.76094
GATCGATGTACTCAAC-1_1_A9	1_A9	EN-PYR	MS	Chronic inactive	55	male	temporal	64	21	21	43	-1.28355	0.17979
GATCGATTCACAACGT-1_1_A9	1_A9	IN-PV	MS	Chronic inactive	55	male	temporal	64	21	21	43	-6.81561	-7.85465
GATCGCGCAGACAGGT-1_1_A9	1_A9	EN-L5-6	MS	Chronic inactive	55	male	temporal	64	21	21	43	0.982434	11.65
GATCGCGGTAGCGATG-1_1_A9	1_A9	EN-PYR	MS	Chronic inactive	55	male	temporal	64	21	21	43	-1.58155	-0.0520476
GATCGCGTCACCCGAG-1_1_A9	1_A9	EN-L5-6	MS	Chronic inactive	55	male	temporal	64	21	21	43	2.42317	12.5814
GATCGCGTCATGTGGT-1_1_A9	1_A9	EN-L5-6	MS	Chronic inactive	55	male	temporal	64	21	21	43	7.62398	6.08328
GATCGTATCAGGATCT-1_1_A9	1_A9	EN-PYR	MS	Chronic inactive	55	male	temporal	64	21	21	43	1.55284	1.54364
GATCTAGCAAAGTGCG-1_1_A9	1_A9	EN-L2-3-MS	MS	Chronic inactive	55	male	temporal	64	21	21	43	4.01627	-4.7528
GATCTAGGTTTAGGAA-1_1_A9	1_A9	EN-L5-6	MS	Chronic inactive	55	male	temporal	64	21	21	43	8.95483	2.78405
GATCTAGTCCTCCTAG-1_1_A9	1_A9	EN-PYR	MS	Chronic inactive	55	male	temporal	64	21	21	43	-1.86624	0.0982788
GATGAAAAGACACGAC-1_1_A9	1_A9	EN-L5-6	MS	Chronic inactive	55	male	temporal	64	21	21	43	2.22948	13.0117
GATGAAACATGATCCA-1_1_A9	1_A9	IN-PV	MS	Chronic inactive	55	male	temporal	64	21	21	43	-7.11435	-8.15641
GATGAAAGTAGCGTGA-1_1_A9	1_A9	IN-PV	MS	Chronic inactive	55	male	temporal	64	21	21	43	-7.12419	-8.1461
GATGAGGAGAAGAAGC-1_1_A9	1_A9	EN-PYR	MS	Chronic inactive	55	male	temporal	64	21	21	43	-1.88314	-2.77012
GATGAGGAGAGTAATC-1_1_A9	1_A9	EN-L5-6	MS	Chronic inactive	55	male	temporal	64	21	21	43	1.86963	13.5621
GATGAGGAGAGTCGGT-1_1_A9	1_A9	EN-L2-3-MS	MS	Chronic inactive	55	male	temporal	64	21	21	43	4.28556	-4.73852
GATGAGGAGTCCAGGA-1_1_A9	1_A9	EN-PYR	MS	Chronic inactive	55	male	temporal	64	21	21	43	-0.548663	0.699853
GATGAGGCATGGGAAC-1_1_A9	1_A9	EN-PYR	MS	Chronic inactive	55	male	temporal	64	21	21	43	-2.12638	0.538476
GATGAGGGTAGGCATG-1_1_A9	1_A9	EN-PYR	MS	Chronic inactive	55	male	temporal	64	21	21	43	-0.521881	0.171961
GATGAGGTCACCGTAA-1_1_A9	1_A9	EN-L5-6	MS	Chronic inactive	55	male	temporal	64	21	21	43	6.67578	2.46802
GATGAGGTCTCAACTT-1_1_A9	1_A9	IN-SST	MS	Chronic inactive	55	male	temporal	64	21	21	43	-9.08035	-5.26526
GATGCTAAGCCGCCTA-1_1_A9	1_A9	EN-L5-6	MS	Chronic inactive	55	male	temporal	64	21	21	43	5.22754	1.18751
GATGCTAAGTACGACG-1_1_A9	1_A9	EN-L5-6	MS	Chronic inactive	55	male	temporal	64	21	21	43	8.57629	2.85584
GATGCTACAGACAGGT-1_1_A9	1_A9	IN-VIP	MS	Chronic inactive	55	male	temporal	64	21	21	43	-7.19344	7.60834
GATGCTAGTAGTACCT-1_1_A9	1_A9	EN-L2-3-MS	MS	Chronic inactive	55	male	temporal	64	21	21	43	4.50061	-3.37931
GATTCAGAGAAAGTGG-1_1_A9	1_A9	IN-VIP	MS	Chronic inactive	55	male	temporal	64	21	21	43	-8.90376	9.09271
GATTCAGCAAGGGTCA-1_1_A9	1_A9	EN-L5-6	MS	Chronic inactive	55	male	temporal	64	21	21	43	4.5793	1.21323
GATTCAGCACCAGCAC-1_1_A9	1_A9	EN-L2-3-MS	MS	Chronic inactive	55	male	temporal	64	21	21	43	4.24704	-4.25951
GATTCAGCAGCCAGAA-1_1_A9	1_A9	EN-L4	MS	Chronic inactive	55	male	temporal	64	21	21	43	3.15021	5.79858
GATTCAGGTAAGGGCT-1_1_A9	1_A9	EN-L5-6	MS	Chronic inactive	55	male	temporal	64	21	21	43	6.76949	5.1005
GATTCAGGTTATGTGC-1_1_A9	1_A9	EN-PYR	MS	Chronic inactive	55	male	temporal	64	21	21	43	-1.31485	-0.176327
GATTCAGTCCGGCACA-1_1_A9	1_A9	IN-SST	MS	Chronic inactive	55	male	temporal	64	21	21	43	-9.06224	-5.29703
GATTCAGTCGCTTGTC-1_1_A9	1_A9	EN-L5-6	MS	Chronic inactive	55	male	temporal	64	21	21	43	7.76512	2.71303
GCAAACTAGCTATGCT-1_1_A9	1_A9	EN-L2-3-MS	MS	Chronic inactive	55	male	temporal	64	21	21	43	4.62254	-4.8252
GCAAACTCAGACACTT-1_1_A9	1_A9	EN-PYR	MS	Chronic inactive	55	male	temporal	64	21	21	43	-1.57823	1.26032
GCAAACTGTTCCATGA-1_1_A9	1_A9	EN-PYR	MS	Chronic inactive	55	male	temporal	64	21	21	43	-1.25731	0.499563
GCAAACTTCGCAGGCT-1_1_A9	1_A9	IN-PV	MS	Chronic inactive	55	male	temporal	64	21	21	43	-8.94486	-6.34238
GCAATCAAGCAATCTC-1_1_A9	1_A9	EN-PYR	MS	Chronic inactive	55	male	temporal	64	21	21	43	-1.9553	0.144239
GCAATCACAAGTTCTG-1_1_A9	1_A9	EN-L5-6	MS	Chronic inactive	55	male	temporal	64	21	21	43	8.49282	2.39017
GCAATCACAGCTTCGG-1_1_A9	1_A9	EN-MIX	MS	Chronic inactive	55	male	temporal	64	21	21	43	2.24108	-3.05696
GCACATAAGATAGTCA-1_1_A9	1_A9	EN-PYR	MS	Chronic inactive	55	male	temporal	64	21	21	43	-1.96596	0.133714
GCACATAAGTTGTAGA-1_1_A9	1_A9	IN-VIP	MS	Chronic inactive	55	male	temporal	64	21	21	43	-7.25932	7.75475
GCACATACAACACCCG-1_1_A9	1_A9	IN-SV2C	MS	Chronic inactive	55	male	temporal	64	21	21	43	-12.7587	1.18881
GCACATACACGTTGGC-1_1_A9	1_A9	EN-PYR	MS	Chronic inactive	55	male	temporal	64	21	21	43	-1.67394	0.810979
GCACATACAGGGTATG-1_1_A9	1_A9	EN-L5-6	MS	Chronic inactive	55	male	temporal	64	21	21	43	8.5392	3.28416
GCACATAGTCTCACCT-1_1_A9	1_A9	EN-PYR	MS	Chronic inactive	55	male	temporal	64	21	21	43	-2.38041	-0.443148
GCACATATCCCAACGG-1_1_A9	1_A9	EN-PYR	MS	Chronic inactive	55	male	temporal	64	21	21	43	-2.27548	-0.734638
GCACATATCCCATTAT-1_1_A9	1_A9	EN-PYR	MS	Chronic inactive	55	male	temporal	64	21	21	43	-1.70781	0.772481
GCACATATCCTGCAGG-1_1_A9	1_A9	EN-L2-3-MS	MS	Chronic inactive	55	male	temporal	64	21	21	43	3.97618	-4.84914
GCACATATCGGTCCGA-1_1_A9	1_A9	EN-L2-3-MS	MS	Chronic inactive	55	male	temporal	64	21	21	43	5.28857	-3.43095
GCAGCCAAGCCTTGAT-1_1_A9	1_A9	IN-VIP	MS	Chronic inactive	55	male	temporal	64	21	21	43	-8.93424	9.09656
GCAGCCACAAAGAATC-1_1_A9	1_A9	EN-L5-6	MS	Chronic inactive	55	male	temporal	64	21	21	43	8.43733	2.34219
GCAGCCACAAGTAGTA-1_1_A9	1_A9	EN-L5-6	MS	Chronic inactive	55	male	temporal	64	21	21	43	4.64394	1.85922
GCAGCCACATCCTAGA-1_1_A9	1_A9	EN-PYR	MS	Chronic inactive	55	male	temporal	64	21	21	43	-1.45545	0.117018
GCAGCCACATTACGAC-1_1_A9	1_A9	EN-PYR	MS	Chronic inactive	55	male	temporal	64	21	21	43	-2.39518	-0.878573
GCAGCCAGTGGGTATG-1_1_A9	1_A9	IN-SV2C	MS	Chronic inactive	55	male	temporal	64	21	21	43	-11.895	2.09192
GCAGCCATCCAAGCCG-1_1_A9	1_A9	EN-L2-3-MS	MS	Chronic inactive	55	male	temporal	64	21	21	43	4.41647	-4.78664
GCAGCCATCCTTAATC-1_1_A9	1_A9	EN-PYR	MS	Chronic inactive	55	male	temporal	64	21	21	43	-2.43898	-0.734232
GCAGCCATCGGACAAG-1_1_A9	1_A9	EN-L5-6	MS	Chronic inactive	55	male	temporal	64	21	21	43	4.85977	1.70261
GCAGTTAAGTGTCCAT-1_1_A9	1_A9	EN-L2-3-MS	MS	Chronic inactive	55	male	temporal	64	21	21	43	3.99017	-4.44678
GCAGTTACACCCATTC-1_1_A9	1_A9	EN-PYR	MS	Chronic inactive	55	male	temporal	64	21	21	43	-1.57784	0.989535
GCAGTTACATGCAATC-1_1_A9	1_A9	EN-L2-3-MS	MS	Chronic inactive	55	male	temporal	64	21	21	43	4.42912	-4.33502
GCAGTTATCCTTAATC-1_1_A9	1_A9	IN-SV2C	MS	Chronic inactive	55	male	temporal	64	21	21	43	-12.4752	1.10948
GCAGTTATCTGCAAGT-1_1_A9	1_A9	EN-L4	MS	Chronic inactive	55	male	temporal	64	21	21	43	3.1706	-1.1022
GCATACACACCACCAG-1_1_A9	1_A9	EN-PYR	MS	Chronic inactive	55	male	temporal	64	21	21	43	-1.47274	0.988871
GCATACAGTACTCTCC-1_1_A9	1_A9	EN-PYR	MS	Chronic inactive	55	male	temporal	64	21	21	43	-1.52197	1.60106
GCATACATCCATGAAC-1_1_A9	1_A9	EN-PYR	MS	Chronic inactive	55	male	temporal	64	21	21	43	-2.3205	-0.157744
GCATACATCTCTGTCG-1_1_A9	1_A9	EN-L5-6	MS	Chronic inactive	55	male	temporal	64	21	21	43	1.57159	14.0526
GCATGATAGCCAACAG-1_1_A9	1_A9	EN-PYR	MS	Chronic inactive	55	male	temporal	64	21	21	43	-1.58058	1.29802
GCATGATAGCGTAGTG-1_1_A9	1_A9	EN-L5-6	MS	Chronic inactive	55	male	temporal	64	21	21	43	4.68649	4.62768
GCATGATAGGCGCTCT-1_1_A9	1_A9	EN-L2-3-MS	MS	Chronic inactive	55	male	temporal	64	21	21	43	4.79984	-4.4959
GCATGCGAGTCGAGTG-1_1_A9	1_A9	EN-PYR	MS	Chronic inactive	55	male	temporal	64	21	21	43	0.0157784	0.53454
GCATGCGCATGCCACG-1_1_A9	1_A9	EN-PYR	MS	Chronic inactive	55	male	temporal	64	21	21	43	-2.17845	-2.0733
GCATGCGGTTACTGAC-1_1_A9	1_A9	EN-L5-6	MS	Chronic inactive	55	male	temporal	64	21	21	43	5.55082	1.33962
GCATGCGTCACGATGT-1_1_A9	1_A9	EN-PYR	MS	Chronic inactive	55	male	temporal	64	21	21	43	-1.99495	-0.238552
GCATGCGTCTAAGCCA-1_1_A9	1_A9	EN-L2-3-MS	MS	Chronic inactive	55	male	temporal	64	21	21	43	4.60341	-4.776
GCATGTAAGCCGTCGT-1_1_A9	1_A9	IN-PV	MS	Chronic inactive	55	male	temporal	64	21	21	43	-6.04701	-8.05555
GCATGTACAAGCTGAG-1_1_A9	1_A9	EN-PYR	MS	Chronic inactive	55	male	temporal	64	21	21	43	0.0911164	1.03282
GCATGTACATCACAAC-1_1_A9	1_A9	EN-PYR	MS	Chronic inactive	55	male	temporal	64	21	21	43	-2.13689	0.322585
GCATGTACATCCCATC-1_1_A9	1_A9	EN-PYR	MS	Chronic inactive	55	male	temporal	64	21	21	43	-1.6751	0.749306
GCATGTACATCTATGG-1_1_A9	1_A9	EN-L5-6	MS	Chronic inactive	55	male	temporal	64	21	21	43	5.58154	1.18731
GCATGTAGTTTAGGAA-1_1_A9	1_A9	IN-SST	MS	Chronic inactive	55	male	temporal	64	21	21	43	-10.0738	-5.05189
GCATGTATCATTCACT-1_1_A9	1_A9	EN-PYR	MS	Chronic inactive	55	male	temporal	64	21	21	43	-2.02	-0.00927343
GCCAAATAGAGATGAG-1_1_A9	1_A9	EN-L4	MS	Chronic inactive	55	male	temporal	64	21	21	43	3.05192	3.18864
GCCTCTAAGTAGTGCG-1_1_A9	1_A9	EN-L5-6	MS	Chronic inactive	55	male	temporal	64	21	21	43	1.62615	13.3731
GCCTCTAAGTATCGAA-1_1_A9	1_A9	EN-L2-3-MS	MS	Chronic inactive	55	male	temporal	64	21	21	43	4.23427	-4.47063
GCCTCTACAGCTCCGA-1_1_A9	1_A9	EN-PYR	MS	Chronic inactive	55	male	temporal	64	21	21	43	-1.77153	-2.59524
GCCTCTATCTCCAACC-1_1_A9	1_A9	EN-L5-6	MS	Chronic inactive	55	male	temporal	64	21	21	43	-4.1735	5.45176
GCGACCAAGTGCGATG-1_1_A9	1_A9	IN-PV	MS	Chronic inactive	55	male	temporal	64	21	21	43	-5.35613	-7.6654
GCGACCACAAGCTGAG-1_1_A9	1_A9	EN-L5-6	MS	Chronic inactive	55	male	temporal	64	21	21	43	4.87669	1.67158
GCGACCAGTTATCGGT-1_1_A9	1_A9	EN-L5-6	MS	Chronic inactive	55	male	temporal	64	21	21	43	8.9694	3.36121
GCGACCAGTTGCGTTA-1_1_A9	1_A9	EN-PYR	MS	Chronic inactive	55	male	temporal	64	21	21	43	-1.70091	0.385487
GCGACCATCGAGAGCA-1_1_A9	1_A9	EN-PYR	MS	Chronic inactive	55	male	temporal	64	21	21	43	-1.58521	0.231166
GCGACCATCTATCGCC-1_1_A9	1_A9	EN-PYR	MS	Chronic inactive	55	male	temporal	64	21	21	43	-2.37514	-0.86111
GCGAGAACAAACCCAT-1_1_A9	1_A9	EN-L5-6	MS	Chronic inactive	55	male	temporal	64	21	21	43	4.60327	1.86947
GCGAGAACACCGCTAG-1_1_A9	1_A9	EN-L2-3-MS	MS	Chronic inactive	55	male	temporal	64	21	21	43	4.0594	-4.89662
GCGAGAACAGTGAGTG-1_1_A9	1_A9	EN-L2-3-MS	MS	Chronic inactive	55	male	temporal	64	21	21	43	4.39454	-4.76884
GCGAGAAGTTCGCGAC-1_1_A9	1_A9	IN-VIP	MS	Chronic inactive	55	male	temporal	64	21	21	43	-7.34964	7.01461
GCGCAACAGACAGACC-1_1_A9	1_A9	EN-PYR	MS	Chronic inactive	55	male	temporal	64	21	21	43	-1.43417	0.664017
GCGCAACAGCTGCAAG-1_1_A9	1_A9	IN-SV2C	MS	Chronic inactive	55	male	temporal	64	21	21	43	-12.4489	1.28745
GCGCAACAGTAGCGGT-1_1_A9	1_A9	EN-PYR	MS	Chronic inactive	55	male	temporal	64	21	21	43	-1.78052	-0.213177
GCGCAACCATTCTTAC-1_1_A9	1_A9	IN-VIP	MS	Chronic inactive	55	male	temporal	64	21	21	43	-8.85674	5.63674
GCGCAACGTCAGAGGT-1_1_A9	1_A9	IN-PV	MS	Chronic inactive	55	male	temporal	64	21	21	43	-7.5254	-7.38174
GCGCAACGTGATGTCT-1_1_A9	1_A9	EN-PYR	MS	Chronic inactive	55	male	temporal	64	21	21	43	-2.47395	-1.33103
GCGCAACTCGCACTCT-1_1_A9	1_A9	EN-L5-6	MS	Chronic inactive	55	male	temporal	64	21	21	43	2.30412	12.3994
GCGCAGTAGTACGCGA-1_1_A9	1_A9	EN-L2-3-MS	MS	Chronic inactive	55	male	temporal	64	21	21	43	4.10062	-3.13415
GCGCAGTCACGAAAGC-1_1_A9	1_A9	IN-VIP	MS	Chronic inactive	55	male	temporal	64	21	21	43	-9.53825	5.13778
GCGCAGTGTCCAACTA-1_1_A9	1_A9	IN-SST	MS	Chronic inactive	55	male	temporal	64	21	21	43	-9.6021	-4.71608
GCGCAGTGTCGCGGTT-1_1_A9	1_A9	EN-L5-6	MS	Chronic inactive	55	male	temporal	64	21	21	43	2.42642	12.6424
GCGCCAAAGACTGTAA-1_1_A9	1_A9	EN-MIX	MS	Chronic inactive	55	male	temporal	64	21	21	43	5.22568	-3.54855
GCGCCAAAGCTGCGAA-1_1_A9	1_A9	EN-L5-6	MS	Chronic inactive	55	male	temporal	64	21	21	43	2.61176	12.7962
GCGCCAAGTACCGTTA-1_1_A9	1_A9	EN-L2-3-MS	MS	Chronic inactive	55	male	temporal	64	21	21	43	3.32276	-3.81034
GCGCCAAGTGTGGTTT-1_1_A9	1_A9	EN-PYR	MS	Chronic inactive	55	male	temporal	64	21	21	43	-2.50271	-1.59887
GCGCCAATCCAAACTG-1_1_A9	1_A9	EN-L5-6	MS	Chronic inactive	55	male	temporal	64	21	21	43	6.73479	5.21599
GCGCGATAGCATCATC-1_1_A9	1_A9	EN-L5-6	MS	Chronic inactive	55	male	temporal	64	21	21	43	4.33555	-0.861726
GCGCGATAGCTAGTCT-1_1_A9	1_A9	EN-L5-6	MS	Chronic inactive	55	male	temporal	64	21	21	43	1.63156	13.9251
GCGGGTTAGCACGCCT-1_1_A9	1_A9	EN-PYR	MS	Chronic inactive	55	male	temporal	64	21	21	43	-0.0895992	1.00517
GCGGGTTCAAGTCATC-1_1_A9	1_A9	EN-PYR	MS	Chronic inactive	55	male	temporal	64	21	21	43	-0.222458	1.14057
GCGGGTTCAGCTTCGG-1_1_A9	1_A9	EN-L5-6	MS	Chronic inactive	55	male	temporal	64	21	21	43	5.54547	1.25068
GCGGGTTCATGTAGTC-1_1_A9	1_A9	IN-PV	MS	Chronic inactive	55	male	temporal	64	21	21	43	-9.36324	-5.74236
GCGGGTTGTACGCTGC-1_1_A9	1_A9	EN-PYR	MS	Chronic inactive	55	male	temporal	64	21	21	43	-1.98875	0.228066
GCGGGTTTCATCACCC-1_1_A9	1_A9	EN-L5-6	MS	Chronic inactive	55	male	temporal	64	21	21	43	8.95892	2.90362
GCGGGTTTCCCATTAT-1_1_A9	1_A9	EN-MIX	MS	Chronic inactive	55	male	temporal	64	21	21	43	-1.99116	0.207805
GCGGGTTTCCTTTCTC-1_1_A9	1_A9	EN-L5-6	MS	Chronic inactive	55	male	temporal	64	21	21	43	3.89866	1.74375
GCGGGTTTCGTCTGAA-1_1_A9	1_A9	EN-L2-3-MS	MS	Chronic inactive	55	male	temporal	64	21	21	43	3.57248	-3.86527
GCTCCTACACGGCTAC-1_1_A9	1_A9	EN-PYR	MS	Chronic inactive	55	male	temporal	64	21	21	43	-0.303982	0.23425
GCTCCTACATGACATC-1_1_A9	1_A9	EN-L5-6	MS	Chronic inactive	55	male	temporal	64	21	21	43	2.27291	12.7479
GCTCTGTAGATGCCTT-1_1_A9	1_A9	IN-PV	MS	Chronic inactive	55	male	temporal	64	21	21	43	-8.85574	-4.35044
GCTGCAGAGATCCCGC-1_1_A9	1_A9	EN-L2-3-MS	MS	Chronic inactive	55	male	temporal	64	21	21	43	5.01077	-4.53573
GCTGCAGAGTGTCCCG-1_1_A9	1_A9	EN-L5-6	MS	Chronic inactive	55	male	temporal	64	21	21	43	2.201	12.3678
GCTGCAGGTAAGGATT-1_1_A9	1_A9	IN-PV	MS	Chronic inactive	55	male	temporal	64	21	21	43	-6.5705	-8.08191
GCTGCAGGTGGACGAT-1_1_A9	1_A9	EN-L5-6	MS	Chronic inactive	55	male	temporal	64	21	21	43	4.80377	1.7323
GCTGCAGGTTGTGGCC-1_1_A9	1_A9	EN-PYR	MS	Chronic inactive	55	male	temporal	64	21	21	43	-1.14925	0.395787
GCTGCAGTCACCTCGT-1_1_A9	1_A9	EN-L5-6	MS	Chronic inactive	55	male	temporal	64	21	21	43	8.32003	2.28742
GCTGCAGTCTACTCAT-1_1_A9	1_A9	IN-VIP	MS	Chronic inactive	55	male	temporal	64	21	21	43	-8.63697	9.12477
GCTGCAGTCTCAACTT-1_1_A9	1_A9	EN-PYR	MS	Chronic inactive	55	male	temporal	64	21	21	43	-1.47831	0.430138
GCTGCGACAAGTTAAG-1_1_A9	1_A9	EN-L5-6	MS	Chronic inactive	55	male	temporal	64	21	21	43	2.34998	13.0515
GCTGCGACATACCATG-1_1_A9	1_A9	IN-SV2C	MS	Chronic inactive	55	male	temporal	64	21	21	43	-12.1364	2.13344
GCTGCGACATCCAACA-1_1_A9	1_A9	EN-PYR	MS	Chronic inactive	55	male	temporal	64	21	21	43	-2.11672	0.655199
GCTGCGACATTCACTT-1_1_A9	1_A9	EN-PYR	MS	Chronic inactive	55	male	temporal	64	21	21	43	-2.1915	0.145575
GCTGCGATCATAGCAC-1_1_A9	1_A9	EN-PYR	MS	Chronic inactive	55	male	temporal	64	21	21	43	-0.27135	0.841813
GCTGCGATCTCGTTTA-1_1_A9	1_A9	EN-PYR	MS	Chronic inactive	55	male	temporal	64	21	21	43	2.89447	-3.36197
GCTGCTTCAGCTGTGC-1_1_A9	1_A9	EN-L2-3-MS	MS	Chronic inactive	55	male	temporal	64	21	21	43	5.0624	-3.25554
GCTGCTTCATTTGCCC-1_1_A9	1_A9	EN-PYR	MS	Chronic inactive	55	male	temporal	64	21	21	43	-2.08462	0.605437
GCTGCTTGTGTTTGTG-1_1_A9	1_A9	EN-PYR	MS	Chronic inactive	55	male	temporal	64	21	21	43	-2.49878	-1.52996
GCTGCTTTCCGCGGTA-1_1_A9	1_A9	EN-L2-3-MS	MS	Chronic inactive	55	male	temporal	64	21	21	43	4.04701	-4.7778
GCTGCTTTCCGTCAAA-1_1_A9	1_A9	EN-PYR	MS	Chronic inactive	55	male	temporal	64	21	21	43	-1.92551	0.461612
GCTGGGTCAGACAGGT-1_1_A9	1_A9	EN-L2-3-MS	MS	Chronic inactive	55	male	temporal	64	21	21	43	5.29437	-3.4578
GCTGGGTCAGGAACGT-1_1_A9	1_A9	EN-L5-6	MS	Chronic inactive	55	male	temporal	64	21	21	43	8.64086	2.65073
GCTGGGTCAGTCAGAG-1_1_A9	1_A9	IN-SST	MS	Chronic inactive	55	male	temporal	64	21	21	43	-9.61503	-5.40929
GCTGGGTTCGGATGGA-1_1_A9	1_A9	IN-SV2C	MS	Chronic inactive	55	male	temporal	64	21	21	43	-11.6629	4.55931
GCTTCCAAGATTACCC-1_1_A9	1_A9	EN-L2-3-MS	MS	Chronic inactive	55	male	temporal	64	21	21	43	4.60984	-4.79171
GCTTCCACATCCCACT-1_1_A9	1_A9	EN-PYR	MS	Chronic inactive	55	male	temporal	64	21	21	43	-1.92537	0.00396379
GCTTCCACATGCAATC-1_1_A9	1_A9	EN-PYR	MS	Chronic inactive	55	male	temporal	64	21	21	43	-0.55929	0.708716
GCTTCCAGTAGCGATG-1_1_A9	1_A9	EN-L5-6	MS	Chronic inactive	55	male	temporal	64	21	21	43	7.77615	2.48819
GCTTGAAAGGAGCGTT-1_1_A9	1_A9	EN-PYR	MS	Chronic inactive	55	male	temporal	64	21	21	43	-0.531359	0.572822
GCTTGAACAGGTCTCG-1_1_A9	1_A9	IN-PV	MS	Chronic inactive	55	male	temporal	64	21	21	43	-7.77425	-7.42075
GCTTGAAGTGACTACT-1_1_A9	1_A9	EN-PYR	MS	Chronic inactive	55	male	temporal	64	21	21	43	-0.391016	0.796396
GGAAAGCGTCTCCACT-1_1_A9	1_A9	IN-VIP	MS	Chronic inactive	55	male	temporal	64	21	21	43	-8.09177	8.85345
GGAAAGCGTTCGCGAC-1_1_A9	1_A9	IN-SV2C	MS	Chronic inactive	55	male	temporal	64	21	21	43	-12.322	0.881637
GGAACTTGTGATAAGT-1_1_A9	1_A9	EN-MIX	MS	Chronic inactive	55	male	temporal	64	21	21	43	-0.737312	-2.87449
GGAACTTGTGCTAGCC-1_1_A9	1_A9	EN-L5-6	MS	Chronic inactive	55	male	temporal	64	21	21	43	8.61008	2.767
GGAACTTGTGTTGGGA-1_1_A9	1_A9	EN-L5-6	MS	Chronic inactive	55	male	temporal	64	21	21	43	6.62213	2.92699
GGAACTTTCTCTTATG-1_1_A9	1_A9	EN-L2-3-MS	MS	Chronic inactive	55	male	temporal	64	21	21	43	5.26735	-4.02788
GGAATAAAGCCATCGC-1_1_A9	1_A9	EN-PYR	MS	Chronic inactive	55	male	temporal	64	21	21	43	-0.303538	0.864777
GGAATAACAACGATGG-1_1_A9	1_A9	EN-L5-6	MS	Chronic inactive	55	male	temporal	64	21	21	43	1.69099	12.1406
GGAATAAGTCCGCTGA-1_1_A9	1_A9	EN-PYR	MS	Chronic inactive	55	male	temporal	64	21	21	43	-2.5426	-1.28487
GGAATAATCGGATGGA-1_1_A9	1_A9	EN-L5-6	MS	Chronic inactive	55	male	temporal	64	21	21	43	8.44632	2.48674
GGACAAGCACGCTTTC-1_1_A9	1_A9	IN-SST	MS	Chronic inactive	55	male	temporal	64	21	21	43	-9.53033	-5.54243
GGACAAGCAGAAGCAC-1_1_A9	1_A9	EN-PYR	MS	Chronic inactive	55	male	temporal	64	21	21	43	-1.80631	0.349663
GGACAAGGTCCTCTTG-1_1_A9	1_A9	EN-L5-6	MS	Chronic inactive	55	male	temporal	64	21	21	43	2.46405	13.0163
GGACAGACATTAGGCT-1_1_A9	1_A9	EN-L2-3-Cntl	MS	Chronic inactive	55	male	temporal	64	21	21	43	5.00141	-4.55603
GGACATTAGGCGCTCT-1_1_A9	1_A9	IN-PV	MS	Chronic inactive	55	male	temporal	64	21	21	43	-6.98882	-15.7882
GGACATTCACTCTGTC-1_1_A9	1_A9	IN-PV	MS	Chronic inactive	55	male	temporal	64	21	21	43	-7.02308	-7.72022
GGACATTCATACTCTT-1_1_A9	1_A9	EN-PYR	MS	Chronic inactive	55	male	temporal	64	21	21	43	-1.83299	0.454517
GGACATTCATCTCCCA-1_1_A9	1_A9	EN-PYR	MS	Chronic inactive	55	male	temporal	64	21	21	43	-2.28674	0.399817
GGACATTGTAAATGAC-1_1_A9	1_A9	EN-L2-3-MS	MS	Chronic inactive	55	male	temporal	64	21	21	43	5.12312	-3.36478
GGACATTGTCATCCCT-1_1_A9	1_A9	EN-L2-3-MS	MS	Chronic inactive	55	male	temporal	64	21	21	43	5.2843	-3.82581
GGACATTTCAACCATG-1_1_A9	1_A9	IN-PV	MS	Chronic inactive	55	male	temporal	64	21	21	43	-7.09515	-7.92981
GGACATTTCCTGCCAT-1_1_A9	1_A9	IN-VIP	MS	Chronic inactive	55	male	temporal	64	21	21	43	-10.4195	6.6497
GGACATTTCTATCCCG-1_1_A9	1_A9	EN-MIX	MS	Chronic inactive	55	male	temporal	64	21	21	43	2.70374	2.18429
GGACGTCCAATCTGCA-1_1_A9	1_A9	EN-MIX	MS	Chronic inactive	55	male	temporal	64	21	21	43	4.41604	-4.80786
GGACGTCGTGTCAATC-1_1_A9	1_A9	IN-SST	MS	Chronic inactive	55	male	temporal	64	21	21	43	-10.0163	-5.55618
GGAGCAACATGTAGTC-1_1_A9	1_A9	IN-VIP	MS	Chronic inactive	55	male	temporal	64	21	21	43	-9.69662	5.02606
GGAGCAACATTTGCTT-1_1_A9	1_A9	EN-L5-6	MS	Chronic inactive	55	male	temporal	64	21	21	43	2.07519	12.4374
GGAGCAAGTTCTGTTT-1_1_A9	1_A9	EN-L4	MS	Chronic inactive	55	male	temporal	64	21	21	43	4.34945	2.1708
GGAGCAATCAGAAATG-1_1_A9	1_A9	EN-L2-3-MS	MS	Chronic inactive	55	male	temporal	64	21	21	43	4.73298	-4.78451
GGAGCAATCCACGCAG-1_1_A9	1_A9	IN-PV	MS	Chronic inactive	55	male	temporal	64	21	21	43	-6.73726	-15.7289
GGATGTTAGTCCTCCT-1_1_A9	1_A9	EN-L2-3-MS	MS	Chronic inactive	55	male	temporal	64	21	21	43	3.5963	-3.78299
GGATGTTCAAACGCGA-1_1_A9	1_A9	EN-L4	MS	Chronic inactive	55	male	temporal	64	21	21	43	2.57361	2.94825
GGATGTTCAATCTGCA-1_1_A9	1_A9	EN-PYR	MS	Chronic inactive	55	male	temporal	64	21	21	43	-1.46798	0.282135
GGATTACAGACAAAGG-1_1_A9	1_A9	EN-L2-3-MS	MS	Chronic inactive	55	male	temporal	64	21	21	43	3.32167	-3.73677
GGATTACAGTACGTTC-1_1_A9	1_A9	EN-PYR	MS	Chronic inactive	55	male	temporal	64	21	21	43	-1.03558	0.438998
GGATTACCACATCCGG-1_1_A9	1_A9	EN-PYR	MS	Chronic inactive	55	male	temporal	64	21	21	43	-0.942368	0.150453
GGATTACGTTCATGGT-1_1_A9	1_A9	EN-L5-6	MS	Chronic inactive	55	male	temporal	64	21	21	43	2.05406	12.1914
GGCAATTAGAAAGTGG-1_1_A9	1_A9	IN-SV2C	MS	Chronic inactive	55	male	temporal	64	21	21	43	-12.2386	1.16998
GGCAATTTCCCATTAT-1_1_A9	1_A9	EN-PYR	MS	Chronic inactive	55	male	temporal	64	21	21	43	-2.25111	0.382008
GGCCGATGTAGCAAAT-1_1_A9	1_A9	EN-L5-6	MS	Chronic inactive	55	male	temporal	64	21	21	43	8.49607	2.72377
GGCCGATTCCCAAGTA-1_1_A9	1_A9	IN-SST	MS	Chronic inactive	55	male	temporal	64	21	21	43	-9.68818	-4.95236
GGCGACTCAGACACTT-1_1_A9	1_A9	IN-SST	MS	Chronic inactive	55	male	temporal	64	21	21	43	-9.73746	-4.95605
GGCGACTTCACCATAG-1_1_A9	1_A9	EN-PYR	MS	Chronic inactive	55	male	temporal	64	21	21	43	-1.63073	0.899345
GGCGTGTCACATGGGA-1_1_A9	1_A9	EN-PYR	MS	Chronic inactive	55	male	temporal	64	21	21	43	-1.62612	-0.0522381
GGCGTGTCATAGACTC-1_1_A9	1_A9	IN-SV2C	MS	Chronic inactive	55	male	temporal	64	21	21	43	-12.2956	1.17727
GGCGTGTTCAGGCAAG-1_1_A9	1_A9	EN-L2-3-MS	MS	Chronic inactive	55	male	temporal	64	21	21	43	3.93329	-4.95904
GGCGTGTTCTCACATT-1_1_A9	1_A9	EN-L5-6	MS	Chronic inactive	55	male	temporal	64	21	21	43	1.3104	13.2523
GGCTCGAGTCCTAGCG-1_1_A9	1_A9	EN-PYR	MS	Chronic inactive	55	male	temporal	64	21	21	43	-1.55871	0.827339
GGCTCGAGTGATGCCC-1_1_A9	1_A9	EN-L5-6	MS	Chronic inactive	55	male	temporal	64	21	21	43	2.49565	12.7443
GGCTCGATCACCGGGT-1_1_A9	1_A9	IN-VIP	MS	Chronic inactive	55	male	temporal	64	21	21	43	-10.1291	6.97019
GGCTGGTAGTGGGCTA-1_1_A9	1_A9	EN-L5-6	MS	Chronic inactive	55	male	temporal	64	21	21	43	8.83793	2.74991
GGCTGGTCAATAAGCA-1_1_A9	1_A9	EN-L5-6	MS	Chronic inactive	55	male	temporal	64	21	21	43	4.5447	-1.47472
GGCTGGTCATGTTCCC-1_1_A9	1_A9	EN-MIX	MS	Chronic inactive	55	male	temporal	64	21	21	43	-0.230241	1.74742
GGCTGGTCATTAACCG-1_1_A9	1_A9	EN-PYR	MS	Chronic inactive	55	male	temporal	64	21	21	43	-1.20396	0.169177
GGCTGGTTCCCTCAGT-1_1_A9	1_A9	EN-L5-6	MS	Chronic inactive	55	male	temporal	64	21	21	43	1.69297	13.5763
GGCTGGTTCGAGAGCA-1_1_A9	1_A9	IN-VIP	MS	Chronic inactive	55	male	temporal	64	21	21	43	-9.25734	6.83196
GGCTGGTTCGGATGGA-1_1_A9	1_A9	EN-PYR	MS	Chronic inactive	55	male	temporal	64	21	21	43	-1.26285	0.207492
GGCTGGTTCGTGGTCG-1_1_A9	1_A9	IN-PV	MS	Chronic inactive	55	male	temporal	64	21	21	43	-6.2307	-8.08121
GGGAATGCATAAAGGT-1_1_A9	1_A9	EN-L2-3-MS	MS	Chronic inactive	55	male	temporal	64	21	21	43	5.14267	-3.63405
GGGAATGGTACAGTGG-1_1_A9	1_A9	IN-PV	MS	Chronic inactive	55	male	temporal	64	21	21	43	-6.74171	-7.80099
GGGAATGGTTTGACTG-1_1_A9	1_A9	IN-VIP	MS	Chronic inactive	55	male	temporal	64	21	21	43	-8.24543	9.00124
GGGACCTCACATGGGA-1_1_A9	1_A9	EN-PYR	MS	Chronic inactive	55	male	temporal	64	21	21	43	-2.09204	0.55456
GGGACCTCACGCATCG-1_1_A9	1_A9	IN-PV	MS	Chronic inactive	55	male	temporal	64	21	21	43	-6.97817	-15.9218
GGGACCTTCCGTTGCT-1_1_A9	1_A9	EN-L5-6	MS	Chronic inactive	55	male	temporal	64	21	21	43	8.73894	2.49611
GGGAGATAGACAGGCT-1_1_A9	1_A9	EN-PYR	MS	Chronic inactive	55	male	temporal	64	21	21	43	-1.29927	-0.0486445
GGGATGAAGTGATCGG-1_1_A9	1_A9	EN-L2-3-MS	MS	Chronic inactive	55	male	temporal	64	21	21	43	4.13039	-4.42923
GGGATGACATACTACG-1_1_A9	1_A9	EN-L2-3-MS	MS	Chronic inactive	55	male	temporal	64	21	21	43	4.94767	-4.97576
GGGATGACATCTCCCA-1_1_A9	1_A9	EN-PYR	MS	Chronic inactive	55	male	temporal	64	21	21	43	-1.70726	0.761332
GGGATGAGTTCACGGC-1_1_A9	1_A9	EN-L5-6	MS	Chronic inactive	55	male	temporal	64	21	21	43	4.44988	1.31246
GGGATGAGTTCAGACT-1_1_A9	1_A9	EN-L5-6	MS	Chronic inactive	55	male	temporal	64	21	21	43	1.47589	13.5985
GGGATGAGTTGGTTTG-1_1_A9	1_A9	IN-PV	MS	Chronic inactive	55	male	temporal	64	21	21	43	-7.02321	-15.536
GGGATGATCCACTGGG-1_1_A9	1_A9	IN-PV	MS	Chronic inactive	55	male	temporal	64	21	21	43	-7.09226	-16.2025
GGGATGATCTGTGCAA-1_1_A9	1_A9	EN-L2-3-MS	MS	Chronic inactive	55	male	temporal	64	21	21	43	5.1472	-3.6324
GGGCACTAGCAATATG-1_1_A9	1_A9	EN-L2-3-MS	MS	Chronic inactive	55	male	temporal	64	21	21	43	4.66897	-5.1637
GGGCACTAGGACAGCT-1_1_A9	1_A9	EN-L2-3-MS	MS	Chronic inactive	55	male	temporal	64	21	21	43	5.1004	-3.75388
GGGCACTGTCTCCATC-1_1_A9	1_A9	EN-MIX	MS	Chronic inactive	55	male	temporal	64	21	21	43	2.69057	2.67745
GGGCACTGTGTTGGGA-1_1_A9	1_A9	EN-PYR	MS	Chronic inactive	55	male	temporal	64	21	21	43	-0.567386	0.989692
GGGCACTTCGCGTTTC-1_1_A9	1_A9	EN-L2-3-MS	MS	Chronic inactive	55	male	temporal	64	21	21	43	4.67962	-4.65854
GGGCATCAGCAATATG-1_1_A9	1_A9	EN-L2-3-MS	MS	Chronic inactive	55	male	temporal	64	21	21	43	5.09461	-4.16397
GGGCATCAGCCAGGAT-1_1_A9	1_A9	IN-PV	MS	Chronic inactive	55	male	temporal	64	21	21	43	-6.40075	-8.06545
GGGCATCCACCATGTA-1_1_A9	1_A9	EN-PYR	MS	Chronic inactive	55	male	temporal	64	21	21	43	-2.36305	-0.517847
GGGCATCCATTCGACA-1_1_A9	1_A9	IN-VIP	MS	Chronic inactive	55	male	temporal	64	21	21	43	-7.82031	7.08906
GGGCATCGTCCAAGTT-1_1_A9	1_A9	EN-L5-6	MS	Chronic inactive	55	male	temporal	64	21	21	43	5.51106	1.2999
GGGCATCGTGGGTCAA-1_1_A9	1_A9	EN-L5-6	MS	Chronic inactive	55	male	temporal	64	21	21	43	5.21593	-2.77123
GGGCATCTCTCGTTTA-1_1_A9	1_A9	EN-L5-6	MS	Chronic inactive	55	male	temporal	64	21	21	43	1.92801	12.1331
GGGCATCTCTGTCCGT-1_1_A9	1_A9	EN-L5-6	MS	Chronic inactive	55	male	temporal	64	21	21	43	2.34828	12.8555
GGGTCTGCAACACGCC-1_1_A9	1_A9	IN-SST	MS	Chronic inactive	55	male	temporal	64	21	21	43	-9.67936	-4.83731
GGGTCTGCAGCAGTTT-1_1_A9	1_A9	IN-SV2C	MS	Chronic inactive	55	male	temporal	64	21	21	43	-12.0574	1.18956
GGGTCTGGTCTCCATC-1_1_A9	1_A9	EN-L2-3-MS	MS	Chronic inactive	55	male	temporal	64	21	21	43	5.05883	-4.564
GGGTTGCTCGCATGGC-1_1_A9	1_A9	EN-L5-6	MS	Chronic inactive	55	male	temporal	64	21	21	43	8.44456	2.26951
GGTATTGAGGAGTTTA-1_1_A9	1_A9	IN-VIP	MS	Chronic inactive	55	male	temporal	64	21	21	43	-7.13941	7.88631
GGTATTGCACTAGTAC-1_1_A9	1_A9	EN-PYR	MS	Chronic inactive	55	male	temporal	64	21	21	43	0.100609	1.05658
GGTATTGCAGCTTAAC-1_1_A9	1_A9	EN-PYR	MS	Chronic inactive	55	male	temporal	64	21	21	43	2.27977	-2.88223
GGTATTGGTTCCTCCA-1_1_A9	1_A9	EN-L2-3-MS	MS	Chronic inactive	55	male	temporal	64	21	21	43	4.82524	-4.77493
GGTATTGTCATACGGT-1_1_A9	1_A9	IN-PV	MS	Chronic inactive	55	male	temporal	64	21	21	43	-4.47187	-9.06994
GGTATTGTCCCTCAGT-1_1_A9	1_A9	EN-PYR	MS	Chronic inactive	55	male	temporal	64	21	21	43	-0.381346	0.453156
GGTGAAGCAAGGTTTC-1_1_A9	1_A9	EN-L5-6	MS	Chronic inactive	55	male	temporal	64	21	21	43	1.44301	13.8471
GGTGCGTAGAAACCTA-1_1_A9	1_A9	EN-L5-6	MS	Chronic inactive	55	male	temporal	64	21	21	43	2.1964	12.3461
GGTGCGTAGAACTCGG-1_1_A9	1_A9	EN-PYR	MS	Chronic inactive	55	male	temporal	64	21	21	43	-1.81172	-0.0154916
GGTGCGTAGAACTGTA-1_1_A9	1_A9	IN-VIP	MS	Chronic inactive	55	male	temporal	64	21	21	43	-9.12543	7.91642
GGTGCGTAGATGAGAG-1_1_A9	1_A9	EN-PYR	MS	Chronic inactive	55	male	temporal	64	21	21	43	-1.41555	-0.0368784
GGTGCGTAGCTGCCCA-1_1_A9	1_A9	EN-PYR	MS	Chronic inactive	55	male	temporal	64	21	21	43	-0.30548	0.867004
GGTGCGTGTAGTACCT-1_1_A9	1_A9	EN-L2-3-MS	MS	Chronic inactive	55	male	temporal	64	21	21	43	4.91853	-4.93027
GGTGCGTGTCATATGC-1_1_A9	1_A9	EN-L5-6	MS	Chronic inactive	55	male	temporal	64	21	21	43	3.64943	2.21405
GGTGCGTGTCTCGTTC-1_1_A9	1_A9	EN-L5-6	MS	Chronic inactive	55	male	temporal	64	21	21	43	2.44434	12.9802
GGTGTTAGTGGTCTCG-1_1_A9	1_A9	EN-L5-6	MS	Chronic inactive	55	male	temporal	64	21	21	43	2.49963	12.7778
GTAACGTTCTGGGCCA-1_1_A9	1_A9	EN-L2-3-MS	MS	Chronic inactive	55	male	temporal	64	21	21	43	5.36052	-3.76247
GTAACTGAGCACACAG-1_1_A9	1_A9	EN-PYR	MS	Chronic inactive	55	male	temporal	64	21	21	43	-1.69499	-1.55935
GTAACTGCAATGGACG-1_1_A9	1_A9	EN-L5-6	MS	Chronic inactive	55	male	temporal	64	21	21	43	5.14215	1.09942
GTAACTGGTTCCATGA-1_1_A9	1_A9	EN-L5-6	MS	Chronic inactive	55	male	temporal	64	21	21	43	4.50712	1.27452
GTAACTGTCAAGATCC-1_1_A9	1_A9	EN-L5-6	MS	Chronic inactive	55	male	temporal	64	21	21	43	2.58382	12.809
GTAACTGTCAGAGGTG-1_1_A9	1_A9	EN-L2-3-MS	MS	Chronic inactive	55	male	temporal	64	21	21	43	5.05855	-4.20087
GTACGTAAGCCAGTTT-1_1_A9	1_A9	EN-L2-3-MS	MS	Chronic inactive	55	male	temporal	64	21	21	43	4.48537	-4.5331
GTACGTAAGTATCGAA-1_1_A9	1_A9	EN-L5-6	MS	Chronic inactive	55	male	temporal	64	21	21	43	1.38655	13.0762
[truncated: 17,536 more rows]

## Sheet: Supp Table 6 (Fig. 2B)
cell_type	comparison	tested_gene	p_val	avg_logFC	pct.1	pct.2	p_val_adj
EN-L2-L3	Control vs MS	KCNQ2	0.965007	0.00626325	0.438	0.448	1
EN-L2-L3	Control vs MS	KCNQ3	4.17002e-49	0.216249	0.886	0.759	1.33591e-44
EN-L2-L3	Control vs MS	KCNQ5	2.00872e-131	0.283313	1	0.999	6.43515e-127
EN-L4	Control vs MS	KCNQ2	0.00572913	-0.054539	0.441	0.505	1
EN-L4	Control vs MS	KCNQ3	2.09832e-30	0.251858	0.98	0.967	6.72218e-26
EN-L4	Control vs MS	KCNQ5	1.64053e-46	0.295288	1	0.989	5.2556e-42
EN-L5-L6	Control vs MS	KCNQ2	0.794937	0.0215128	0.363	0.371	1
EN-L5-L6	Control vs MS	KCNQ3	3.52944e-16	0.213574	0.963	0.944	1.13069e-11
EN-L5-L6	Control vs MS	KCNQ5	1.25821e-33	0.293391	0.966	0.91	4.03081e-29
EN-PYR	Control vs MS	KCNQ2	0.0259375	-0.454083	0.056	0.294	1
EN-PYR	Control vs MS	KCNQ3	0.0245528	-0.341566	0.944	0.978	1
EN-PYR	Control vs MS	KCNQ5	0.618504	0.0126245	0.944	0.985	1
EN-MIX	Control vs MS	KCNQ2	0.109694	-0.257979	0.211	0.414	1
EN-MIX	Control vs MS	KCNQ3	0.790032	-0.0452987	1	0.954	1
EN-MIX	Control vs MS	KCNQ5	7.29189e-05	0.541267	1	1	1
IN-VIP	Control vs MS	KCNQ2	0.427734	-0.00234432	0.27	0.292	1
IN-VIP	Control vs MS	KCNQ3	0.00877403	0.0418174	0.914	0.873	1
IN-VIP	Control vs MS	KCNQ5	7.45034e-05	0.1438	0.908	0.881	1
IN-SV2C	Control vs MS	KCNQ2	0.0702713	-0.0606246	0.272	0.347	1
IN-SV2C	Control vs MS	KCNQ3	7.02649e-06	0.153669	0.991	0.972	0.225101
IN-SV2C	Control vs MS	KCNQ5	0.00154376	-0.370126	0.779	0.82	1
IN-SST	Control vs MS	KCNQ2	0.14347	-0.0219969	0.169	0.217	1
IN-SST	Control vs MS	KCNQ3	0.861906	-0.0244871	0.975	0.953	1
IN-SST	Control vs MS	KCNQ5	0.192876	0.0879661	0.932	0.929	1
IN-PVALB	Control vs MS	KCNQ2	0.154311	-0.0160238	0.236	0.279	1
IN-PVALB	Control vs MS	KCNQ3	9.50105e-06	0.118102	0.907	0.791	0.304376
IN-PVALB	Control vs MS	KCNQ5	3.13194e-15	0.307914	0.936	0.872	1.00335e-10
IN-CA8	Control vs MS	KCNQ2	0.0482264	-0.127744	0.179	0.291	1
IN-CA8	Control vs MS	KCNQ3	0.0095636	0.178543	0.988	0.937	1
IN-CA8	Control vs MS	KCNQ5	0.000165529	0.322063	1	0.981	1
p_val	p_val (unadjusted)
avg_log2FC	log fold-change of the average expression between the two groups
pct.1	The percentage of cells where the feature is detected in the first group
pct. 2	The percentage of cells where the feature is detected in the second group
p_val_adj	Adjusted p-value based on Bonferroni correction

## Sheet: Supp Table 7 (Fig. 2D)
gene_short_name	status	term	estimate	std_err	test_val	p_value	normalized_effect	model_component	q_value
KCNQ5	OK	sample_conditionMS1(5 years)	0.0270935	0.0359964	0.7527	0.452	0.0390671	count	0.452
KCNQ5	OK	sample_conditionMS5(16 years)	-0.156685	0.0297141	-5.2731	1.42e-07	-0.225919	count	2.84e-07
KCNQ5	OK	sample_conditionMS12(43 years)	-0.654761	0.0367195	-17.8314	2.34e-68	-0.943911	count	7.02e-68
KCNQ3	OK	sample_conditionMS1(5 years)	0.284843	0.0601696	4.734	2.28e-06	0.40989	count	6.84e-06
KCNQ3	OK	sample_conditionMS5(16 years)	0.195839	0.0477705	4.0996	4.23e-05	0.281782	count	4.23e-05
KCNQ3	OK	sample_conditionMS12(43 years)	-0.554854	0.0660839	-8.3962	6.44e-17	-0.797345	count	1.288e-16
KCNQ2	OK	sample_conditionMS1(5 years)	-0.298927	0.135984	-2.1983	0.028	-0.425406	count	0.056
KCNQ2	OK	sample_conditionMS5(16 years)	-0.69124	0.123486	-5.5977	2.33e-08	-0.980572	count	6.99e-08
KCNQ2	OK	sample_conditionMS12(43 years)	0.14673	0.081976	1.7899	0.0735	0.209386	count	0.0735

## Sheet: Supp Table 8 (Fig. 2I, Fig. S3)
barcodes	sample_id	condition	stage	age	sex	region	sample_condition	disease_duration	% of DM	UMAP_1	UMAP_2	pseudotime	branches
AACCGCGTCCGTCATC-1_1_A4	1_A4	MS	Acute/Chronic active	35	female	motor-premotor	MS1(5 years)	5	26	-0.375066	-4.72289	17.2356	other_branches
AACTGGTGTACAGTTC-1_1_A4	1_A4	MS	Acute/Chronic active	35	female	motor-premotor	MS1(5 years)	5	26	0.0699588	-4.8411	17.3103	other_branches
AAGGAGCTCACCAGGC-1_1_A4	1_A4	MS	Acute/Chronic active	35	female	motor-premotor	MS1(5 years)	5	26	-3.77378	-1.82731	2.81644	other_branches
AATCCAGCATGATCCA-1_1_A4	1_A4	MS	Acute/Chronic active	35	female	motor-premotor	MS1(5 years)	5	26	0.311858	1.54624	8.332	other_branches
ACACCGGCAATCCAAC-1_1_A4	1_A4	MS	Acute/Chronic active	35	female	motor-premotor	MS1(5 years)	5	26	-0.649458	-4.27817	17.2356	other_branches
ACATCAGGTTGTACAC-1_1_A4	1_A4	MS	Acute/Chronic active	35	female	motor-premotor	MS1(5 years)	5	26	2.98456	0.202137	9.96969	branch1_1
ACCAGTACAAACTGCT-1_1_A4	1_A4	MS	Acute/Chronic active	35	female	motor-premotor	MS1(5 years)	5	26	0.697863	-4.61353	16.3294	other_branches
ACCCACTCACGCATCG-1_1_A4	1_A4	MS	Acute/Chronic active	35	female	motor-premotor	MS1(5 years)	5	26	-0.620388	-5.12449	17.3103	other_branches
ACCCACTGTTCAGTAC-1_1_A4	1_A4	MS	Acute/Chronic active	35	female	motor-premotor	MS1(5 years)	5	26	-0.397364	-5.01664	17.3103	other_branches
ACCGTAATCACCAGGC-1_1_A4	1_A4	MS	Acute/Chronic active	35	female	motor-premotor	MS1(5 years)	5	26	1.1371	-4.51966	15.7963	other_branches
ACGCCAGCATTGAGCT-1_1_A4	1_A4	MS	Acute/Chronic active	35	female	motor-premotor	MS1(5 years)	5	26	2.65071	0.0502747	10.1647	branch1_1
ACGCCAGTCAAAGACA-1_1_A4	1_A4	MS	Acute/Chronic active	35	female	motor-premotor	MS1(5 years)	5	26	-3.89445	-1.81332	2.81644	other_branches
ACGCCGAGTCTCGTTC-1_1_A4	1_A4	MS	Acute/Chronic active	35	female	motor-premotor	MS1(5 years)	5	26	-0.00633033	-4.70139	17.2356	other_branches
ACTGAGTGTAGGCTGA-1_1_A4	1_A4	MS	Acute/Chronic active	35	female	motor-premotor	MS1(5 years)	5	26	1.11897	-4.55079	15.8137	other_branches
ACTGATGAGAGAACAG-1_1_A4	1_A4	MS	Acute/Chronic active	35	female	motor-premotor	MS1(5 years)	5	26	0.237759	-4.78496	17.1744	other_branches
AGAGCGAAGCCCGAAA-1_1_A4	1_A4	MS	Acute/Chronic active	35	female	motor-premotor	MS1(5 years)	5	26	1.24671	-4.44176	15.6799	other_branches
AGCAGCCAGCGATGAC-1_1_A4	1_A4	MS	Acute/Chronic active	35	female	motor-premotor	MS1(5 years)	5	26	0.957046	-4.66782	16.0605	other_branches
AGCAGCCAGGTGATTA-1_1_A4	1_A4	MS	Acute/Chronic active	35	female	motor-premotor	MS1(5 years)	5	26	-0.721869	-4.43078	17.2356	other_branches
AGCAGCCGTAATCACC-1_1_A4	1_A4	MS	Acute/Chronic active	35	female	motor-premotor	MS1(5 years)	5	26	1.58419	-4.39973	15.5926	other_branches
AGCATACGTACCATCA-1_1_A4	1_A4	MS	Acute/Chronic active	35	female	motor-premotor	MS1(5 years)	5	26	1.21166	-4.38793	15.7134	other_branches
AGCGGTCAGTGCGTGA-1_1_A4	1_A4	MS	Acute/Chronic active	35	female	motor-premotor	MS1(5 years)	5	26	1.90646	-4.44484	14.9989	other_branches
AGCTCTCAGCCCAGCT-1_1_A4	1_A4	MS	Acute/Chronic active	35	female	motor-premotor	MS1(5 years)	5	26	0.837463	-4.36027	16.321	other_branches
AGCTTGACATGTAGTC-1_1_A4	1_A4	MS	Acute/Chronic active	35	female	motor-premotor	MS1(5 years)	5	26	-1.55182	2.22968	11.3358	other_branches
AGGGAGTCACCTATCC-1_1_A4	1_A4	MS	Acute/Chronic active	35	female	motor-premotor	MS1(5 years)	5	26	-3.39323	-1.2508	1.24414	other_branches
AGGTCATGTACGACCC-1_1_A4	1_A4	MS	Acute/Chronic active	35	female	motor-premotor	MS1(5 years)	5	26	-0.208228	-4.63531	17.2356	other_branches
ATAGACCAGACCCACC-1_1_A4	1_A4	MS	Acute/Chronic active	35	female	motor-premotor	MS1(5 years)	5	26	0.0560291	-4.83944	17.3103	other_branches
ATCGAGTGTACCGTAT-1_1_A4	1_A4	MS	Acute/Chronic active	35	female	motor-premotor	MS1(5 years)	5	26	0.170693	2.29538	10.8426	other_branches
CAACCTCAGATCGGGT-1_1_A4	1_A4	MS	Acute/Chronic active	35	female	motor-premotor	MS1(5 years)	5	26	0.666331	-4.80974	16.1868	other_branches
CAACCTCTCTACTCAT-1_1_A4	1_A4	MS	Acute/Chronic active	35	female	motor-premotor	MS1(5 years)	5	26	-0.178487	-4.57891	17.2356	other_branches
CAAGGCCGTGGAAAGA-1_1_A4	1_A4	MS	Acute/Chronic active	35	female	motor-premotor	MS1(5 years)	5	26	1.6053	-4.65711	15.4784	other_branches
CAAGGCCGTTCAACCA-1_1_A4	1_A4	MS	Acute/Chronic active	35	female	motor-premotor	MS1(5 years)	5	26	-0.11586	-4.68169	17.2356	other_branches
CACAAACAGTCCAGGA-1_1_A4	1_A4	MS	Acute/Chronic active	35	female	motor-premotor	MS1(5 years)	5	26	0.671769	-4.63773	16.3789	other_branches
CACACAATCACCGGGT-1_1_A4	1_A4	MS	Acute/Chronic active	35	female	motor-premotor	MS1(5 years)	5	26	-0.67346	-5.16398	17.3103	other_branches
CACACTCCAATAGCGG-1_1_A4	1_A4	MS	Acute/Chronic active	35	female	motor-premotor	MS1(5 years)	5	26	2.67296	-0.365051	10.0289	other_branches
CACCTTGTCAGCTTAG-1_1_A4	1_A4	MS	Acute/Chronic active	35	female	motor-premotor	MS1(5 years)	5	26	1.09353	-3.60143	15.5332	other_branches
CAGAATCCAGTCAGCC-1_1_A4	1_A4	MS	Acute/Chronic active	35	female	motor-premotor	MS1(5 years)	5	26	1.4245	-4.26508	15.6635	other_branches
CAGATCAGTGTGACGA-1_1_A4	1_A4	MS	Acute/Chronic active	35	female	motor-premotor	MS1(5 years)	5	26	1.67787	-4.50073	15.517	other_branches
CAGCATATCAGCTTAG-1_1_A4	1_A4	MS	Acute/Chronic active	35	female	motor-premotor	MS1(5 years)	5	26	-3.82954	-1.80295	2.81644	other_branches
CAGCTAATCTTCGGTC-1_1_A4	1_A4	MS	Acute/Chronic active	35	female	motor-premotor	MS1(5 years)	5	26	-0.542017	-5.13827	17.3103	other_branches
CATCCACGTATATCCG-1_1_A4	1_A4	MS	Acute/Chronic active	35	female	motor-premotor	MS1(5 years)	5	26	-0.486683	-4.61744	17.2356	other_branches
CATCCACGTTCGTTGA-1_1_A4	1_A4	MS	Acute/Chronic active	35	female	motor-premotor	MS1(5 years)	5	26	1.13535	-4.29811	15.8017	other_branches
CATCGAAGTGAGTGAC-1_1_A4	1_A4	MS	Acute/Chronic active	35	female	motor-premotor	MS1(5 years)	5	26	-0.464139	-4.49199	17.2356	other_branches
CATGCCTCATGCGCAC-1_1_A4	1_A4	MS	Acute/Chronic active	35	female	motor-premotor	MS1(5 years)	5	26	0.226639	-4.91167	17.1915	other_branches
CATGGCGGTGGACGAT-1_1_A4	1_A4	MS	Acute/Chronic active	35	female	motor-premotor	MS1(5 years)	5	26	-0.47416	-4.80585	17.3103	other_branches
CCAATCCAGTCACGCC-1_1_A4	1_A4	MS	Acute/Chronic active	35	female	motor-premotor	MS1(5 years)	5	26	2.75799	0.793968	11.4272	branch1_1
CCACCTAGTCTCATCC-1_1_A4	1_A4	MS	Acute/Chronic active	35	female	motor-premotor	MS1(5 years)	5	26	-5.1721	1.13838	3.35281	other_branches
CCACGGAAGTTCGCAT-1_1_A4	1_A4	MS	Acute/Chronic active	35	female	motor-premotor	MS1(5 years)	5	26	-0.304612	-4.37103	17.2356	other_branches
CCACTACTCCCTAATT-1_1_A4	1_A4	MS	Acute/Chronic active	35	female	motor-premotor	MS1(5 years)	5	26	-3.77638	-1.8188	2.81644	other_branches
CCAGCGACAAATCCGT-1_1_A4	1_A4	MS	Acute/Chronic active	35	female	motor-premotor	MS1(5 years)	5	26	0.856389	-4.8401	16.1841	other_branches
CCAGCGAGTACAGACG-1_1_A4	1_A4	MS	Acute/Chronic active	35	female	motor-premotor	MS1(5 years)	5	26	-3.78257	-1.76119	2.81644	other_branches
CCATGTCGTCAGGACA-1_1_A4	1_A4	MS	Acute/Chronic active	35	female	motor-premotor	MS1(5 years)	5	26	-0.0506211	-4.43332	17.2356	other_branches
CCATTCGTCAAACCGT-1_1_A4	1_A4	MS	Acute/Chronic active	35	female	motor-premotor	MS1(5 years)	5	26	0.215572	-4.22052	16.7667	other_branches
CCCAATCGTCTTTCAT-1_1_A4	1_A4	MS	Acute/Chronic active	35	female	motor-premotor	MS1(5 years)	5	26	-0.646978	-4.50506	17.2356	other_branches
CCCATACCAATGACCT-1_1_A4	1_A4	MS	Acute/Chronic active	35	female	motor-premotor	MS1(5 years)	5	26	-0.520909	-5.0705	17.3103	other_branches
CCGGTAGAGGAATGGA-1_1_A4	1_A4	MS	Acute/Chronic active	35	female	motor-premotor	MS1(5 years)	5	26	0.234774	-4.27411	16.7667	other_branches
CCGTACTAGGGTGTTG-1_1_A4	1_A4	MS	Acute/Chronic active	35	female	motor-premotor	MS1(5 years)	5	26	1.29448	-4.69403	15.6739	other_branches
CCGTGGACAGATAATG-1_1_A4	1_A4	MS	Acute/Chronic active	35	female	motor-premotor	MS1(5 years)	5	26	1.2804	-4.64019	15.6739	other_branches
CCGTTCAGTGATGCCC-1_1_A4	1_A4	MS	Acute/Chronic active	35	female	motor-premotor	MS1(5 years)	5	26	1.76026	-4.25865	15.004	other_branches
CCGTTCAGTTCAGCGC-1_1_A4	1_A4	MS	Acute/Chronic active	35	female	motor-premotor	MS1(5 years)	5	26	0.901087	-4.53061	16.1085	other_branches
CCTACCAAGTACTTGC-1_1_A4	1_A4	MS	Acute/Chronic active	35	female	motor-premotor	MS1(5 years)	5	26	-3.85682	-1.82233	2.81644	other_branches
CCTACCAGTTCAGTAC-1_1_A4	1_A4	MS	Acute/Chronic active	35	female	motor-premotor	MS1(5 years)	5	26	-0.686183	-4.50559	17.2356	other_branches
CGAACATGTCCAGTAT-1_1_A4	1_A4	MS	Acute/Chronic active	35	female	motor-premotor	MS1(5 years)	5	26	0.0861609	-4.575	17.2356	other_branches
CGAATGTGTCATCCCT-1_1_A4	1_A4	MS	Acute/Chronic active	35	female	motor-premotor	MS1(5 years)	5	26	-0.150102	-4.6502	17.2356	other_branches
CGACCTTTCCGGCACA-1_1_A4	1_A4	MS	Acute/Chronic active	35	female	motor-premotor	MS1(5 years)	5	26	0.961451	-4.6017	16.0499	other_branches
CGAGCACTCTATCGCC-1_1_A4	1_A4	MS	Acute/Chronic active	35	female	motor-premotor	MS1(5 years)	5	26	-1.17321	0.103217	2.83963	branch1_1
CGATCGGCATGGTAGG-1_1_A4	1_A4	MS	Acute/Chronic active	35	female	motor-premotor	MS1(5 years)	5	26	0.0499508	-4.93436	17.3103	other_branches
CGATCGGTCCTCAATT-1_1_A4	1_A4	MS	Acute/Chronic active	35	female	motor-premotor	MS1(5 years)	5	26	-4.29699	-1.60535	3.0112	other_branches
CGATGTAAGAACTGTA-1_1_A4	1_A4	MS	Acute/Chronic active	35	female	motor-premotor	MS1(5 years)	5	26	-0.361945	-4.38207	17.2356	other_branches
CGCCAAGTCACATACG-1_1_A4	1_A4	MS	Acute/Chronic active	35	female	motor-premotor	MS1(5 years)	5	26	-3.33246	-1.01301	1.24415	other_branches
CGCTTCAGTCTCGTTC-1_1_A4	1_A4	MS	Acute/Chronic active	35	female	motor-premotor	MS1(5 years)	5	26	0.158115	-4.97527	17.3103	other_branches
CGCTTCATCATTGCGA-1_1_A4	1_A4	MS	Acute/Chronic active	35	female	motor-premotor	MS1(5 years)	5	26	0.377268	-4.61052	16.8244	other_branches
CGGACGTTCCCACTTG-1_1_A4	1_A4	MS	Acute/Chronic active	35	female	motor-premotor	MS1(5 years)	5	26	-0.00111534	-4.74825	17.2356	other_branches
CGGACTGGTGATAAGT-1_1_A4	1_A4	MS	Acute/Chronic active	35	female	motor-premotor	MS1(5 years)	5	26	0.151633	-4.66794	17.2356	other_branches
CGGAGCTGTAATCACC-1_1_A4	1_A4	MS	Acute/Chronic active	35	female	motor-premotor	MS1(5 years)	5	26	-0.622561	-4.3154	17.2356	other_branches
CGTGTCTCAGGAACGT-1_1_A4	1_A4	MS	Acute/Chronic active	35	female	motor-premotor	MS1(5 years)	5	26	-3.94406	-1.69991	2.81644	other_branches
CTACCCAAGCATCATC-1_1_A4	1_A4	MS	Acute/Chronic active	35	female	motor-premotor	MS1(5 years)	5	26	-0.204802	-4.86124	17.3103	other_branches
CTACGTCCATTTCAGG-1_1_A4	1_A4	MS	Acute/Chronic active	35	female	motor-premotor	MS1(5 years)	5	26	2.89884	1.08015	12.1846	branch1_1
CTAGTGACAAGCCCAC-1_1_A4	1_A4	MS	Acute/Chronic active	35	female	motor-premotor	MS1(5 years)	5	26	0.263365	-4.54291	16.7961	other_branches
CTCATTATCCGCGGTA-1_1_A4	1_A4	MS	Acute/Chronic active	35	female	motor-premotor	MS1(5 years)	5	26	2.49798	0.605544	11.2278	branch1_1
CTCGAGGAGTGCTGCC-1_1_A4	1_A4	MS	Acute/Chronic active	35	female	motor-premotor	MS1(5 years)	5	26	-0.446374	-4.32381	17.2356	other_branches
CTCGAGGCACTGTGTA-1_1_A4	1_A4	MS	Acute/Chronic active	35	female	motor-premotor	MS1(5 years)	5	26	1.12147	-4.23332	15.8164	other_branches
CTCGTACCATGCTAGT-1_1_A4	1_A4	MS	Acute/Chronic active	35	female	motor-premotor	MS1(5 years)	5	26	-5.45461	1.35709	3.35281	other_branches
CTCGTCACATCCCACT-1_1_A4	1_A4	MS	Acute/Chronic active	35	female	motor-premotor	MS1(5 years)	5	26	1.89983	-4.12235	14.8957	other_branches
CTCTGGTTCCCAAGTA-1_1_A4	1_A4	MS	Acute/Chronic active	35	female	motor-premotor	MS1(5 years)	5	26	0.915646	-4.71347	16.1091	other_branches
CTGATCCTCGGCATCG-1_1_A4	1_A4	MS	Acute/Chronic active	35	female	motor-premotor	MS1(5 years)	5	26	0.508348	-4.76653	16.611	other_branches
CTGCCTATCGATAGAA-1_1_A4	1_A4	MS	Acute/Chronic active	35	female	motor-premotor	MS1(5 years)	5	26	-3.87627	-1.80293	2.81644	other_branches
CTGCCTATCTACGAGT-1_1_A4	1_A4	MS	Acute/Chronic active	35	female	motor-premotor	MS1(5 years)	5	26	0.13855	-4.84959	17.2453	other_branches
CTGCTGTTCCAAGCCG-1_1_A4	1_A4	MS	Acute/Chronic active	35	female	motor-premotor	MS1(5 years)	5	26	1.18635	-4.43491	15.7493	other_branches
CTGTGCTTCATGCATG-1_1_A4	1_A4	MS	Acute/Chronic active	35	female	motor-premotor	MS1(5 years)	5	26	-0.136242	-4.69226	17.2356	other_branches
CTTTGCGAGCTGTCTA-1_1_A4	1_A4	MS	Acute/Chronic active	35	female	motor-premotor	MS1(5 years)	5	26	1.27198	-4.52877	15.6469	other_branches
GACAGAGCACCTATCC-1_1_A4	1_A4	MS	Acute/Chronic active	35	female	motor-premotor	MS1(5 years)	5	26	0.372018	-4.40514	16.839	other_branches
GACAGAGTCAGTCAGT-1_1_A4	1_A4	MS	Acute/Chronic active	35	female	motor-premotor	MS1(5 years)	5	26	1.30203	-4.54912	15.6739	other_branches
GACCTGGGTAATTGGA-1_1_A4	1_A4	MS	Acute/Chronic active	35	female	motor-premotor	MS1(5 years)	5	26	-0.652968	-4.72315	17.3103	other_branches
GACGCGTCAATCACAC-1_1_A4	1_A4	MS	Acute/Chronic active	35	female	motor-premotor	MS1(5 years)	5	26	1.24737	-4.49415	15.671	other_branches
GACGCGTGTCAATACC-1_1_A4	1_A4	MS	Acute/Chronic active	35	female	motor-premotor	MS1(5 years)	5	26	0.971702	-4.32253	16.271	other_branches
GACGGCTCATTCACTT-1_1_A4	1_A4	MS	Acute/Chronic active	35	female	motor-premotor	MS1(5 years)	5	26	2.60901	-1.55671	11.2465	other_branches
GACGTTATCAAGCCTA-1_1_A4	1_A4	MS	Acute/Chronic active	35	female	motor-premotor	MS1(5 years)	5	26	-0.154127	-4.18395	16.976	other_branches
GAGGTGATCTGATTCT-1_1_A4	1_A4	MS	Acute/Chronic active	35	female	motor-premotor	MS1(5 years)	5	26	1.26279	1.86299	9.15373	other_branches
GATCAGTTCCACGTTC-1_1_A4	1_A4	MS	Acute/Chronic active	35	female	motor-premotor	MS1(5 years)	5	26	1.18681	-4.40132	15.7494	other_branches
GATCGTAGTAAATACG-1_1_A4	1_A4	MS	Acute/Chronic active	35	female	motor-premotor	MS1(5 years)	5	26	-0.763823	-4.48536	17.2356	other_branches
GATGAAACACAACTGT-1_1_A4	1_A4	MS	Acute/Chronic active	35	female	motor-premotor	MS1(5 years)	5	26	-3.49063	-1.02069	1.26336	other_branches
GATGCTACAAGCCGTC-1_1_A4	1_A4	MS	Acute/Chronic active	35	female	motor-premotor	MS1(5 years)	5	26	-0.44455	-4.38714	17.2356	other_branches
GCAATCAGTCCGTTAA-1_1_A4	1_A4	MS	Acute/Chronic active	35	female	motor-premotor	MS1(5 years)	5	26	-0.731537	-5.15724	17.3103	other_branches
GCAATCAGTGGCCCTA-1_1_A4	1_A4	MS	Acute/Chronic active	35	female	motor-premotor	MS1(5 years)	5	26	0.482978	-4.47997	16.682	other_branches
GCAGCCAGTTACGGAG-1_1_A4	1_A4	MS	Acute/Chronic active	35	female	motor-premotor	MS1(5 years)	5	26	1.18308	-4.74202	16.0457	other_branches
GCAGTTAGTATCACCA-1_1_A4	1_A4	MS	Acute/Chronic active	35	female	motor-premotor	MS1(5 years)	5	26	-5.03289	1.56972	3.27627	other_branches
GCCAAATGTATAGGGC-1_1_A4	1_A4	MS	Acute/Chronic active	35	female	motor-premotor	MS1(5 years)	5	26	1.54239	0.707293	7.47379	other_branches
GCCAAATTCCTCAACC-1_1_A4	1_A4	MS	Acute/Chronic active	35	female	motor-premotor	MS1(5 years)	5	26	-0.605225	-5.1084	17.3103	other_branches
GCGCAACTCTCTTGAT-1_1_A4	1_A4	MS	Acute/Chronic active	35	female	motor-premotor	MS1(5 years)	5	26	2.00567	-3.59373	14.3913	other_branches
GCGCAGTCACGAAAGC-1_1_A4	1_A4	MS	Acute/Chronic active	35	female	motor-premotor	MS1(5 years)	5	26	1.15161	-4.43769	15.7834	other_branches
GCGCAGTCACGTCTCT-1_1_A4	1_A4	MS	Acute/Chronic active	35	female	motor-premotor	MS1(5 years)	5	26	0.314055	-4.84187	17.13	other_branches
GCGCAGTTCACAATGC-1_1_A4	1_A4	MS	Acute/Chronic active	35	female	motor-premotor	MS1(5 years)	5	26	2.04591	0.610642	10.773	branch1_1
GCGCCAACATTAGCCA-1_1_A4	1_A4	MS	Acute/Chronic active	35	female	motor-premotor	MS1(5 years)	5	26	-0.55251	-4.57657	17.2356	other_branches
GCGCCAAGTTCAGCGC-1_1_A4	1_A4	MS	Acute/Chronic active	35	female	motor-premotor	MS1(5 years)	5	26	-0.390724	-4.28185	17.2356	other_branches
GCGGGTTCACCATCCT-1_1_A4	1_A4	MS	Acute/Chronic active	35	female	motor-premotor	MS1(5 years)	5	26	0.179454	-4.23941	16.7667	other_branches
GCTCCTAGTCAACATC-1_1_A4	1_A4	MS	Acute/Chronic active	35	female	motor-premotor	MS1(5 years)	5	26	-0.73514	-5.20444	17.3103	other_branches
GCTGCGAAGTCAATAG-1_1_A4	1_A4	MS	Acute/Chronic active	35	female	motor-premotor	MS1(5 years)	5	26	2.20086	-3.74393	14.2119	other_branches
GGAAAGCTCAAAGTAG-1_1_A4	1_A4	MS	Acute/Chronic active	35	female	motor-premotor	MS1(5 years)	5	26	-0.645641	-5.16703	17.3103	other_branches
GGAATAAGTTGTTTGG-1_1_A4	1_A4	MS	Acute/Chronic active	35	female	motor-premotor	MS1(5 years)	5	26	2.01432	-4.30724	15.1398	other_branches
GGACATTAGCTGTCTA-1_1_A4	1_A4	MS	Acute/Chronic active	35	female	motor-premotor	MS1(5 years)	5	26	0.881091	-4.7808	16.1522	other_branches
GGATGTTAGCCGTCGT-1_1_A4	1_A4	MS	Acute/Chronic active	35	female	motor-premotor	MS1(5 years)	5	26	1.56587	-4.55685	15.4784	other_branches
GGATTACAGCCGCCTA-1_1_A4	1_A4	MS	Acute/Chronic active	35	female	motor-premotor	MS1(5 years)	5	26	-0.307914	-5.05669	17.3103	other_branches
GGCAATTTCACGATGT-1_1_A4	1_A4	MS	Acute/Chronic active	35	female	motor-premotor	MS1(5 years)	5	26	3.10902	1.9697	12.963	branch1_1
GGCGTGTTCCACGTGG-1_1_A4	1_A4	MS	Acute/Chronic active	35	female	motor-premotor	MS1(5 years)	5	26	2.25029	-3.72714	14.2119	other_branches
GGCTGGTGTAGCGCTC-1_1_A4	1_A4	MS	Acute/Chronic active	35	female	motor-premotor	MS1(5 years)	5	26	1.23132	-4.50552	15.6812	other_branches
GGGACCTCACTCAGGC-1_1_A4	1_A4	MS	Acute/Chronic active	35	female	motor-premotor	MS1(5 years)	5	26	-0.263856	-4.89343	17.3103	other_branches
GGGCATCCACCGAAAG-1_1_A4	1_A4	MS	Acute/Chronic active	35	female	motor-premotor	MS1(5 years)	5	26	0.621558	-4.6237	16.7483	other_branches
GGGTCTGGTGCTTCTC-1_1_A4	1_A4	MS	Acute/Chronic active	35	female	motor-premotor	MS1(5 years)	5	26	0.126422	-4.63693	17.2356	other_branches
GGTATTGTCCGTCATC-1_1_A4	1_A4	MS	Acute/Chronic active	35	female	motor-premotor	MS1(5 years)	5	26	0.800782	-4.5926	16.3376	other_branches
GGTGAAGAGCACCGTC-1_1_A4	1_A4	MS	Acute/Chronic active	35	female	motor-premotor	MS1(5 years)	5	26	-0.691462	-5.19062	17.3103	other_branches
GGTGCGTAGCATCATC-1_1_A4	1_A4	MS	Acute/Chronic active	35	female	motor-premotor	MS1(5 years)	5	26	-0.257073	-4.27507	17.2356	other_branches
GTCCTCACAGTTAACC-1_1_A4	1_A4	MS	Acute/Chronic active	35	female	motor-premotor	MS1(5 years)	5	26	-0.435577	-4.67295	17.2356	other_branches
GTCGGGTGTCCAACTA-1_1_A4	1_A4	MS	Acute/Chronic active	35	female	motor-premotor	MS1(5 years)	5	26	0.170629	-5.03018	17.3103	other_branches
GTCTCGTCAGGGTATG-1_1_A4	1_A4	MS	Acute/Chronic active	35	female	motor-premotor	MS1(5 years)	5	26	-0.489993	-4.47292	17.2356	other_branches
GTCTTCGAGGTGATTA-1_1_A4	1_A4	MS	Acute/Chronic active	35	female	motor-premotor	MS1(5 years)	5	26	0.974366	-4.71833	16.0464	other_branches
GTGCTTCCAGCGTCCA-1_1_A4	1_A4	MS	Acute/Chronic active	35	female	motor-premotor	MS1(5 years)	5	26	0.694708	-4.95805	16.1868	other_branches
GTGGGTCAGAGCCTAG-1_1_A4	1_A4	MS	Acute/Chronic active	35	female	motor-premotor	MS1(5 years)	5	26	0.34679	-4.99024	17.13	other_branches
GTTCGGGAGGTTCCTA-1_1_A4	1_A4	MS	Acute/Chronic active	35	female	motor-premotor	MS1(5 years)	5	26	-0.470731	-4.59357	17.2356	other_branches
TAGGCATGTCGTTGTA-1_1_A4	1_A4	MS	Acute/Chronic active	35	female	motor-premotor	MS1(5 years)	5	26	1.13506	-4.57343	15.7975	other_branches
TCAGATGGTACGAAAT-1_1_A4	1_A4	MS	Acute/Chronic active	35	female	motor-premotor	MS1(5 years)	5	26	1.92705	-0.201821	8.24763	branch1_1
TCAGCTCCAGTATCTG-1_1_A4	1_A4	MS	Acute/Chronic active	35	female	motor-premotor	MS1(5 years)	5	26	0.667043	-4.5325	16.3918	other_branches
TCAGGATCATGCCACG-1_1_A4	1_A4	MS	Acute/Chronic active	35	female	motor-premotor	MS1(5 years)	5	26	0.749497	-4.62732	16.3369	other_branches
TCAGGTACAATGTAAG-1_1_A4	1_A4	MS	Acute/Chronic active	35	female	motor-premotor	MS1(5 years)	5	26	0.121206	-4.75727	17.2129	other_branches
TCGCGAGTCGTCCGTT-1_1_A4	1_A4	MS	Acute/Chronic active	35	female	motor-premotor	MS1(5 years)	5	26	1.76309	2.8542	15.5383	branch1_1
TCGCGTTAGCTGAAAT-1_1_A4	1_A4	MS	Acute/Chronic active	35	female	motor-premotor	MS1(5 years)	5	26	1.2082	-4.18699	15.7134	other_branches
TCGTACCTCCGTTGTC-1_1_A4	1_A4	MS	Acute/Chronic active	35	female	motor-premotor	MS1(5 years)	5	26	-0.0512476	-4.60907	17.2356	other_branches
TCTATTGTCTGCCAGG-1_1_A4	1_A4	MS	Acute/Chronic active	35	female	motor-premotor	MS1(5 years)	5	26	-0.94491	0.339076	3.57485	branch1_1
TCTGGAATCCTGTACC-1_1_A4	1_A4	MS	Acute/Chronic active	35	female	motor-premotor	MS1(5 years)	5	26	-0.613253	-5.17415	17.3103	other_branches
TGAAAGACAATGTTGC-1_1_A4	1_A4	MS	Acute/Chronic active	35	female	motor-premotor	MS1(5 years)	5	26	2.0654	-4.12507	14.7477	other_branches
TGAAAGAGTTAAGAAC-1_1_A4	1_A4	MS	Acute/Chronic active	35	female	motor-premotor	MS1(5 years)	5	26	0.444336	-1.26568	6.4768	other_branches
TGACAACAGAATGTGT-1_1_A4	1_A4	MS	Acute/Chronic active	35	female	motor-premotor	MS1(5 years)	5	26	1.17025	-4.80181	16.031	other_branches
TGACAACGTAGCGTGA-1_1_A4	1_A4	MS	Acute/Chronic active	35	female	motor-premotor	MS1(5 years)	5	26	0.929192	-2.48381	13.729	other_branches
TGACGGCTCAGTTCGA-1_1_A4	1_A4	MS	Acute/Chronic active	35	female	motor-premotor	MS1(5 years)	5	26	-0.453659	-4.8078	17.3103	other_branches
TGAGCATAGGTCATCT-1_1_A4	1_A4	MS	Acute/Chronic active	35	female	motor-premotor	MS1(5 years)	5	26	-0.340016	-4.15848	17.2356	other_branches
TGCCAAATCAAAGTAG-1_1_A4	1_A4	MS	Acute/Chronic active	35	female	motor-premotor	MS1(5 years)	5	26	0.626957	-1.92051	6.43628	other_branches
TGCCCTACAGCATACT-1_1_A4	1_A4	MS	Acute/Chronic active	35	female	motor-premotor	MS1(5 years)	5	26	0.367776	-4.48171	16.8269	other_branches
TGCCCTACAGGCTCAC-1_1_A4	1_A4	MS	Acute/Chronic active	35	female	motor-premotor	MS1(5 years)	5	26	0.27309	-4.42272	16.7667	other_branches
TGGCCAGCATGTAAGA-1_1_A4	1_A4	MS	Acute/Chronic active	35	female	motor-premotor	MS1(5 years)	5	26	-5.00719	0.980376	3.23255	other_branches
TGGCTGGCATAGTAAG-1_1_A4	1_A4	MS	Acute/Chronic active	35	female	motor-premotor	MS1(5 years)	5	26	-2.84454	0.109292	0.103539	branch1_1
TGGTTAGAGATCGGGT-1_1_A4	1_A4	MS	Acute/Chronic active	35	female	motor-premotor	MS1(5 years)	5	26	0.162934	-5.03369	17.3103	other_branches
TGGTTCCTCTTTACGT-1_1_A4	1_A4	MS	Acute/Chronic active	35	female	motor-premotor	MS1(5 years)	5	26	0.846004	-4.11729	16.321	other_branches
TTAGGACCAAGGTTCT-1_1_A4	1_A4	MS	Acute/Chronic active	35	female	motor-premotor	MS1(5 years)	5	26	1.05577	-2.43844	13.729	other_branches
TTTACTGAGTGAAGTT-1_1_A4	1_A4	MS	Acute/Chronic active	35	female	motor-premotor	MS1(5 years)	5	26	2.38151	-3.51539	13.9631	other_branches
TTTACTGCACGAAAGC-1_1_A4	1_A4	MS	Acute/Chronic active	35	female	motor-premotor	MS1(5 years)	5	26	2.45613	-3.19817	13.7508	other_branches
AAACCTGGTTTAGGAA-1_1_A9	1_A9	MS	Chronic inactive	55	male	temporal	MS12(43 years)	43	64	1.76622	-0.0713672	8.34598	branch1_1
AAACGGGTCGCATGGC-1_1_A9	1_A9	MS	Chronic inactive	55	male	temporal	MS12(43 years)	43	64	0.599362	1.77468	9.36122	other_branches
AAAGCAAAGGACACCA-1_1_A9	1_A9	MS	Chronic inactive	55	male	temporal	MS12(43 years)	43	64	2.1856	2.26615	14.4546	branch1_1
AAAGCAAGTGGCGAAT-1_1_A9	1_A9	MS	Chronic inactive	55	male	temporal	MS12(43 years)	43	64	-0.19763	0.577513	4.08464	branch1_1
AACACGTGTTGAACTC-1_1_A9	1_A9	MS	Chronic inactive	55	male	temporal	MS12(43 years)	43	64	-3.21262	0.873842	1.06941	other_branches
AACCATGGTAGAGGAA-1_1_A9	1_A9	MS	Chronic inactive	55	male	temporal	MS12(43 years)	43	64	0.0352589	0.787618	4.07486	branch1_1
AACCGCGTCCGGGTGT-1_1_A9	1_A9	MS	Chronic inactive	55	male	temporal	MS12(43 years)	43	64	-3.68208	0.956034	1.24969	other_branches
AAGCCGCCAGGTCCAC-1_1_A9	1_A9	MS	Chronic inactive	55	male	temporal	MS12(43 years)	43	64	-0.284315	1.61928	10.8426	other_branches
AAGGAGCCAGTGAGTG-1_1_A9	1_A9	MS	Chronic inactive	55	male	temporal	MS12(43 years)	43	64	0.718094	0.834075	7.92697	other_branches
AATCGGTGTGACGGTA-1_1_A9	1_A9	MS	Chronic inactive	55	male	temporal	MS12(43 years)	43	64	-0.701628	3.24818	11.3358	other_branches
ACACCAAAGGATGGTC-1_1_A9	1_A9	MS	Chronic inactive	55	male	temporal	MS12(43 years)	43	64	1.00856	1.45256	8.62655	other_branches
ACACCCTCAGTAACGG-1_1_A9	1_A9	MS	Chronic inactive	55	male	temporal	MS12(43 years)	43	64	0.45468	0.627797	7.92697	other_branches
ACACCGGAGCGTCTAT-1_1_A9	1_A9	MS	Chronic inactive	55	male	temporal	MS12(43 years)	43	64	-0.351796	0.391034	4.14306	branch1_1
ACACCGGCAATGGACG-1_1_A9	1_A9	MS	Chronic inactive	55	male	temporal	MS12(43 years)	43	64	1.9308	-4.55668	14.9989	other_branches
ACACTGAAGTGGTCCC-1_1_A9	1_A9	MS	Chronic inactive	55	male	temporal	MS12(43 years)	43	64	1.80068	-4.22079	15.0307	other_branches
ACACTGACACCCATGG-1_1_A9	1_A9	MS	Chronic inactive	55	male	temporal	MS12(43 years)	43	64	1.93002	-4.54148	14.9989	other_branches
ACACTGAGTTAGTGGG-1_1_A9	1_A9	MS	Chronic inactive	55	male	temporal	MS12(43 years)	43	64	0.49982	-3.60818	16.8083	other_branches
ACAGCCGCAAACCTAC-1_1_A9	1_A9	MS	Chronic inactive	55	male	temporal	MS12(43 years)	43	64	-3.13741	1.20678	1.48758	other_branches
ACATCAGGTCGCCATG-1_1_A9	1_A9	MS	Chronic inactive	55	male	temporal	MS12(43 years)	43	64	-2.66398	1.45954	2.12848	other_branches
ACATCAGTCACTGGGC-1_1_A9	1_A9	MS	Chronic inactive	55	male	temporal	MS12(43 years)	43	64	1.99077	-4.08114	14.7685	other_branches
ACCAGTAGTAGGGACT-1_1_A9	1_A9	MS	Chronic inactive	55	male	temporal	MS12(43 years)	43	64	0.762608	1.0928	8.00611	other_branches
ACCAGTATCAACACTG-1_1_A9	1_A9	MS	Chronic inactive	55	male	temporal	MS12(43 years)	43	64	2.06142	0.220496	10.3745	branch1_1
ACCAGTATCTGGCGTG-1_1_A9	1_A9	MS	Chronic inactive	55	male	temporal	MS12(43 years)	43	64	-0.386185	1.60306	10.8391	other_branches
ACGCCAGTCCTCGCAT-1_1_A9	1_A9	MS	Chronic inactive	55	male	temporal	MS12(43 years)	43	64	1.41843	1.45905	8.71252	other_branches
ACGGCCAAGGCTCATT-1_1_A9	1_A9	MS	Chronic inactive	55	male	temporal	MS12(43 years)	43	64	1.77264	3.54646	16.2514	branch1_1
ACGGCCACAGTAAGAT-1_1_A9	1_A9	MS	Chronic inactive	55	male	temporal	MS12(43 years)	43	64	-0.629636	1.88032	10.9125	other_branches
ACGGGCTGTCATTAGC-1_1_A9	1_A9	MS	Chronic inactive	55	male	temporal	MS12(43 years)	43	64	1.14709	-0.771216	6.43241	branch1_1
ACGGGTCCAAGGCTCC-1_1_A9	1_A9	MS	Chronic inactive	55	male	temporal	MS12(43 years)	43	64	-1.68383	2.43039	11.3358	other_branches
ACTATCTCAGTAAGAT-1_1_A9	1_A9	MS	Chronic inactive	55	male	temporal	MS12(43 years)	43	64	1.12412	3.00756	15.5263	branch1_1
ACTGATGTCATGGTCA-1_1_A9	1_A9	MS	Chronic inactive	55	male	temporal	MS12(43 years)	43	64	2.58218	1.89335	13.9959	branch1_1
ACTTACTGTAGCGCAA-1_1_A9	1_A9	MS	Chronic inactive	55	male	temporal	MS12(43 years)	43	64	3.19917	1.34059	12.364	branch1_1
ACTTACTGTGATGTCT-1_1_A9	1_A9	MS	Chronic inactive	55	male	temporal	MS12(43 years)	43	64	-5.29966	1.67145	3.35281	other_branches
ACTTACTTCCATGAAC-1_1_A9	1_A9	MS	Chronic inactive	55	male	temporal	MS12(43 years)	43	64	-4.05678	-0.573709	1.57477	other_branches
AGAATAGGTCGAATCT-1_1_A9	1_A9	MS	Chronic inactive	55	male	temporal	MS12(43 years)	43	64	1.93546	-4.63308	14.9989	other_branches
AGAGCGAAGCGTTCCG-1_1_A9	1_A9	MS	Chronic inactive	55	male	temporal	MS12(43 years)	43	64	1.18096	0.199415	7.42968	branch1_1
AGAGTGGCATCCCATC-1_1_A9	1_A9	MS	Chronic inactive	55	male	temporal	MS12(43 years)	43	64	0.26755	-1.96272	6.43629	other_branches
AGCATACTCTTGCATT-1_1_A9	1_A9	MS	Chronic inactive	55	male	temporal	MS12(43 years)	43	64	2.05946	-0.298679	8.25227	branch1_1
AGCCTAAGTATTACCG-1_1_A9	1_A9	MS	Chronic inactive	55	male	temporal	MS12(43 years)	43	64	1.19906	1.75013	8.88834	other_branches
AGCTCCTGTGTGACGA-1_1_A9	1_A9	MS	Chronic inactive	55	male	temporal	MS12(43 years)	43	64	2.52585	1.92296	13.9413	branch1_1
AGCTTGATCCATGAGT-1_1_A9	1_A9	MS	Chronic inactive	55	male	temporal	MS12(43 years)	43	64	-0.611482	1.80599	10.8883	other_branches
AGGCCACTCCTATGTT-1_1_A9	1_A9	MS	Chronic inactive	55	male	temporal	MS12(43 years)	43	64	0.932451	1.27521	8.45245	other_branches
AGGCCGTGTTAAAGTG-1_1_A9	1_A9	MS	Chronic inactive	55	male	temporal	MS12(43 years)	43	64	0.43323	1.66022	8.332	other_branches
AGGGATGGTTAAGACA-1_1_A9	1_A9	MS	Chronic inactive	55	male	temporal	MS12(43 years)	43	64	1.32585	-3.91497	15.5045	other_branches
AGGGATGTCAGCTTAG-1_1_A9	1_A9	MS	Chronic inactive	55	male	temporal	MS12(43 years)	43	64	1.15403	1.60261	8.772	other_branches
AGGGTGAGTAAAGGAG-1_1_A9	1_A9	MS	Chronic inactive	55	male	temporal	MS12(43 years)	43	64	0.644447	2.39705	9.84392	other_branches
AGGTCATAGTGAACGC-1_1_A9	1_A9	MS	Chronic inactive	55	male	temporal	MS12(43 years)	43	64	-0.0372592	0.755448	4.07486	branch1_1
AGTAGTCCAAGTACCT-1_1_A9	1_A9	MS	Chronic inactive	55	male	temporal	MS12(43 years)	43	64	2.97946	1.88963	12.9374	branch1_1
ATAACGCGTTCCCTTG-1_1_A9	1_A9	MS	Chronic inactive	55	male	temporal	MS12(43 years)	43	64	-0.359633	0.167602	4.4914	branch1_1
ATAAGAGCACATAACC-1_1_A9	1_A9	MS	Chronic inactive	55	male	temporal	MS12(43 years)	43	64	-0.214764	1.6082	10.8426	other_branches
ATAAGAGTCAAGATCC-1_1_A9	1_A9	MS	Chronic inactive	55	male	temporal	MS12(43 years)	43	64	2.88313	-0.415898	9.9892	other_branches
ATCATCTAGAGGTTAT-1_1_A9	1_A9	MS	Chronic inactive	55	male	temporal	MS12(43 years)	43	64	2.3318	0.334314	10.9101	branch1_1
ATCATGGGTAGCTGCC-1_1_A9	1_A9	MS	Chronic inactive	55	male	temporal	MS12(43 years)	43	64	0.87691	1.12741	8.00486	other_branches
ATCATGGGTTCCATGA-1_1_A9	1_A9	MS	Chronic inactive	55	male	temporal	MS12(43 years)	43	64	-1.07497	0.197107	2.95237	branch1_1
ATCCACCCACCGAATT-1_1_A9	1_A9	MS	Chronic inactive	55	male	temporal	MS12(43 years)	43	64	-4.66744	2.10844	3.09229	other_branches
ATCCACCTCCTCAATT-1_1_A9	1_A9	MS	Chronic inactive	55	male	temporal	MS12(43 years)	43	64	1.03977	-4.37247	16.271	other_branches
ATCCACCTCTGCCCTA-1_1_A9	1_A9	MS	Chronic inactive	55	male	temporal	MS12(43 years)	43	64	-3.40966	0.913395	1.31915	other_branches
ATCCGAAAGACGACGT-1_1_A9	1_A9	MS	Chronic inactive	55	male	temporal	MS12(43 years)	43	64	-4.78415	0.828435	2.85151	other_branches
ATCCGAATCTGGAGCC-1_1_A9	1_A9	MS	Chronic inactive	55	male	temporal	MS12(43 years)	43	64	-4.33994	0.959169	2.55178	other_branches
ATCTACTAGGACTGGT-1_1_A9	1_A9	MS	Chronic inactive	55	male	temporal	MS12(43 years)	43	64	-1.08565	-1.24747	1.96041	branch1_1
ATGAGGGTCATTCACT-1_1_A9	1_A9	MS	Chronic inactive	55	male	temporal	MS12(43 years)	43	64	-3.63243	0.790195	1.34143	other_branches
ATGCGATTCTACGAGT-1_1_A9	1_A9	MS	Chronic inactive	55	male	temporal	MS12(43 years)	43	64	1.00194	2.70418	10.5246	other_branches
ATGGGAGAGCGCTTAT-1_1_A9	1_A9	MS	Chronic inactive	55	male	temporal	MS12(43 years)	43	64	1.19193	-4.65712	15.6865	other_branches
ATGTGTGTCTACTCAT-1_1_A9	1_A9	MS	Chronic inactive	55	male	temporal	MS12(43 years)	43	64	-3.462	0.327259	0.902879	other_branches
ATTACTCTCAACGGGA-1_1_A9	1_A9	MS	Chronic inactive	55	male	temporal	MS12(43 years)	43	64	2.08471	-1.82592	12.1193	other_branches
ATTATCCCACGGCCAT-1_1_A9	1_A9	MS	Chronic inactive	55	male	temporal	MS12(43 years)	43	64	0.950241	3.50612	17.1567	branch1_1
ATTGGTGGTGGACGAT-1_1_A9	1_A9	MS	Chronic inactive	55	male	temporal	MS12(43 years)	43	64	2.98635	1.72085	12.9871	branch1_1
ATTGGTGGTTGTGGAG-1_1_A9	1_A9	MS	Chronic inactive	55	male	temporal	MS12(43 years)	43	64	1.72189	2.97452	15.5323	branch1_1
ATTGGTGTCCCAACGG-1_1_A9	1_A9	MS	Chronic inactive	55	male	temporal	MS12(43 years)	43	64	0.803704	1.12307	8.01665	other_branches
CAACCAAAGACCGGAT-1_1_A9	1_A9	MS	Chronic inactive	55	male	temporal	MS12(43 years)	43	64	-0.760747	1.05365	3.91155	branch1_1
CAACTAGAGACACTAA-1_1_A9	1_A9	MS	Chronic inactive	55	male	temporal	MS12(43 years)	43	64	-5.37055	1.68663	3.35281	other_branches
CAAGGCCCAGGTGGAT-1_1_A9	1_A9	MS	Chronic inactive	55	male	temporal	MS12(43 years)	43	64	-2.23178	0.991987	0.765928	branch1_1
CACACCTCAAACGCGA-1_1_A9	1_A9	MS	Chronic inactive	55	male	temporal	MS12(43 years)	43	64	-2.86057	0.216707	0.0468838	branch1_1
CACAGGCAGATATGCA-1_1_A9	1_A9	MS	Chronic inactive	55	male	temporal	MS12(43 years)	43	64	-4.31369	1.40092	2.54325	other_branches
CACAGTATCCAGAAGG-1_1_A9	1_A9	MS	Chronic inactive	55	male	temporal	MS12(43 years)	43	64	-0.447369	3.45041	11.3358	other_branches
CACATAGGTAAGTTCC-1_1_A9	1_A9	MS	Chronic inactive	55	male	temporal	MS12(43 years)	43	64	-0.807163	1.52537	3.91155	branch1_1
CACATTTAGCTAACTC-1_1_A9	1_A9	MS	Chronic inactive	55	male	temporal	MS12(43 years)	43	64	-2.5764	1.45265	2.12848	other_branches
CACATTTTCCACGCAG-1_1_A9	1_A9	MS	Chronic inactive	55	male	temporal	MS12(43 years)	43	64	-2.61817	1.48737	2.12848	other_branches
CACCACTGTCTTGATG-1_1_A9	1_A9	MS	Chronic inactive	55	male	temporal	MS12(43 years)	43	64	1.34788	1.96364	9.14993	other_branches
CACCAGGCAGGCTGAA-1_1_A9	1_A9	MS	Chronic inactive	55	male	temporal	MS12(43 years)	43	64	1.58357	-4.2353	15.4973	other_branches
CACCAGGGTTTGACTG-1_1_A9	1_A9	MS	Chronic inactive	55	male	temporal	MS12(43 years)	43	64	-1.51678	2.67411	11.3358	other_branches
CAGATCATCGTTGCCT-1_1_A9	1_A9	MS	Chronic inactive	55	male	temporal	MS12(43 years)	43	64	2.16085	-3.69874	14.2119	other_branches
CAGCTGGGTCTGCAAT-1_1_A9	1_A9	MS	Chronic inactive	55	male	temporal	MS12(43 years)	43	64	-1.23778	0.512969	3.33631	branch1_1
CAGCTGGTCTGGTGTA-1_1_A9	1_A9	MS	Chronic inactive	55	male	temporal	MS12(43 years)	43	64	2.04963	2.76619	15.4956	branch1_1
CAGGTGCCATCGATGT-1_1_A9	1_A9	MS	Chronic inactive	55	male	temporal	MS12(43 years)	43	64	-1.69334	0.55201	3.08743	branch1_1
CAGGTGCGTTTAGGAA-1_1_A9	1_A9	MS	Chronic inactive	55	male	temporal	MS12(43 years)	43	64	-4.77086	2.14065	3.12177	other_branches
CAGTAACGTCTCAACA-1_1_A9	1_A9	MS	Chronic inactive	55	male	temporal	MS12(43 years)	43	64	1.54835	1.6561	8.83372	other_branches
CATATTCGTAGGACAC-1_1_A9	1_A9	MS	Chronic inactive	55	male	temporal	MS12(43 years)	43	64	0.840402	0.0744122	6.94769	branch1_1
CATCAAGCAACTTGAC-1_1_A9	1_A9	MS	Chronic inactive	55	male	temporal	MS12(43 years)	43	64	2.34933	1.9095	13.8621	branch1_1
CATCAGAGTAAACCTC-1_1_A9	1_A9	MS	Chronic inactive	55	male	temporal	MS12(43 years)	43	64	-5.07102	2.08069	3.32948	other_branches
CATCCACGTAGGCTGA-1_1_A9	1_A9	MS	Chronic inactive	55	male	temporal	MS12(43 years)	43	64	-0.546999	1.08041	3.91155	branch1_1
CATCGAAAGATCTGCT-1_1_A9	1_A9	MS	Chronic inactive	55	male	temporal	MS12(43 years)	43	64	1.72507	3.4523	16.2613	branch1_1
CATCGAAGTATATGAG-1_1_A9	1_A9	MS	Chronic inactive	55	male	temporal	MS12(43 years)	43	64	-0.56559	1.04993	3.91155	branch1_1
CATCGGGAGATCCCAT-1_1_A9	1_A9	MS	Chronic inactive	55	male	temporal	MS12(43 years)	43	64	2.13135	-0.705176	9.08237	branch1_1
CATGCCTCACGAGAGT-1_1_A9	1_A9	MS	Chronic inactive	55	male	temporal	MS12(43 years)	43	64	-0.826864	4.70726	18.9855	branch1_1
CATGGCGCATCGATTG-1_1_A9	1_A9	MS	Chronic inactive	55	male	temporal	MS12(43 years)	43	64	2.56496	2.16692	13.4831	branch1_1
CATGGCGGTGAGGGTT-1_1_A9	1_A9	MS	Chronic inactive	55	male	temporal	MS12(43 years)	43	64	-4.62427	1.45867	3.03104	other_branches
CATTCGCAGTCTCGGC-1_1_A9	1_A9	MS	Chronic inactive	55	male	temporal	MS12(43 years)	43	64	-0.834795	0.879448	3.78645	branch1_1
CATTCGCGTTTGTTTC-1_1_A9	1_A9	MS	Chronic inactive	55	male	temporal	MS12(43 years)	43	64	0.513653	1.07144	7.92697	other_branches
CCACCTAGTCTAAACC-1_1_A9	1_A9	MS	Chronic inactive	55	male	temporal	MS12(43 years)	43	64	-4.90186	2.25722	3.12177	other_branches
CCACTACGTTAAGACA-1_1_A9	1_A9	MS	Chronic inactive	55	male	temporal	MS12(43 years)	43	64	-0.706483	1.08118	3.91155	branch1_1
CCAGCGACAAGGACTG-1_1_A9	1_A9	MS	Chronic inactive	55	male	temporal	MS12(43 years)	43	64	-1.05406	3.04879	11.3358	other_branches
CCATTCGTCCTTTCGG-1_1_A9	1_A9	MS	Chronic inactive	55	male	temporal	MS12(43 years)	43	64	-0.444736	3.5621	11.3358	other_branches
CCGTGGATCAAGATCC-1_1_A9	1_A9	MS	Chronic inactive	55	male	temporal	MS12(43 years)	43	64	-3.3071	1.1728	1.4497	other_branches
CCTAAAGGTAGCGTGA-1_1_A9	1_A9	MS	Chronic inactive	55	male	temporal	MS12(43 years)	43	64	0.844293	2.80026	10.5246	other_branches
CCTAGCTCAAGACACG-1_1_A9	1_A9	MS	Chronic inactive	55	male	temporal	MS12(43 years)	43	64	1.04983	1.63768	8.88429	other_branches
CCTAGCTCAGCCTTTC-1_1_A9	1_A9	MS	Chronic inactive	55	male	temporal	MS12(43 years)	43	64	-3.82411	1.28245	1.8242	other_branches
CCTATTAGTCCATGAT-1_1_A9	1_A9	MS	Chronic inactive	55	male	temporal	MS12(43 years)	43	64	1.8047	-4.38949	14.9989	other_branches
CCTATTATCTTTCCTC-1_1_A9	1_A9	MS	Chronic inactive	55	male	temporal	MS12(43 years)	43	64	1.01195	0.165583	6.97423	branch1_1
CCTCAGTCATGGATGG-1_1_A9	1_A9	MS	Chronic inactive	55	male	temporal	MS12(43 years)	43	64	-2.93308	0.92292	0.542252	other_branches
CCTTTCTAGACAGACC-1_1_A9	1_A9	MS	Chronic inactive	55	male	temporal	MS12(43 years)	43	64	-3.4652	1.35846	2.12849	other_branches
CCTTTCTCACCTGGTG-1_1_A9	1_A9	MS	Chronic inactive	55	male	temporal	MS12(43 years)	43	64	-3.5811	-0.149631	0.547518	other_branches
CCTTTCTCATGGGAAC-1_1_A9	1_A9	MS	Chronic inactive	55	male	temporal	MS12(43 years)	43	64	-0.708979	3.44681	11.3358	other_branches
CGAACATAGCGATGAC-1_1_A9	1_A9	MS	Chronic inactive	55	male	temporal	MS12(43 years)	43	64	-1.36534	2.34544	11.3358	other_branches
CGAATGTCACAACGCC-1_1_A9	1_A9	MS	Chronic inactive	55	male	temporal	MS12(43 years)	43	64	-0.711585	4.77206	18.9855	branch1_1
CGAGAAGCATCTGGTA-1_1_A9	1_A9	MS	Chronic inactive	55	male	temporal	MS12(43 years)	43	64	-3.33135	0.307141	0.549473	other_branches
CGAGAAGGTCCAGTGC-1_1_A9	1_A9	MS	Chronic inactive	55	male	temporal	MS12(43 years)	43	64	1.81293	2.00176	14.4514	branch1_1
CGAGCCAGTAGCCTCG-1_1_A9	1_A9	MS	Chronic inactive	55	male	temporal	MS12(43 years)	43	64	0.794835	1.3346	8.38575	other_branches
CGAGCCATCCTACAGA-1_1_A9	1_A9	MS	Chronic inactive	55	male	temporal	MS12(43 years)	43	64	2.93418	1.97407	13.3818	branch1_1
CGATCGGAGCCACTAT-1_1_A9	1_A9	MS	Chronic inactive	55	male	temporal	MS12(43 years)	43	64	1.21459	1.42882	8.7507	other_branches
CGATCGGAGGTAGCCA-1_1_A9	1_A9	MS	Chronic inactive	55	male	temporal	MS12(43 years)	43	64	1.60622	3.3246	15.7979	branch1_1
CGATCGGCATGCCACG-1_1_A9	1_A9	MS	Chronic inactive	55	male	temporal	MS12(43 years)	43	64	0.726719	0.808515	7.92697	other_branches
CGATGGCGTTCGAATC-1_1_A9	1_A9	MS	Chronic inactive	55	male	temporal	MS12(43 years)	43	64	1.95259	1.57479	13.8546	branch1_1
CGATGGCGTTTGGGCC-1_1_A9	1_A9	MS	Chronic inactive	55	male	temporal	MS12(43 years)	43	64	0.349225	6.06221	18.7519	branch1_1
CGATGTATCGGATGGA-1_1_A9	1_A9	MS	Chronic inactive	55	male	temporal	MS12(43 years)	43	64	2.37705	-4.44022	14.8025	other_branches
CGATTGAAGGCTCTTA-1_1_A9	1_A9	MS	Chronic inactive	55	male	temporal	MS12(43 years)	43	64	1.327	1.34757	8.71252	other_branches
CGATTGACATTTGCCC-1_1_A9	1_A9	MS	Chronic inactive	55	male	temporal	MS12(43 years)	43	64	-3.35717	1.22565	1.50257	other_branches
CGCTGGAAGCCACGTC-1_1_A9	1_A9	MS	Chronic inactive	55	male	temporal	MS12(43 years)	43	64	1.0741	2.99555	15.5263	branch1_1
CGCTTCAGTGGTACAG-1_1_A9	1_A9	MS	Chronic inactive	55	male	temporal	MS12(43 years)	43	64	-2.39271	1.33613	0.845963	branch1_1
CGGACGTAGGCAATTA-1_1_A9	1_A9	MS	Chronic inactive	55	male	temporal	MS12(43 years)	43	64	-0.432293	0.367686	4.13771	branch1_1
CGGACGTGTACTCTCC-1_1_A9	1_A9	MS	Chronic inactive	55	male	temporal	MS12(43 years)	43	64	-3.48952	1.17232	1.4457	other_branches
CGGCTAGGTCGCATCG-1_1_A9	1_A9	MS	Chronic inactive	55	male	temporal	MS12(43 years)	43	64	0.133128	2.20366	10.8426	other_branches
CGGGTCAAGCGTGTCC-1_1_A9	1_A9	MS	Chronic inactive	55	male	temporal	MS12(43 years)	43	64	2.12622	2.53032	14.6669	branch1_1
CGGGTCACATTACCTT-1_1_A9	1_A9	MS	Chronic inactive	55	male	temporal	MS12(43 years)	43	64	1.53528	3.45082	16.2463	branch1_1
CGGTTAAAGCGGATCA-1_1_A9	1_A9	MS	Chronic inactive	55	male	temporal	MS12(43 years)	43	64	-1.56925	2.04984	11.351	other_branches
CGTCACTAGTTGCAGG-1_1_A9	1_A9	MS	Chronic inactive	55	male	temporal	MS12(43 years)	43	64	-2.64282	1.03019	1.03275	branch1_1
CGTCCATGTGAACCTT-1_1_A9	1_A9	MS	Chronic inactive	55	male	temporal	MS12(43 years)	43	64	-2.71501	0.20722	0.346173	branch1_1
CGTGAGCTCACTTCAT-1_1_A9	1_A9	MS	Chronic inactive	55	male	temporal	MS12(43 years)	43	64	1.03504	0.998037	7.90719	other_branches
CGTGTCTCAGGAATCG-1_1_A9	1_A9	MS	Chronic inactive	55	male	temporal	MS12(43 years)	43	64	3.32423	1.71345	12.7509	branch1_1
CGTTAGAGTCATCGGC-1_1_A9	1_A9	MS	Chronic inactive	55	male	temporal	MS12(43 years)	43	64	1.90541	3.58361	16.2451	branch1_1
CGTTAGATCTAGCACA-1_1_A9	1_A9	MS	Chronic inactive	55	male	temporal	MS12(43 years)	43	64	-2.88127	1.22429	1.51034	other_branches
CGTTCTGGTCTGATTG-1_1_A9	1_A9	MS	Chronic inactive	55	male	temporal	MS12(43 years)	43	64	1.46357	1.04232	7.90719	other_branches
CTAACTTGTAGCTAAA-1_1_A9	1_A9	MS	Chronic inactive	55	male	temporal	MS12(43 years)	43	64	0.402921	1.3757	8.332	other_branches
CTAACTTGTGTGGCTC-1_1_A9	1_A9	MS	Chronic inactive	55	male	temporal	MS12(43 years)	43	64	-2.09808	0.312406	1.10404	branch1_1
CTAAGACAGGGCTTGA-1_1_A9	1_A9	MS	Chronic inactive	55	male	temporal	MS12(43 years)	43	64	1.84209	-1.88804	11.7769	other_branches
CTAAGACCATTCACTT-1_1_A9	1_A9	MS	Chronic inactive	55	male	temporal	MS12(43 years)	43	64	-3.33976	1.20597	1.48286	other_branches
CTAAGACTCACAAACC-1_1_A9	1_A9	MS	Chronic inactive	55	male	temporal	MS12(43 years)	43	64	-3.52573	1.54513	2.12849	other_branches
CTACACCCATGCATGT-1_1_A9	1_A9	MS	Chronic inactive	55	male	temporal	MS12(43 years)	43	64	-3.43487	1.18949	1.46425	other_branches
CTACATTGTCTCCATC-1_1_A9	1_A9	MS	Chronic inactive	55	male	temporal	MS12(43 years)	43	64	1.00129	1.42406	8.66171	other_branches
CTACCCAGTGTTAAGA-1_1_A9	1_A9	MS	Chronic inactive	55	male	temporal	MS12(43 years)	43	64	3.32635	1.77077	12.7509	branch1_1
CTACGTCGTCATCGGC-1_1_A9	1_A9	MS	Chronic inactive	55	male	temporal	MS12(43 years)	43	64	-0.420224	1.8136	10.7953	other_branches
CTACGTCGTGACTCAT-1_1_A9	1_A9	MS	Chronic inactive	55	male	temporal	MS12(43 years)	43	64	1.325	0.205847	7.48242	branch1_1
CTCACACCATCACGTA-1_1_A9	1_A9	MS	Chronic inactive	55	male	temporal	MS12(43 years)	43	64	-0.596809	3.66118	11.3358	other_branches
CTCGAAACAGTATCTG-1_1_A9	1_A9	MS	Chronic inactive	55	male	temporal	MS12(43 years)	43	64	-5.13177	1.45514	3.35281	other_branches
CTCGGGAAGACCGGAT-1_1_A9	1_A9	MS	Chronic inactive	55	male	temporal	MS12(43 years)	43	64	-0.988755	4.58851	18.9855	branch1_1
CTCGGGAGTGGTTTCA-1_1_A9	1_A9	MS	Chronic inactive	55	male	temporal	MS12(43 years)	43	64	0.877266	0.79118	8.07125	other_branches
CTCGTCAGTTGTCGCG-1_1_A9	1_A9	MS	Chronic inactive	55	male	temporal	MS12(43 years)	43	64	0.197262	1.14722	7.92697	other_branches
CTCTAATCACTTGGAT-1_1_A9	1_A9	MS	Chronic inactive	55	male	temporal	MS12(43 years)	43	64	1.52333	0.90914	7.47379	other_branches
CTCTAATCAGTATGCT-1_1_A9	1_A9	MS	Chronic inactive	55	male	temporal	MS12(43 years)	43	64	1.03042	0.111807	6.96117	branch1_1
CTCTAATTCGCGGATC-1_1_A9	1_A9	MS	Chronic inactive	55	male	temporal	MS12(43 years)	43	64	1.11793	0.0472003	6.72214	branch1_1
CTCTGGTCATGCAATC-1_1_A9	1_A9	MS	Chronic inactive	55	male	temporal	MS12(43 years)	43	64	-0.256365	-0.16409	4.65723	branch1_1
CTGAAGTCAATGAAAC-1_1_A9	1_A9	MS	Chronic inactive	55	male	temporal	MS12(43 years)	43	64	-3.66018	1.21069	1.99403	other_branches
CTGATCCTCTCTTGAT-1_1_A9	1_A9	MS	Chronic inactive	55	male	temporal	MS12(43 years)	43	64	0.256506	3.93042	17.7159	branch1_1
CTGCCTAAGCCTATGT-1_1_A9	1_A9	MS	Chronic inactive	55	male	temporal	MS12(43 years)	43	64	0.553272	-0.66714	6.18887	branch1_1
CTGCGGAAGCTTATCG-1_1_A9	1_A9	MS	Chronic inactive	55	male	temporal	MS12(43 years)	43	64	-1.22114	1.66174	3.3875	branch1_1
CTGTGCTGTACCGTTA-1_1_A9	1_A9	MS	Chronic inactive	55	male	temporal	MS12(43 years)	43	64	1.84663	3.41021	16.3116	branch1_1
CTGTGCTGTCTGGAGA-1_1_A9	1_A9	MS	Chronic inactive	55	male	temporal	MS12(43 years)	43	64	1.62934	-4.65447	15.4784	other_branches
CTGTTTAGTACCGTAT-1_1_A9	1_A9	MS	Chronic inactive	55	male	temporal	MS12(43 years)	43	64	-1.1661	1.21416	3.80632	branch1_1
CTTAGGAAGGATGGTC-1_1_A9	1_A9	MS	Chronic inactive	55	male	temporal	MS12(43 years)	43	64	-1.70831	0.376535	3.03945	branch1_1
CTTCTCTGTGCCTGGT-1_1_A9	1_A9	MS	Chronic inactive	55	male	temporal	MS12(43 years)	43	64	-3.90354	-0.268959	1.57193	other_branches
CTTTGCGCAAGCTGGA-1_1_A9	1_A9	MS	Chronic inactive	55	male	temporal	MS12(43 years)	43	64	2.50208	1.53052	13.8286	branch1_1
GAACATCCATCGGGTC-1_1_A9	1_A9	MS	Chronic inactive	55	male	temporal	MS12(43 years)	43	64	-5.1255	1.48397	3.35282	other_branches
GAACATCGTGTTAAGA-1_1_A9	1_A9	MS	Chronic inactive	55	male	temporal	MS12(43 years)	43	64	0.964835	2.848	10.5246	other_branches
GAACCTAGTCGTGGCT-1_1_A9	1_A9	MS	Chronic inactive	55	male	temporal	MS12(43 years)	43	64	-1.49159	1.36396	3.3875	branch1_1
GAAGCAGTCCGCAAGC-1_1_A9	1_A9	MS	Chronic inactive	55	male	temporal	MS12(43 years)	43	64	-3.37151	1.40284	2.12849	other_branches
GACACGCCATCCTTGC-1_1_A9	1_A9	MS	Chronic inactive	55	male	temporal	MS12(43 years)	43	64	-5.13079	1.13609	3.35282	other_branches
GACCAATTCATTATCC-1_1_A9	1_A9	MS	Chronic inactive	55	male	temporal	MS12(43 years)	43	64	-0.711392	0.901315	3.91156	branch1_1
GACGCGTGTCAACTGT-1_1_A9	1_A9	MS	Chronic inactive	55	male	temporal	MS12(43 years)	43	64	1.17791	2.00228	9.12917	other_branches
GACGTGCGTCCAGTAT-1_1_A9	1_A9	MS	Chronic inactive	55	male	temporal	MS12(43 years)	43	64	2.34596	2.36514	14.4598	branch1_1
GACTGCGGTTGGAGGT-1_1_A9	1_A9	MS	Chronic inactive	55	male	temporal	MS12(43 years)	43	64	-4.38863	0.997955	2.54937	other_branches
GAGGTGATCCAGATCA-1_1_A9	1_A9	MS	Chronic inactive	55	male	temporal	MS12(43 years)	43	64	0.0858766	0.843307	7.92698	other_branches
GAGTCCGAGTTCGCGC-1_1_A9	1_A9	MS	Chronic inactive	55	male	temporal	MS12(43 years)	43	64	-2.72984	1.10855	1.03275	branch1_1
GATCTAGCAAAGTGCG-1_1_A9	1_A9	MS	Chronic inactive	55	male	temporal	MS12(43 years)	43	64	1.75079	1.37214	8.71252	other_branches
GATGAGGAGAGTCGGT-1_1_A9	1_A9	MS	Chronic inactive	55	male	temporal	MS12(43 years)	43	64	1.37768	2.19174	9.12727	other_branches
GATGCTAGTAGTACCT-1_1_A9	1_A9	MS	Chronic inactive	55	male	temporal	MS12(43 years)	43	64	-0.0136003	3.44481	11.3358	other_branches
GATTCAGCACCAGCAC-1_1_A9	1_A9	MS	Chronic inactive	55	male	temporal	MS12(43 years)	43	64	1.36289	1.66365	8.81568	other_branches
GCAAACTAGCTATGCT-1_1_A9	1_A9	MS	Chronic inactive	55	male	temporal	MS12(43 years)	43	64	3.28474	1.43534	12.4564	branch1_1
GCAATCACAGCTTCGG-1_1_A9	1_A9	MS	Chronic inactive	55	male	temporal	MS12(43 years)	43	64	1.94347	-4.67595	14.9989	other_branches
GCACATATCCTGCAGG-1_1_A9	1_A9	MS	Chronic inactive	55	male	temporal	MS12(43 years)	43	64	3.30315	1.71531	12.7509	branch1_1
GCACATATCGGTCCGA-1_1_A9	1_A9	MS	Chronic inactive	55	male	temporal	MS12(43 years)	43	64	-2.87635	1.25943	2.12849	other_branches
GCAGCCATCCAAGCCG-1_1_A9	1_A9	MS	Chronic inactive	55	male	temporal	MS12(43 years)	43	64	2.07356	1.71838	13.864	branch1_1
GCAGTTAAGTGTCCAT-1_1_A9	1_A9	MS	Chronic inactive	55	male	temporal	MS12(43 years)	43	64	2.1509	2.28421	14.4514	branch1_1
GCAGTTACATGCAATC-1_1_A9	1_A9	MS	Chronic inactive	55	male	temporal	MS12(43 years)	43	64	2.0934	2.34194	14.4657	branch1_1
GCAGTTATCTGCAAGT-1_1_A9	1_A9	MS	Chronic inactive	55	male	temporal	MS12(43 years)	43	64	-0.759883	4.83905	18.9855	branch1_1
GCATGATAGGCGCTCT-1_1_A9	1_A9	MS	Chronic inactive	55	male	temporal	MS12(43 years)	43	64	0.459705	0.904342	7.92698	other_branches
GCATGCGTCTAAGCCA-1_1_A9	1_A9	MS	Chronic inactive	55	male	temporal	MS12(43 years)	43	64	2.96483	1.34556	12.2064	branch1_1
GCCTCTAAGTATCGAA-1_1_A9	1_A9	MS	Chronic inactive	55	male	temporal	MS12(43 years)	43	64	1.10669	1.93661	9.13015	other_branches
GCGAGAACACCGCTAG-1_1_A9	1_A9	MS	Chronic inactive	55	male	temporal	MS12(43 years)	43	64	2.51585	2.0249	13.8609	branch1_1
GCGAGAACAGTGAGTG-1_1_A9	1_A9	MS	Chronic inactive	55	male	temporal	MS12(43 years)	43	64	1.50096	0.829789	7.47379	other_branches
GCGCAGTAGTACGCGA-1_1_A9	1_A9	MS	Chronic inactive	55	male	temporal	MS12(43 years)	43	64	-0.0379314	3.54455	11.3358	other_branches
GCGCCAAAGACTGTAA-1_1_A9	1_A9	MS	Chronic inactive	55	male	temporal	MS12(43 years)	43	64	0.245397	-4.94033	17.1919	other_branches
GCGCCAAGTACCGTTA-1_1_A9	1_A9	MS	Chronic inactive	55	male	temporal	MS12(43 years)	43	64	1.97186	3.24665	16.3618	branch1_1
GCGGGTTTCGTCTGAA-1_1_A9	1_A9	MS	Chronic inactive	55	male	temporal	MS12(43 years)	43	64	1.6272	3.40586	16.2715	branch1_1
GCTGCAGAGATCCCGC-1_1_A9	1_A9	MS	Chronic inactive	55	male	temporal	MS12(43 years)	43	64	-0.152423	-0.685235	5.43877	other_branches
GCTGCGATCTCGTTTA-1_1_A9	1_A9	MS	Chronic inactive	55	male	temporal	MS12(43 years)	43	64	1.86442	-4.68953	14.9989	other_branches
GCTGCTTCAGCTGTGC-1_1_A9	1_A9	MS	Chronic inactive	55	male	temporal	MS12(43 years)	43	64	-1.91753	1.56399	3.3875	branch1_1
GCTGCTTTCCGCGGTA-1_1_A9	1_A9	MS	Chronic inactive	55	male	temporal	MS12(43 years)	43	64	2.82585	0.269953	10.1713	branch1_1
GCTGGGTCAGACAGGT-1_1_A9	1_A9	MS	Chronic inactive	55	male	temporal	MS12(43 years)	43	64	-2.6402	1.03763	1.03275	branch1_1
GCTTCCAAGATTACCC-1_1_A9	1_A9	MS	Chronic inactive	55	male	temporal	MS12(43 years)	43	64	2.37003	1.36898	13.8286	branch1_1
GGAACTTGTGTTGGGA-1_1_A9	1_A9	MS	Chronic inactive	55	male	temporal	MS12(43 years)	43	64	0.314531	6.0277	18.7519	branch1_1
GGAACTTTCTCTTATG-1_1_A9	1_A9	MS	Chronic inactive	55	male	temporal	MS12(43 years)	43	64	-2.32283	0.773817	0.791233	branch1_1
GGACAGACATTAGGCT-1_1_A9	1_A9	MS	Chronic inactive	55	male	temporal	MS12(43 years)	43	64	-0.102638	-0.291041	4.98947	branch1_1
GGACATTGTAAATGAC-1_1_A9	1_A9	MS	Chronic inactive	55	male	temporal	MS12(43 years)	43	64	-2.79416	1.23353	1.52144	other_branches
GGACATTGTCATCCCT-1_1_A9	1_A9	MS	Chronic inactive	55	male	temporal	MS12(43 years)	43	64	-2.24593	0.625806	0.76593	branch1_1
GGACGTCCAATCTGCA-1_1_A9	1_A9	MS	Chronic inactive	55	male	temporal	MS12(43 years)	43	64	1.73034	-3.81485	14.5794	other_branches
GGAGCAATCAGAAATG-1_1_A9	1_A9	MS	Chronic inactive	55	male	temporal	MS12(43 years)	43	64	1.02753	1.20735	8.02438	other_branches
GGATGTTAGTCCTCCT-1_1_A9	1_A9	MS	Chronic inactive	55	male	temporal	MS12(43 years)	43	64	0.983952	3.20962	15.6862	branch1_1
GGATTACAGACAAAGG-1_1_A9	1_A9	MS	Chronic inactive	55	male	temporal	MS12(43 years)	43	64	1.42495	2.99991	15.5308	branch1_1
GGCGTGTTCAGGCAAG-1_1_A9	1_A9	MS	Chronic inactive	55	male	temporal	MS12(43 years)	43	64	3.211	1.71163	12.7509	branch1_1
GGCTGGTCAATAAGCA-1_1_A9	1_A9	MS	Chronic inactive	55	male	temporal	MS12(43 years)	43	64	-1.79464	2.98701	11.3358	other_branches
GGGAATGCATAAAGGT-1_1_A9	1_A9	MS	Chronic inactive	55	male	temporal	MS12(43 years)	43	64	-1.24635	2.17635	11.3704	other_branches
GGGATGAAGTGATCGG-1_1_A9	1_A9	MS	Chronic inactive	55	male	temporal	MS12(43 years)	43	64	2.00134	1.10337	10.773	branch1_1
GGGATGACATACTACG-1_1_A9	1_A9	MS	Chronic inactive	55	male	temporal	MS12(43 years)	43	64	1.18886	0.310884	7.43332	branch1_1
GGGATGATCTGTGCAA-1_1_A9	1_A9	MS	Chronic inactive	55	male	temporal	MS12(43 years)	43	64	-1.4076	1.28802	3.3875	branch1_1
GGGCACTAGCAATATG-1_1_A9	1_A9	MS	Chronic inactive	55	male	temporal	MS12(43 years)	43	64	2.47114	1.52492	13.8286	branch1_1
GGGCACTAGGACAGCT-1_1_A9	1_A9	MS	Chronic inactive	55	male	temporal	MS12(43 years)	43	64	-1.62077	1.34825	3.3875	branch1_1
GGGCACTTCGCGTTTC-1_1_A9	1_A9	MS	Chronic inactive	55	male	temporal	MS12(43 years)	43	64	0.762605	1.62785	8.70871	other_branches
GGGCATCAGCAATATG-1_1_A9	1_A9	MS	Chronic inactive	55	male	temporal	MS12(43 years)	43	64	-1.81771	-0.0854958	1.28246	branch1_1
GGGCATCGTGGGTCAA-1_1_A9	1_A9	MS	Chronic inactive	55	male	temporal	MS12(43 years)	43	64	-3.74119	1.56104	2.02295	other_branches
GGGTCTGGTCTCCATC-1_1_A9	1_A9	MS	Chronic inactive	55	male	temporal	MS12(43 years)	43	64	-0.749913	0.452195	3.7844	branch1_1
GGTATTGGTTCCTCCA-1_1_A9	1_A9	MS	Chronic inactive	55	male	temporal	MS12(43 years)	43	64	0.912253	-0.0415622	6.65134	branch1_1
GGTGCGTGTAGTACCT-1_1_A9	1_A9	MS	Chronic inactive	55	male	temporal	MS12(43 years)	43	64	1.27392	0.760088	7.47379	other_branches
GTAACGTTCTGGGCCA-1_1_A9	1_A9	MS	Chronic inactive	55	male	temporal	MS12(43 years)	43	64	-1.57317	-0.106281	2.50494	branch1_1
GTAACTGTCAGAGGTG-1_1_A9	1_A9	MS	Chronic inactive	55	male	temporal	MS12(43 years)	43	64	0.321853	1.49119	8.332	other_branches
GTACGTAAGCCAGTTT-1_1_A9	1_A9	MS	Chronic inactive	55	male	temporal	MS12(43 years)	43	64	1.31161	-0.726155	8.62102	branch1_1
GTACGTACAATCCGAT-1_1_A9	1_A9	MS	Chronic inactive	55	male	temporal	MS12(43 years)	43	64	1.53674	1.34947	8.71253	other_branches
GTACTCCAGTAGATGT-1_1_A9	1_A9	MS	Chronic inactive	55	male	temporal	MS12(43 years)	43	64	1.14128	1.89118	9.13882	other_branches
GTACTTTTCTGTCTAT-1_1_A9	1_A9	MS	Chronic inactive	55	male	temporal	MS12(43 years)	43	64	2.05635	0.375912	10.8305	branch1_1
GTATTCTGTTTGACTG-1_1_A9	1_A9	MS	Chronic inactive	55	male	temporal	MS12(43 years)	43	64	2.23494	-3.06409	13.768	other_branches
GTATTCTTCCTCAATT-1_1_A9	1_A9	MS	Chronic inactive	55	male	temporal	MS12(43 years)	43	64	-2.0982	0.584896	0.765931	branch1_1
GTCAAGTCAGTCAGAG-1_1_A9	1_A9	MS	Chronic inactive	55	male	temporal	MS12(43 years)	43	64	-5.23838	1.62948	3.35282	other_branches
GTCATTTCAAGCCTAT-1_1_A9	1_A9	MS	Chronic inactive	55	male	temporal	MS12(43 years)	43	64	1.43551	2.11218	9.1407	other_branches
GTCCTCATCTCTAAGG-1_1_A9	1_A9	MS	Chronic inactive	55	male	temporal	MS12(43 years)	43	64	-4.99986	2.10584	3.26154	other_branches
GTCGGGTAGATCTGCT-1_1_A9	1_A9	MS	Chronic inactive	55	male	temporal	MS12(43 years)	43	64	1.34451	-4.34422	15.5411	other_branches
GTGCAGCGTAGCGCAA-1_1_A9	1_A9	MS	Chronic inactive	55	male	temporal	MS12(43 years)	43	64	0.428754	4.97544	18.8169	branch1_1
GTTCTCGGTAAGTGTA-1_1_A9	1_A9	MS	Chronic inactive	55	male	temporal	MS12(43 years)	43	64	-1.17338	1.81708	10.9172	other_branches
GTTTCTAAGCCCAACC-1_1_A9	1_A9	MS	Chronic inactive	55	male	temporal	MS12(43 years)	43	64	1.78854	-2.34458	12.3912	other_branches
GTTTCTATCAGCTCGG-1_1_A9	1_A9	MS	Chronic inactive	55	male	temporal	MS12(43 years)	43	64	0.742536	1.18712	8.49925	other_branches
TAAGAGAAGACGACGT-1_1_A9	1_A9	MS	Chronic inactive	55	male	temporal	MS12(43 years)	43	64	-0.283807	-0.0293482	4.66712	branch1_1
TAAGCGTTCAAGAAGT-1_1_A9	1_A9	MS	Chronic inactive	55	male	temporal	MS12(43 years)	43	64	-0.404235	0.279337	4.60714	branch1_1
TACAGTGTCGGAGGTA-1_1_A9	1_A9	MS	Chronic inactive	55	male	temporal	MS12(43 years)	43	64	0.768495	3.21646	10.4804	other_branches
TACCTATGTCAGGACA-1_1_A9	1_A9	MS	Chronic inactive	55	male	temporal	MS12(43 years)	43	64	1.1336	0.935847	7.96103	other_branches
TACCTTAAGCGCTTAT-1_1_A9	1_A9	MS	Chronic inactive	55	male	temporal	MS12(43 years)	43	64	2.92896	1.54184	12.5989	branch1_1
TACCTTACACATCTTT-1_1_A9	1_A9	MS	Chronic inactive	55	male	temporal	MS12(43 years)	43	64	1.52085	0.148761	7.7146	branch1_1
TACGGGCCATAGTAAG-1_1_A9	1_A9	MS	Chronic inactive	55	male	temporal	MS12(43 years)	43	64	0.57903	-0.216767	6.19614	branch1_1
TACGGGCTCGTCACGG-1_1_A9	1_A9	MS	Chronic inactive	55	male	temporal	MS12(43 years)	43	64	-2.71954	1.09549	1.03275	branch1_1
TACGGTATCAGTCCCT-1_1_A9	1_A9	MS	Chronic inactive	55	male	temporal	MS12(43 years)	43	64	-0.415655	-1.03509	5.6991	other_branches
TACTTACAGCTAGTGG-1_1_A9	1_A9	MS	Chronic inactive	55	male	temporal	MS12(43 years)	43	64	2.40455	-2.1871	12.3314	other_branches
TAGCCGGAGGACCACA-1_1_A9	1_A9	MS	Chronic inactive	55	male	temporal	MS12(43 years)	43	64	1.86934	-3.86636	14.5306	other_branches
TAGCCGGGTAAGAGGA-1_1_A9	1_A9	MS	Chronic inactive	55	male	temporal	MS12(43 years)	43	64	-1.60721	-0.345309	2.32079	branch1_1
TAGCCGGGTCTAAAGA-1_1_A9	1_A9	MS	Chronic inactive	55	male	temporal	MS12(43 years)	43	64	-0.851655	0.310375	3.63361	branch1_1
TCAACGATCGCTAGCG-1_1_A9	1_A9	MS	Chronic inactive	55	male	temporal	MS12(43 years)	43	64	-2.09144	0.608134	0.765932	branch1_1
TCAATCTAGCCCAACC-1_1_A9	1_A9	MS	Chronic inactive	55	male	temporal	MS12(43 years)	43	64	0.679591	0.929179	7.92698	other_branches
TCAGCAAAGATGTAAC-1_1_A9	1_A9	MS	Chronic inactive	55	male	temporal	MS12(43 years)	43	64	-2.02571	0.223422	1.04924	branch1_1
TCAGCAAAGTCCTCCT-1_1_A9	1_A9	MS	Chronic inactive	55	male	temporal	MS12(43 years)	43	64	-2.53753	0.840645	1.0101	branch1_1
TCAGGATTCAGCCTAA-1_1_A9	1_A9	MS	Chronic inactive	55	male	temporal	MS12(43 years)	43	64	1.76733	-4.0805	15.1475	other_branches
TCAGGATTCCTCTAGC-1_1_A9	1_A9	MS	Chronic inactive	55	male	temporal	MS12(43 years)	43	64	-0.297913	0.911258	3.88288	branch1_1
TCATTACGTCCGAATT-1_1_A9	1_A9	MS	Chronic inactive	55	male	temporal	MS12(43 years)	43	64	0.00373213	0.0323509	5.35318	branch1_1
TCATTTGGTTCAGCGC-1_1_A9	1_A9	MS	Chronic inactive	55	male	temporal	MS12(43 years)	43	64	-3.41244	0.799178	1.06941	other_branches
TCGAGGCCAATCGGTT-1_1_A9	1_A9	MS	Chronic inactive	55	male	temporal	MS12(43 years)	43	64	1.71775	3.26226	15.907	branch1_1
TCGAGGCTCCAGAGGA-1_1_A9	1_A9	MS	Chronic inactive	55	male	temporal	MS12(43 years)	43	64	0.423123	1.52663	8.332	other_branches
TCGGTAAAGGAACTGC-1_1_A9	1_A9	MS	Chronic inactive	55	male	temporal	MS12(43 years)	43	64	2.23689	1.88129	13.8714	branch1_1
TCGGTAAGTCACAAGG-1_1_A9	1_A9	MS	Chronic inactive	55	male	temporal	MS12(43 years)	43	64	-3.62179	0.770281	1.03165	other_branches
TCTCATACAAAGTGCG-1_1_A9	1_A9	MS	Chronic inactive	55	male	temporal	MS12(43 years)	43	64	-0.220065	1.67246	10.8426	other_branches
TCTGAGAAGTCTCCTC-1_1_A9	1_A9	MS	Chronic inactive	55	male	temporal	MS12(43 years)	43	64	3.18769	1.54552	12.6506	branch1_1
TGAAAGAAGGGATACC-1_1_A9	1_A9	MS	Chronic inactive	55	male	temporal	MS12(43 years)	43	64	-0.781786	-0.346267	4.65686	branch1_1
TGACAACCATTTGCTT-1_1_A9	1_A9	MS	Chronic inactive	55	male	temporal	MS12(43 years)	43	64	-3.20253	0.543149	0.542253	other_branches
TGACAACTCGCCAAAT-1_1_A9	1_A9	MS	Chronic inactive	55	male	temporal	MS12(43 years)	43	64	-0.704468	1.75723	10.9172	other_branches
TGACTTTTCAGGCCCA-1_1_A9	1_A9	MS	Chronic inactive	55	male	temporal	MS12(43 years)	43	64	-2.36992	0.646392	0.84358	branch1_1
TGACTTTTCCTATGTT-1_1_A9	1_A9	MS	Chronic inactive	55	male	temporal	MS12(43 years)	43	64	-0.542926	3.4059	11.3358	other_branches
TGAGAGGCAACTGGCC-1_1_A9	1_A9	MS	Chronic inactive	55	male	temporal	MS12(43 years)	43	64	1.04953	0.394165	7.18047	branch1_1
TGAGCATCATTGTGCA-1_1_A9	1_A9	MS	Chronic inactive	55	male	temporal	MS12(43 years)	43	64	-3.81432	0.822205	2.03232	other_branches
TGCCCTACATCTCCCA-1_1_A9	1_A9	MS	Chronic inactive	55	male	temporal	MS12(43 years)	43	64	1.87829	-3.70557	14.4511	other_branches
TGCGCAGAGGCGACAT-1_1_A9	1_A9	MS	Chronic inactive	55	male	temporal	MS12(43 years)	43	64	1.92429	3.01643	15.9208	branch1_1
TGCGGGTAGGGCTTGA-1_1_A9	1_A9	MS	Chronic inactive	55	male	temporal	MS12(43 years)	43	64	1.71666	3.58904	16.2868	branch1_1
TGCGTGGTCTGAGGGA-1_1_A9	1_A9	MS	Chronic inactive	55	male	temporal	MS12(43 years)	43	64	0.947331	2.634	10.5246	other_branches
TGCTACCGTTTAAGCC-1_1_A9	1_A9	MS	Chronic inactive	55	male	temporal	MS12(43 years)	43	64	0.454169	0.579629	7.92698	other_branches
TGCTGCTCACGTCAGC-1_1_A9	1_A9	MS	Chronic inactive	55	male	temporal	MS12(43 years)	43	64	1.22685	0.136683	7.42968	branch1_1
TGCTGCTGTATTCTCT-1_1_A9	1_A9	MS	Chronic inactive	55	male	temporal	MS12(43 years)	43	64	2.04671	2.05758	14.4577	branch1_1
TGGTTAGTCTTAACCT-1_1_A9	1_A9	MS	Chronic inactive	55	male	temporal	MS12(43 years)	43	64	-3.28144	1.1109	1.38715	other_branches
TGGTTCCAGAGAGCTC-1_1_A9	1_A9	MS	Chronic inactive	55	male	temporal	MS12(43 years)	43	64	2.32412	1.54134	13.8286	branch1_1
TGTATTCCACCAACCG-1_1_A9	1_A9	MS	Chronic inactive	55	male	temporal	MS12(43 years)	43	64	-2.99048	0.926658	0.542254	other_branches
TGTCCCAAGGCCATAG-1_1_A9	1_A9	MS	Chronic inactive	55	male	temporal	MS12(43 years)	43	64	1.43442	1.64168	8.80148	other_branches
TGTGGTAAGTTAACGA-1_1_A9	1_A9	MS	Chronic inactive	55	male	temporal	MS12(43 years)	43	64	0.478801	-0.111674	6.21166	branch1_1
TGTTCCGGTTCAGCGC-1_1_A9	1_A9	MS	Chronic inactive	55	male	temporal	MS12(43 years)	43	64	-2.87172	0.412791	0.583404	other_branches
TTAGTTCAGTGGAGTC-1_1_A9	1_A9	MS	Chronic inactive	55	male	temporal	MS12(43 years)	43	64	0.78118	0.165389	6.88762	branch1_1
TTATGCTTCAGTTTGG-1_1_A9	1_A9	MS	Chronic inactive	55	male	temporal	MS12(43 years)	43	64	1.41423	-3.76284	15.0926	other_branches
TTCGAAGTCTCCAACC-1_1_A9	1_A9	MS	Chronic inactive	55	male	temporal	MS12(43 years)	43	64	1.01193	2.76088	10.5246	other_branches
TTCGGTCAGAGGGATA-1_1_A9	1_A9	MS	Chronic inactive	55	male	temporal	MS12(43 years)	43	64	2.88018	-2.04042	12.6007	other_branches
TTCGGTCGTTCTGGTA-1_1_A9	1_A9	MS	Chronic inactive	55	male	temporal	MS12(43 years)	43	64	-0.691433	-4.19565	17.2356	other_branches
TTCTACATCAACACAC-1_1_A9	1_A9	MS	Chronic inactive	55	male	temporal	MS12(43 years)	43	64	-2.52265	1.52832	2.12849	other_branches
TTCTACATCTGTACGA-1_1_A9	1_A9	MS	Chronic inactive	55	male	temporal	MS12(43 years)	43	64	2.07072	1.96829	14.0545	branch1_1
TTCTCAAAGTTACGGG-1_1_A9	1_A9	MS	Chronic inactive	55	male	temporal	MS12(43 years)	43	64	0.396335	-2.30444	6.43629	other_branches
TTCTCCTGTAGCTAAA-1_1_A9	1_A9	MS	Chronic inactive	55	male	temporal	MS12(43 years)	43	64	1.02892	3.13245	15.607	branch1_1
TTGACTTCACTTAAGC-1_1_A9	1_A9	MS	Chronic inactive	55	male	temporal	MS12(43 years)	43	64	0.983087	0.296976	7.0902	branch1_1
TTGACTTCATATGAGA-1_1_A9	1_A9	MS	Chronic inactive	55	male	temporal	MS12(43 years)	43	64	0.482043	0.31855	5.73091	branch1_1
TTGCGTCGTCTGCCAG-1_1_A9	1_A9	MS	Chronic inactive	55	male	temporal	MS12(43 years)	43	64	1.36787	-0.108656	8.15735	branch1_1
TTGGCAATCACAATGC-1_1_A9	1_A9	MS	Chronic inactive	55	male	temporal	MS12(43 years)	43	64	1.6539	3.12851	15.7194	branch1_1
TTGGCAATCTTGACGA-1_1_A9	1_A9	MS	Chronic inactive	55	male	temporal	MS12(43 years)	43	64	0.362494	5.8682	18.7519	branch1_1
TTGTAGGGTAAAGTCA-1_1_A9	1_A9	MS	Chronic inactive	55	male	temporal	MS12(43 years)	43	64	-0.978902	1.42997	3.74895	branch1_1
TTTATGCTCTTAGAGC-1_1_A9	1_A9	MS	Chronic inactive	55	male	temporal	MS12(43 years)	43	64	-0.574305	4.00719	11.3358	other_branches
TTTGTCAGTTAGGGTG-1_1_A9	1_A9	MS	Chronic inactive	55	male	temporal	MS12(43 years)	43	64	1.16624	0.372489	7.43702	branch1_1
AAACCTGAGCTACCGC-1_25G_P3C1	25G_P3C1	Control	Control	35	male	parietal	Control	0	0	-3.93008	-1.5669	2.81644	other_branches
AAACCTGAGTAGTGCG-1_25G_P3C1	25G_P3C1	Control	Control	35	male	parietal	Control	0	0	2.45426	-3.16494	13.7363	other_branches
AAACCTGTCCGTTGCT-1_25G_P3C1	25G_P3C1	Control	Control	35	male	parietal	Control	0	0	1.19687	-1.58268	6.43629	other_branches
AAACCTGTCGTATCAG-1_25G_P3C1	25G_P3C1	Control	Control	35	male	parietal	Control	0	0	-0.523781	-1.80391	5.66624	other_branches
AAACGGGCATCTGGTA-1_25G_P3C1	25G_P3C1	Control	Control	35	male	parietal	Control	0	0	0.686675	0.487748	7.92698	other_branches
AAACGGGTCCAAATGC-1_25G_P3C1	25G_P3C1	Control	Control	35	male	parietal	Control	0	0	0.990866	-4.66514	16.031	other_branches
AAAGATGCATAGTAAG-1_25G_P3C1	25G_P3C1	Control	Control	35	male	parietal	Control	0	0	0.688266	-2.806	13.729	other_branches
AAAGATGGTAAATGAC-1_25G_P3C1	25G_P3C1	Control	Control	35	male	parietal	Control	0	0	0.890311	-4.48273	16.332	other_branches
AAAGCAAGTACATCCA-1_25G_P3C1	25G_P3C1	Control	Control	35	male	parietal	Control	0	0	0.515644	-2.49979	6.43629	other_branches
AAAGCAAGTCTGGTCG-1_25G_P3C1	25G_P3C1	Control	Control	35	male	parietal	Control	0	0	-2.32626	-0.915451	1.55735	branch1_1
AAAGCAAGTGAGCGAT-1_25G_P3C1	25G_P3C1	Control	Control	35	male	parietal	Control	0	0	-3.22555	1.16122	1.43947	other_branches
AAATGCCGTCGATTGT-1_25G_P3C1	25G_P3C1	Control	Control	35	male	parietal	Control	0	0	2.6968	-1.52583	11.2465	other_branches
AAATGCCTCGCAAACT-1_25G_P3C1	25G_P3C1	Control	Control	35	male	parietal	Control	0	0	-0.994501	-0.0909272	2.79711	branch1_1
AACACGTAGCGTCAAG-1_25G_P3C1	25G_P3C1	Control	Control	35	male	parietal	Control	0	0	3.01571	0.0675311	9.96969	branch1_1
AACACGTGTCAACATC-1_25G_P3C1	25G_P3C1	Control	Control	35	male	parietal	Control	0	0	2.04756	-3.65388	14.4278	other_branches
AACACGTTCGTTTAGG-1_25G_P3C1	25G_P3C1	Control	Control	35	male	parietal	Control	0	0	1.47736	-0.854299	8.62102	branch1_1
AACCATGCAGTATCTG-1_25G_P3C1	25G_P3C1	Control	Control	35	male	parietal	Control	0	0	2.53002	-2.95735	13.0062	other_branches
AACCATGTCGGTTAAC-1_25G_P3C1	25G_P3C1	Control	Control	35	male	parietal	Control	0	0	2.23482	-1.80321	12.0631	other_branches
AACCGCGCACCGATAT-1_25G_P3C1	25G_P3C1	Control	Control	35	male	parietal	Control	0	0	2.01903	-0.0328413	8.33671	branch1_1
AACGTTGCATTACCTT-1_25G_P3C1	25G_P3C1	Control	Control	35	male	parietal	Control	0	0	-1.8055	0.319457	1.28369	branch1_1
AACTCAGCAGAGTGTG-1_25G_P3C1	25G_P3C1	Control	Control	35	male	parietal	Control	0	0	0.252886	1.14022	7.92698	other_branches
AACTCAGTCGTTGACA-1_25G_P3C1	25G_P3C1	Control	Control	35	male	parietal	Control	0	0	-0.795434	1.10369	3.88447	branch1_1
AACTCCCTCCATGAGT-1_25G_P3C1	25G_P3C1	Control	Control	35	male	parietal	Control	0	0	-2.86001	-0.131442	0.15862	branch1_1
AACTCTTCACGTCTCT-1_25G_P3C1	25G_P3C1	Control	Control	35	male	parietal	Control	0	0	1.52106	-2.20691	11.7769	other_branches
AACTGGTCAATAACGA-1_25G_P3C1	25G_P3C1	Control	Control	35	male	parietal	Control	0	0	-0.735413	-1.36085	5.66624	other_branches
AACTTTCAGACACTAA-1_25G_P3C1	25G_P3C1	Control	Control	35	male	parietal	Control	0	0	-0.70379	-0.395707	4.65686	branch1_1
AACTTTCGTGAAATCA-1_25G_P3C1	25G_P3C1	Control	Control	35	male	parietal	Control	0	0	1.52689	-4.26342	15.4106	other_branches
AACTTTCTCATACGGT-1_25G_P3C1	25G_P3C1	Control	Control	35	male	parietal	Control	0	0	-1.80968	-0.797708	1.84814	branch1_1
AACTTTCTCATCGATG-1_25G_P3C1	25G_P3C1	Control	Control	35	male	parietal	Control	0	0	1.32696	-4.0003	15.4292	other_branches
AAGACCTAGCATCATC-1_25G_P3C1	25G_P3C1	Control	Control	35	male	parietal	Control	0	0	-0.445646	-0.834936	5.40884	other_branches
AAGCCGCAGCGTAATA-1_25G_P3C1	25G_P3C1	Control	Control	35	male	parietal	Control	0	0	0.162443	1.18204	7.92698	other_branches
AAGCCGCTCGCAGGCT-1_25G_P3C1	25G_P3C1	Control	Control	35	male	parietal	Control	0	0	3.23297	0.777547	11.5965	branch1_1
AAGCCGCTCGTTACAG-1_25G_P3C1	25G_P3C1	Control	Control	35	male	parietal	Control	0	0	-2.60092	-0.123385	0.246263	branch1_1
AAGGAGCAGGCGATAC-1_25G_P3C1	25G_P3C1	Control	Control	35	male	parietal	Control	0	0	0.181669	-0.412008	5.71452	other_branches
AAGGAGCTCAAGATCC-1_25G_P3C1	25G_P3C1	Control	Control	35	male	parietal	Control	0	0	2.41536	0.198998	10.3461	branch1_1
AAGGAGCTCGCAAGCC-1_25G_P3C1	25G_P3C1	Control	Control	35	male	parietal	Control	0	0	-3.28739	0.771849	1.06912	other_branches
AAGGCAGAGGACGAAA-1_25G_P3C1	25G_P3C1	Control	Control	35	male	parietal	Control	0	0	-4.29303	0.821441	2.11868	other_branches
AAGGCAGCATTTGCCC-1_25G_P3C1	25G_P3C1	Control	Control	35	male	parietal	Control	0	0	2.10627	-3.57514	14.3144	other_branches
AAGGTTCAGATAGGAG-1_25G_P3C1	25G_P3C1	Control	Control	35	male	parietal	Control	0	0	1.7006	-4.33131	15.0249	other_branches
AAGGTTCAGGGCTTGA-1_25G_P3C1	25G_P3C1	Control	Control	35	male	parietal	Control	0	0	0.0409565	-2.84138	6.43629	other_branches
AAGGTTCAGTGCGTGA-1_25G_P3C1	25G_P3C1	Control	Control	35	male	parietal	Control	0	0	-3.50866	-0.489864	1.11915	other_branches
AAGGTTCTCCAATGGT-1_25G_P3C1	25G_P3C1	Control	Control	35	male	parietal	Control	0	0	-1.94758	0.447562	1.13383	branch1_1
AAGTCTGAGAGACTTA-1_25G_P3C1	25G_P3C1	Control	Control	35	male	parietal	Control	0	0	0.980533	-1.95799	6.43629	other_branches
AATCCAGAGCCATCGC-1_25G_P3C1	25G_P3C1	Control	Control	35	male	parietal	Control	0	0	2.80945	-0.703307	10.5238	other_branches
AATCCAGAGCGCCTCA-1_25G_P3C1	25G_P3C1	Control	Control	35	male	parietal	Control	0	0	2.60635	-1.88955	12.0516	other_branches
AATCCAGAGGGATCTG-1_25G_P3C1	25G_P3C1	Control	Control	35	male	parietal	Control	0	0	-1.83755	-0.516522	1.77807	branch1_1
AATCGGTAGATCGATA-1_25G_P3C1	25G_P3C1	Control	Control	35	male	parietal	Control	0	0	-3.90997	-1.34112	2.81645	other_branches
AATCGGTAGCTCCTTC-1_25G_P3C1	25G_P3C1	Control	Control	35	male	parietal	Control	0	0	2.56935	-1.90881	12.065	other_branches
AATCGGTAGTGTACGG-1_25G_P3C1	25G_P3C1	Control	Control	35	male	parietal	Control	0	0	-4.48385	-1.12318	3.11034	other_branches
AATCGGTCAGTCACTA-1_25G_P3C1	25G_P3C1	Control	Control	35	male	parietal	Control	0	0	0.382835	0.470199	5.76817	branch1_1
AATCGGTGTATCACCA-1_25G_P3C1	25G_P3C1	Control	Control	35	male	parietal	Control	0	0	-1.08006	0.136262	2.8856	branch1_1
ACACCAAGTGGGTATG-1_25G_P3C1	25G_P3C1	Control	Control	35	male	parietal	Control	0	0	3.12505	0.761466	11.5965	branch1_1
ACACCCTAGGCATGGT-1_25G_P3C1	25G_P3C1	Control	Control	35	male	parietal	Control	0	0	2.51027	-0.500302	9.21271	branch1_1
ACACCCTGTTTGTTGG-1_25G_P3C1	25G_P3C1	Control	Control	35	male	parietal	Control	0	0	2.4504	-3.19359	13.7465	other_branches
ACACCCTTCAGTGTTG-1_25G_P3C1	25G_P3C1	Control	Control	35	male	parietal	Control	0	0	-2.57685	-0.126104	0.246264	branch1_1
ACACCCTTCTGTTTGT-1_25G_P3C1	25G_P3C1	Control	Control	35	male	parietal	Control	0	0	1.85997	-3.7149	14.4738	other_branches
ACACCGGTCCTATTCA-1_25G_P3C1	25G_P3C1	Control	Control	35	male	parietal	Control	0	0	-2.99409	-0.944551	1.24415	other_branches
ACAGCCGCACCCATGG-1_25G_P3C1	25G_P3C1	Control	Control	35	male	parietal	Control	0	0	-4.56673	-1.05354	3.05829	other_branches
ACATACGAGCCCAATT-1_25G_P3C1	25G_P3C1	Control	Control	35	male	parietal	Control	0	0	-2.8093	0.0535706	0.133678	branch1_1
ACATCAGCATTTCACT-1_25G_P3C1	25G_P3C1	Control	Control	35	male	parietal	Control	0	0	0.585583	-3.89266	16.8083	other_branches
ACATCAGTCATGTAGC-1_25G_P3C1	25G_P3C1	Control	Control	35	male	parietal	Control	0	0	-4.12149	0.779904	2.05602	other_branches
ACCAGTACATGTCCTC-1_25G_P3C1	25G_P3C1	Control	Control	35	male	parietal	Control	0	0	1.56071	0.78118	7.47379	other_branches
ACCAGTAGTCTTGCGG-1_25G_P3C1	25G_P3C1	Control	Control	35	male	parietal	Control	0	0	2.3813	-3.52817	13.9781	other_branches
ACCAGTATCGCGCCAA-1_25G_P3C1	25G_P3C1	Control	Control	35	male	parietal	Control	0	0	0.51513	0.222934	5.74061	branch1_1
ACCAGTATCTGATACG-1_25G_P3C1	25G_P3C1	Control	Control	35	male	parietal	Control	0	0	0.445191	0.206225	5.73388	branch1_1
ACCCACTTCACAACGT-1_25G_P3C1	25G_P3C1	Control	Control	35	male	parietal	Control	0	0	-0.209965	-0.27159	4.65753	branch1_1
ACCGTAAGTTCGGCAC-1_25G_P3C1	25G_P3C1	Control	Control	35	male	parietal	Control	0	0	-0.05919	-2.02877	6.46969	other_branches
ACCTTTAGTGTAAGTA-1_25G_P3C1	25G_P3C1	Control	Control	35	male	parietal	Control	0	0	-0.0794541	-3.85638	16.7667	other_branches
ACGAGCCCAACCGCCA-1_25G_P3C1	25G_P3C1	Control	Control	35	male	parietal	Control	0	0	-0.498374	-0.0383491	4.70711	branch1_1
ACGAGCCTCCCAAGTA-1_25G_P3C1	25G_P3C1	Control	Control	35	male	parietal	Control	0	0	2.35556	-0.084421	9.54357	branch1_1
ACGAGGACACATGTGT-1_25G_P3C1	25G_P3C1	Control	Control	35	male	parietal	Control	0	0	2.55788	-0.687236	10.7428	other_branches
ACGAGGAGTAATCACC-1_25G_P3C1	25G_P3C1	Control	Control	35	male	parietal	Control	0	0	1.96796	1.13437	10.773	branch1_1
ACGAGGAGTTAAGGGC-1_25G_P3C1	25G_P3C1	Control	Control	35	male	parietal	Control	0	0	0.432265	-0.79854	5.95084	other_branches
ACGAGGAGTTGCGCAC-1_25G_P3C1	25G_P3C1	Control	Control	35	male	parietal	Control	0	0	2.71936	-0.204089	10.2108	branch1_1
ACGAGGATCTTGCAAG-1_25G_P3C1	25G_P3C1	Control	Control	35	male	parietal	Control	0	0	2.26826	-0.677902	9.40821	branch1_1
ACGATACGTCAACTGT-1_25G_P3C1	25G_P3C1	Control	Control	35	male	parietal	Control	0	0	-0.0740965	-0.0587178	5.35654	branch1_1
ACGATACTCTAACCGA-1_25G_P3C1	25G_P3C1	Control	Control	35	male	parietal	Control	0	0	-1.58895	-0.628753	1.96041	branch1_1
ACGATGTAGAGTACAT-1_25G_P3C1	25G_P3C1	Control	Control	35	male	parietal	Control	0	0	2.60255	-1.80873	12.0262	other_branches
ACGCAGCGTATCACCA-1_25G_P3C1	25G_P3C1	Control	Control	35	male	parietal	Control	0	0	-0.160217	1.06312	3.88686	branch1_1
ACGCAGCGTCAGCTAT-1_25G_P3C1	25G_P3C1	Control	Control	35	male	parietal	Control	0	0	2.75181	-1.28003	10.7501	other_branches
ACGCCAGGTAGGGTAC-1_25G_P3C1	25G_P3C1	Control	Control	35	male	parietal	Control	0	0	-0.694768	-0.571012	5.40884	other_branches
ACGCCAGTCAATACCG-1_25G_P3C1	25G_P3C1	Control	Control	35	male	parietal	Control	0	0	-0.0126353	1.84939	10.8426	other_branches
ACGCCGAGTATCACCA-1_25G_P3C1	25G_P3C1	Control	Control	35	male	parietal	Control	0	0	-0.541112	-0.778014	5.40884	other_branches
ACGGAGAAGCGCTCCA-1_25G_P3C1	25G_P3C1	Control	Control	35	male	parietal	Control	0	0	2.32144	1.05033	11.3151	branch1_1
ACGGAGAGTTGTACAC-1_25G_P3C1	25G_P3C1	Control	Control	35	male	parietal	Control	0	0	-3.22226	-0.0685995	0.834649	other_branches
ACGGCCAAGCAATATG-1_25G_P3C1	25G_P3C1	Control	Control	35	male	parietal	Control	0	0	0.77449	0.732842	7.95837	other_branches
ACGGGCTAGAAGGCCT-1_25G_P3C1	25G_P3C1	Control	Control	35	male	parietal	Control	0	0	-4.8336	1.10048	3.02658	other_branches
ACGGGCTCAGCCACCA-1_25G_P3C1	25G_P3C1	Control	Control	35	male	parietal	Control	0	0	1.12145	1.08061	7.92772	other_branches
ACGGGTCCAAGTTGTC-1_25G_P3C1	25G_P3C1	Control	Control	35	male	parietal	Control	0	0	0.887707	0.29913	7.00637	branch1_1
ACGGGTCGTATATCCG-1_25G_P3C1	25G_P3C1	Control	Control	35	male	parietal	Control	0	0	1.80373	-1.46108	11.5685	other_branches
ACGGGTCTCAGATAAG-1_25G_P3C1	25G_P3C1	Control	Control	35	male	parietal	Control	0	0	1.75616	-4.45571	14.9989	other_branches
ACGTCAAAGCGCCTTG-1_25G_P3C1	25G_P3C1	Control	Control	35	male	parietal	Control	0	0	1.51888	-1.73388	11.687	other_branches
ACGTCAAGTCACTGGC-1_25G_P3C1	25G_P3C1	Control	Control	35	male	parietal	Control	0	0	1.94736	-3.6886	14.3876	other_branches
ACTATCTTCGAGCCCA-1_25G_P3C1	25G_P3C1	Control	Control	35	male	parietal	Control	0	0	-0.714933	-1.85648	5.66624	other_branches
ACTGAACAGATCGGGT-1_25G_P3C1	25G_P3C1	Control	Control	35	male	parietal	Control	0	0	-0.540818	-0.227967	4.65687	branch1_1
ACTGAACTCTAACGGT-1_25G_P3C1	25G_P3C1	Control	Control	35	male	parietal	Control	0	0	2.12758	-1.02552	11.0864	other_branches
ACTGAGTCAAGCGATG-1_25G_P3C1	25G_P3C1	Control	Control	35	male	parietal	Control	0	0	-2.44161	0.232162	0.929996	branch1_1
ACTGATGGTTAGATGA-1_25G_P3C1	25G_P3C1	Control	Control	35	male	parietal	Control	0	0	-1.00033	0.657968	3.62798	branch1_1
ACTGATGGTTGCGTTA-1_25G_P3C1	25G_P3C1	Control	Control	35	male	parietal	Control	0	0	0.718227	-2.09929	6.43629	other_branches
ACTGATGTCGGTCTAA-1_25G_P3C1	25G_P3C1	Control	Control	35	male	parietal	Control	0	0	1.84621	-3.83226	14.5794	other_branches
ACTGCTCCACCTGGTG-1_25G_P3C1	25G_P3C1	Control	Control	35	male	parietal	Control	0	0	-0.162822	-0.641699	5.48306	other_branches
ACTGCTCTCTGCTGCT-1_25G_P3C1	25G_P3C1	Control	Control	35	male	parietal	Control	0	0	2.56514	-0.00538658	10.1547	branch1_1
ACTGTCCTCACAGGCC-1_25G_P3C1	25G_P3C1	Control	Control	35	male	parietal	Control	0	0	-0.646412	-0.485017	4.65709	branch1_1
ACTTACTCAAGCCGTC-1_25G_P3C1	25G_P3C1	Control	Control	35	male	parietal	Control	0	0	0.869207	-2.82491	13.729	other_branches
ACTTACTCATTCCTGC-1_25G_P3C1	25G_P3C1	Control	Control	35	male	parietal	Control	0	0	0.742494	-2.00419	6.43629	other_branches
ACTTACTTCCTCATTA-1_25G_P3C1	25G_P3C1	Control	Control	35	male	parietal	Control	0	0	0.423528	-2.04684	6.43629	other_branches
ACTTGTTAGTACGCCC-1_25G_P3C1	25G_P3C1	Control	Control	35	male	parietal	Control	0	0	0.163163	-0.691793	5.64815	other_branches
ACTTGTTGTCATCCCT-1_25G_P3C1	25G_P3C1	Control	Control	35	male	parietal	Control	0	0	1.14817	-0.691261	6.43241	branch1_1
ACTTGTTGTCTAAAGA-1_25G_P3C1	25G_P3C1	Control	Control	35	male	parietal	Control	0	0	0.0670993	-0.578849	5.71452	other_branches
ACTTGTTTCACCGTAA-1_25G_P3C1	25G_P3C1	Control	Control	35	male	parietal	Control	0	0	-5.37074	1.39352	3.35282	other_branches
ACTTTCAAGAGTTGGC-1_25G_P3C1	25G_P3C1	Control	Control	35	male	parietal	Control	0	0	0.379899	-1.89426	6.4363	other_branches
ACTTTCAAGCGCTTAT-1_25G_P3C1	25G_P3C1	Control	Control	35	male	parietal	Control	0	0	-0.737579	-0.736133	5.40884	other_branches
ACTTTCAGTCTAAAGA-1_25G_P3C1	25G_P3C1	Control	Control	35	male	parietal	Control	0	0	0.210164	-1.2363	5.96798	other_branches
ACTTTCAGTGTAACGG-1_25G_P3C1	25G_P3C1	Control	Control	35	male	parietal	Control	0	0	0.98669	-3.74055	16.271	other_branches
ACTTTCATCGAGGTAG-1_25G_P3C1	25G_P3C1	Control	Control	35	male	parietal	Control	0	0	-0.621275	-1.6468	5.66625	other_branches
AGAATAGCACCTCGTT-1_25G_P3C1	25G_P3C1	Control	Control	35	male	parietal	Control	0	0	-1.98704	0.607526	0.765933	branch1_1
AGAATAGTCCAATGGT-1_25G_P3C1	25G_P3C1	Control	Control	35	male	parietal	Control	0	0	-3.44592	0.33382	0.911292	other_branches
AGACGTTAGTGTACCT-1_25G_P3C1	25G_P3C1	Control	Control	35	male	parietal	Control	0	0	1.65952	-4.22301	15.071	other_branches
AGACGTTCAATGGAGC-1_25G_P3C1	25G_P3C1	Control	Control	35	male	parietal	Control	0	0	1.41536	0.884328	7.47379	other_branches
AGAGCGAAGCTGGAAC-1_25G_P3C1	25G_P3C1	Control	Control	35	male	parietal	Control	0	0	-1.21593	0.190584	2.93012	branch1_1
AGAGCGATCAATAAGG-1_25G_P3C1	25G_P3C1	Control	Control	35	male	parietal	Control	0	0	1.42045	-2.11226	11.7769	other_branches
AGATCTGCACGGTTTA-1_25G_P3C1	25G_P3C1	Control	Control	35	male	parietal	Control	0	0	0.368455	-0.550937	6.18887	branch1_1
AGATCTGGTATCGCAT-1_25G_P3C1	25G_P3C1	Control	Control	35	male	parietal	Control	0	0	2.48957	-2.41848	13.1085	other_branches
AGATTGCCAGCTGTGC-1_25G_P3C1	25G_P3C1	Control	Control	35	male	parietal	Control	0	0	0.282485	-2.03115	6.4363	other_branches
AGATTGCCAGCTTCGG-1_25G_P3C1	25G_P3C1	Control	Control	35	male	parietal	Control	0	0	2.17178	-3.39433	13.9775	other_branches
AGATTGCGTGGTAACG-1_25G_P3C1	25G_P3C1	Control	Control	35	male	parietal	Control	0	0	-0.0535546	-0.738973	5.72709	other_branches
AGATTGCTCCTCAATT-1_25G_P3C1	25G_P3C1	Control	Control	35	male	parietal	Control	0	0	-0.928735	0.0645003	2.82377	branch1_1
AGCAGCCAGACTAGAT-1_25G_P3C1	25G_P3C1	Control	Control	35	male	parietal	Control	0	0	-2.66631	1.00212	1.03275	branch1_1
AGCAGCCCAATGGAGC-1_25G_P3C1	25G_P3C1	Control	Control	35	male	parietal	Control	0	0	1.83779	-0.131206	8.28893	branch1_1
AGCAGCCCATGTAAGA-1_25G_P3C1	25G_P3C1	Control	Control	35	male	parietal	Control	0	0	-2.1588	0.701215	0.765934	branch1_1
AGCAGCCGTTAGATGA-1_25G_P3C1	25G_P3C1	Control	Control	35	male	parietal	Control	0	0	1.07992	-0.784807	6.43241	branch1_1
AGCAGCCGTTTAGCTG-1_25G_P3C1	25G_P3C1	Control	Control	35	male	parietal	Control	0	0	-0.890314	0.752871	3.69263	branch1_1
AGCATACCACGTCTCT-1_25G_P3C1	25G_P3C1	Control	Control	35	male	parietal	Control	0	0	-1.30441	0.624232	3.3875	branch1_1
AGCATACCAGGACGTA-1_25G_P3C1	25G_P3C1	Control	Control	35	male	parietal	Control	0	0	-0.849713	0.115958	4.43667	branch1_1
AGCCTAACACAAGTAA-1_25G_P3C1	25G_P3C1	Control	Control	35	male	parietal	Control	0	0	1.97142	-0.572897	8.63077	branch1_1
AGCCTAACACTTCGAA-1_25G_P3C1	25G_P3C1	Control	Control	35	male	parietal	Control	0	0	-4.65896	-1.14658	2.95901	other_branches
AGCCTAACAGTCGTGC-1_25G_P3C1	25G_P3C1	Control	Control	35	male	parietal	Control	0	0	-1.22844	1.41649	3.38751	branch1_1
AGCCTAATCCCGGATG-1_25G_P3C1	25G_P3C1	Control	Control	35	male	parietal	Control	0	0	0.0137629	-1.06244	5.72167	other_branches
AGCGGTCGTTACGTCA-1_25G_P3C1	25G_P3C1	Control	Control	35	male	parietal	Control	0	0	-1.33489	1.40201	3.38751	branch1_1
AGCGGTCTCCGCGTTT-1_25G_P3C1	25G_P3C1	Control	Control	35	male	parietal	Control	0	0	0.294913	-1.20237	5.97954	other_branches
AGCGTATCAGATGGCA-1_25G_P3C1	25G_P3C1	Control	Control	35	male	parietal	Control	0	0	2.28349	0.747845	10.8572	branch1_1
AGCGTCGGTTACGACT-1_25G_P3C1	25G_P3C1	Control	Control	35	male	parietal	Control	0	0	-0.18922	-1.90693	5.98295	other_branches
AGCTCCTAGTTTGCGT-1_25G_P3C1	25G_P3C1	Control	Control	35	male	parietal	Control	0	0	1.07664	-0.831521	6.43241	branch1_1
AGCTCCTCAGCCACCA-1_25G_P3C1	25G_P3C1	Control	Control	35	male	parietal	Control	0	0	1.01441	0.772965	7.50705	other_branches
AGCTCCTTCCGTAGGC-1_25G_P3C1	25G_P3C1	Control	Control	35	male	parietal	Control	0	0	-1.35745	0.610522	3.37495	branch1_1
AGCTCCTTCGGCTACG-1_25G_P3C1	25G_P3C1	Control	Control	35	male	parietal	Control	0	0	-3.33002	-1.15773	1.24415	other_branches
AGCTCTCAGAGATGAG-1_25G_P3C1	25G_P3C1	Control	Control	35	male	parietal	Control	0	0	0.206036	0.0684824	5.7476	branch1_1
AGCTCTCGTCCGCTGA-1_25G_P3C1	25G_P3C1	Control	Control	35	male	parietal	Control	0	0	2.71627	0.413885	11.1289	branch1_1
AGCTCTCTCATTTGGG-1_25G_P3C1	25G_P3C1	Control	Control	35	male	parietal	Control	0	0	1.73992	-3.00159	13.5906	other_branches
AGCTTGACACAGGTTT-1_25G_P3C1	25G_P3C1	Control	Control	35	male	parietal	Control	0	0	1.17267	0.966109	7.92245	other_branches
AGCTTGAGTCAGTGGA-1_25G_P3C1	25G_P3C1	Control	Control	35	male	parietal	Control	0	0	-1.43107	1.57436	3.38751	branch1_1
AGGCCACAGAGCCTAG-1_25G_P3C1	25G_P3C1	Control	Control	35	male	parietal	Control	0	0	0.849433	-0.296775	6.43242	branch1_1
AGGCCACCATGAAGTA-1_25G_P3C1	25G_P3C1	Control	Control	35	male	parietal	Control	0	0	-1.39829	0.014264	2.89374	branch1_1
AGGCCACTCATTCACT-1_25G_P3C1	25G_P3C1	Control	Control	35	male	parietal	Control	0	0	-2.55665	0.490801	1.03275	branch1_1
AGGCCGTTCACTTACT-1_25G_P3C1	25G_P3C1	Control	Control	35	male	parietal	Control	0	0	0.52895	-1.7263	6.4363	other_branches
AGGGATGAGGAGTTGC-1_25G_P3C1	25G_P3C1	Control	Control	35	male	parietal	Control	0	0	1.09371	0.322422	7.1619	branch1_1
AGGGATGAGTCCAGGA-1_25G_P3C1	25G_P3C1	Control	Control	35	male	parietal	Control	0	0	1.74519	-4.17246	15.0302	other_branches
AGGGATGGTTGGTGGA-1_25G_P3C1	25G_P3C1	Control	Control	35	male	parietal	Control	0	0	-0.419378	-0.680829	5.40885	other_branches
AGGGTGAAGGCTATCT-1_25G_P3C1	25G_P3C1	Control	Control	35	male	parietal	Control	0	0	1.97338	-3.12266	13.5149	other_branches
AGGGTGAGTCGAGTTT-1_25G_P3C1	25G_P3C1	Control	Control	35	male	parietal	Control	0	0	1.76781	-3.67629	14.4853	other_branches
AGGTCATTCCGAGCCA-1_25G_P3C1	25G_P3C1	Control	Control	35	male	parietal	Control	0	0	1.54836	-2.23889	11.7769	other_branches
AGGTCCGGTACCTACA-1_25G_P3C1	25G_P3C1	Control	Control	35	male	parietal	Control	0	0	2.28641	-2.16062	12.353	other_branches
AGTAGTCGTCATGCCG-1_25G_P3C1	25G_P3C1	Control	Control	35	male	parietal	Control	0	0	-0.427316	-4.35807	17.2356	other_branches
AGTAGTCGTTAAGACA-1_25G_P3C1	25G_P3C1	Control	Control	35	male	parietal	Control	0	0	-0.462205	-4.47135	17.2356	other_branches
AGTCTTTCAATAACGA-1_25G_P3C1	25G_P3C1	Control	Control	35	male	parietal	Control	0	0	-3.54006	0.754401	1.02311	other_branches
AGTGAGGGTAAGGATT-1_25G_P3C1	25G_P3C1	Control	Control	35	male	parietal	Control	0	0	1.05486	-0.0822156	6.60502	branch1_1
AGTGAGGGTCCATGAT-1_25G_P3C1	25G_P3C1	Control	Control	35	male	parietal	Control	0	0	-0.511123	0.747353	3.86805	branch1_1
AGTGAGGTCACGAAGG-1_25G_P3C1	25G_P3C1	Control	Control	35	male	parietal	Control	0	0	1.65649	0.290433	7.64618	branch1_1
AGTGGGAAGAGACTTA-1_25G_P3C1	25G_P3C1	Control	Control	35	male	parietal	Control	0	0	2.14829	-2.41141	12.4759	other_branches
AGTGGGAAGCATCATC-1_25G_P3C1	25G_P3C1	Control	Control	35	male	parietal	Control	0	0	1.54697	0.0388809	8.13688	branch1_1
AGTGGGACAAGTTCTG-1_25G_P3C1	25G_P3C1	Control	Control	35	male	parietal	Control	0	0	-1.05992	-0.016212	2.79711	branch1_1
AGTGGGAGTTTGGGCC-1_25G_P3C1	25G_P3C1	Control	Control	35	male	parietal	Control	0	0	1.66098	-2.44994	13.729	other_branches
AGTGTCAAGAGCTATA-1_25G_P3C1	25G_P3C1	Control	Control	35	male	parietal	Control	0	0	2.50098	-3.29633	13.8309	other_branches
AGTGTCACAGCTCGAC-1_25G_P3C1	25G_P3C1	Control	Control	35	male	parietal	Control	0	0	1.17245	-0.104771	6.58957	branch1_1
AGTGTCATCAAGCCTA-1_25G_P3C1	25G_P3C1	Control	Control	35	male	parietal	Control	0	0	3.05268	0.909934	11.6133	branch1_1
AGTTGGTCAGCTGTGC-1_25G_P3C1	25G_P3C1	Control	Control	35	male	parietal	Control	0	0	-4.32654	-0.843864	2.39026	other_branches
ATAACGCAGACAATAC-1_25G_P3C1	25G_P3C1	Control	Control	35	male	parietal	Control	0	0	1.89718	-2.67679	13.729	other_branches
ATAACGCCACCCATTC-1_25G_P3C1	25G_P3C1	Control	Control	35	male	parietal	Control	0	0	0.794212	-1.73953	6.4363	other_branches
ATAACGCGTGTCAATC-1_25G_P3C1	25G_P3C1	Control	Control	35	male	parietal	Control	0	0	1.20451	-2.66521	13.729	other_branches
ATAACGCGTTCACCTC-1_25G_P3C1	25G_P3C1	Control	Control	35	male	parietal	Control	0	0	-3.77302	-0.83579	1.32692	other_branches
ATAACGCGTTCGGCAC-1_25G_P3C1	25G_P3C1	Control	Control	35	male	parietal	Control	0	0	-0.555467	-2.185	5.6834	other_branches
ATAAGAGGTCATACTG-1_25G_P3C1	25G_P3C1	Control	Control	35	male	parietal	Control	0	0	1.10371	-2.9995	13.6534	other_branches
ATAAGAGTCATGCATG-1_25G_P3C1	25G_P3C1	Control	Control	35	male	parietal	Control	0	0	1.35798	-4.4389	15.5767	other_branches
ATAGACCAGCCGATTT-1_25G_P3C1	25G_P3C1	Control	Control	35	male	parietal	Control	0	0	2.43351	-0.546317	9.17992	branch1_1
ATAGACCCACATTCGA-1_25G_P3C1	25G_P3C1	Control	Control	35	male	parietal	Control	0	0	-0.245965	-0.258523	4.65743	branch1_1
ATAGACCGTACAGCAG-1_25G_P3C1	25G_P3C1	Control	Control	35	male	parietal	Control	0	0	0.00887845	-0.133414	5.42992	branch1_1
ATCACGAAGCTAGTTC-1_25G_P3C1	25G_P3C1	Control	Control	35	male	parietal	Control	0	0	0.833812	-2.4517	6.4363	other_branches
ATCACGACATCATCCC-1_25G_P3C1	25G_P3C1	Control	Control	35	male	parietal	Control	0	0	-4.52667	-1.02254	2.94528	other_branches
ATCACGAGTCATGCCG-1_25G_P3C1	25G_P3C1	Control	Control	35	male	parietal	Control	0	0	2.93773	0.254826	10.1995	branch1_1
ATCATCTAGCTTCGCG-1_25G_P3C1	25G_P3C1	Control	Control	35	male	parietal	Control	0	0	-3.4864	-0.842717	1.26336	other_branches
ATCATCTAGGCCCTTG-1_25G_P3C1	25G_P3C1	Control	Control	35	male	parietal	Control	0	0	-0.617825	-0.896672	5.40885	other_branches
ATCATGGAGACGCAAC-1_25G_P3C1	25G_P3C1	Control	Control	35	male	parietal	Control	0	0	2.44598	-1.83447	12.0262	other_branches
ATCCACCAGCTAACTC-1_25G_P3C1	25G_P3C1	Control	Control	35	male	parietal	Control	0	0	-0.450214	0.328576	4.15295	branch1_1
ATCCACCCACTAAGTC-1_25G_P3C1	25G_P3C1	Control	Control	35	male	parietal	Control	0	0	1.61854	0.712234	7.56288	branch1_1
ATCCACCTCACCCGAG-1_25G_P3C1	25G_P3C1	Control	Control	35	male	parietal	Control	0	0	0.982577	-0.0980147	6.59451	branch1_1
ATCCACCTCTGATTCT-1_25G_P3C1	25G_P3C1	Control	Control	35	male	parietal	Control	0	0	1.69727	0.523196	7.56288	branch1_1
ATCCGAACACGTTGGC-1_25G_P3C1	25G_P3C1	Control	Control	35	male	parietal	Control	0	0	2.36751	-3.30096	13.8124	other_branches
ATCCGAACAGATGAGC-1_25G_P3C1	25G_P3C1	Control	Control	35	male	parietal	Control	0	0	-0.376026	0.411857	4.12796	branch1_1
ATCCGAACAGGAATCG-1_25G_P3C1	25G_P3C1	Control	Control	35	male	parietal	Control	0	0	-0.645967	0.59774	3.86427	branch1_1
ATCCGAAGTCTAGTCA-1_25G_P3C1	25G_P3C1	Control	Control	35	male	parietal	Control	0	0	0.661544	0.210967	6.88762	branch1_1
ATCCGAATCTTGCATT-1_25G_P3C1	25G_P3C1	Control	Control	35	male	parietal	Control	0	0	-0.0708045	-0.494534	5.04394	other_branches
ATCTACTAGTGAAGAG-1_25G_P3C1	25G_P3C1	Control	Control	35	male	parietal	Control	0	0	-4.22341	-1.08454	2.99475	other_branches
ATCTACTAGTTGTCGT-1_25G_P3C1	25G_P3C1	Control	Control	35	male	parietal	Control	0	0	1.10556	0.352195	7.20192	branch1_1
ATCTACTCATACAGCT-1_25G_P3C1	25G_P3C1	Control	Control	35	male	parietal	Control	0	0	1.08993	-4.30315	15.8463	other_branches
ATCTGCCCAGCAGTTT-1_25G_P3C1	25G_P3C1	Control	Control	35	male	parietal	Control	0	0	1.63608	-4.12908	15.0926	other_branches
ATCTGCCGTCGCCATG-1_25G_P3C1	25G_P3C1	Control	Control	35	male	parietal	Control	0	0	2.44705	-2.64541	12.8745	other_branches
ATCTGCCTCGCTTAGA-1_25G_P3C1	25G_P3C1	Control	Control	35	male	parietal	Control	0	0	-0.0632949	-1.6074	5.96626	other_branches
ATGAGGGAGTGCCAGA-1_25G_P3C1	25G_P3C1	Control	Control	35	male	parietal	Control	0	0	-4.68661	-1.13346	2.95902	other_branches
ATGAGGGGTGCGATAG-1_25G_P3C1	25G_P3C1	Control	Control	35	male	parietal	Control	0	0	2.17101	-1.78328	12.0929	other_branches
ATGAGGGGTTTAGCTG-1_25G_P3C1	25G_P3C1	Control	Control	35	male	parietal	Control	0	0	-0.738551	-0.303958	4.65687	branch1_1
ATGCGATAGGAATTAC-1_25G_P3C1	25G_P3C1	Control	Control	35	male	parietal	Control	0	0	0.137931	-0.232994	5.46653	branch1_1
ATGCGATAGGATCGCA-1_25G_P3C1	25G_P3C1	Control	Control	35	male	parietal	Control	0	0	-3.15035	0.50385	0.552439	other_branches
ATGCGATAGTAATCCC-1_25G_P3C1	25G_P3C1	Control	Control	35	male	parietal	Control	0	0	2.23442	-3.77529	14.2119	other_branches
ATGCGATAGTAGGCCA-1_25G_P3C1	25G_P3C1	Control	Control	35	male	parietal	Control	0	0	0.266832	-1.97074	6.4363	other_branches
ATGCGATGTCTCTTTA-1_25G_P3C1	25G_P3C1	Control	Control	35	male	parietal	Control	0	0	0.131861	-0.155357	5.4619	branch1_1
ATGCGATGTGACGGTA-1_25G_P3C1	25G_P3C1	Control	Control	35	male	parietal	Control	0	0	-0.408394	-1.82991	5.67984	other_branches
ATGCGATTCATGCATG-1_25G_P3C1	25G_P3C1	Control	Control	35	male	parietal	Control	0	0	0.523876	-0.165748	6.20413	branch1_1
ATGCGATTCATGTCTT-1_25G_P3C1	25G_P3C1	Control	Control	35	male	parietal	Control	0	0	0.931873	-3.96094	16.271	other_branches
ATGGGAGAGACTCGGA-1_25G_P3C1	25G_P3C1	Control	Control	35	male	parietal	Control	0	0	-1.0964	-0.229695	2.33844	branch1_1
ATGGGAGGTCAGAATA-1_25G_P3C1	25G_P3C1	Control	Control	35	male	parietal	Control	0	0	2.07826	-2.86554	13.678	other_branches
ATGGGAGGTTGATTCG-1_25G_P3C1	25G_P3C1	Control	Control	35	male	parietal	Control	0	0	-5.17811	1.40534	3.35282	other_branches
ATGGGAGTCAGAGACG-1_25G_P3C1	25G_P3C1	Control	Control	35	male	parietal	Control	0	0	2.53764	-1.89353	12.0485	other_branches
ATGGGAGTCGCGTAGC-1_25G_P3C1	25G_P3C1	Control	Control	35	male	parietal	Control	0	0	-0.90675	0.233049	3.57485	branch1_1
ATGTGTGAGCCAGGAT-1_25G_P3C1	25G_P3C1	Control	Control	35	male	parietal	Control	0	0	1.03832	-3.57432	15.4975	other_branches
ATGTGTGAGGCTATCT-1_25G_P3C1	25G_P3C1	Control	Control	35	male	parietal	Control	0	0	0.324204	-2.00058	6.4363	other_branches
ATGTGTGCACCTCGGA-1_25G_P3C1	25G_P3C1	Control	Control	35	male	parietal	Control	0	0	1.77422	-2.13396	11.7769	other_branches
ATTACTCTCAACGCTA-1_25G_P3C1	25G_P3C1	Control	Control	35	male	parietal	Control	0	0	1.52149	-3.15258	13.5149	other_branches
ATTATCCAGAAAGTGG-1_25G_P3C1	25G_P3C1	Control	Control	35	male	parietal	Control	0	0	2.02604	-4.24319	15.216	other_branches
ATTATCCTCATAGCAC-1_25G_P3C1	25G_P3C1	Control	Control	35	male	parietal	Control	0	0	1.83679	-0.323749	8.24943	branch1_1
ATTCTACAGATCCCAT-1_25G_P3C1	25G_P3C1	Control	Control	35	male	parietal	Control	0	0	2.03668	-3.6259	14.4205	other_branches
ATTCTACAGGGATACC-1_25G_P3C1	25G_P3C1	Control	Control	35	male	parietal	Control	0	0	0.972856	-3.35133	15.0926	other_branches
ATTCTACCAAAGTCAA-1_25G_P3C1	25G_P3C1	Control	Control	35	male	parietal	Control	0	0	-0.636982	-0.669727	5.40885	other_branches
ATTCTACTCGCACTCT-1_25G_P3C1	25G_P3C1	Control	Control	35	male	parietal	Control	0	0	0.256728	-1.5233	6.47783	other_branches
ATTGGACAGCTGGAAC-1_25G_P3C1	25G_P3C1	Control	Control	35	male	parietal	Control	0	0	1.12143	-0.761172	6.43242	branch1_1
ATTGGACAGTACGCCC-1_25G_P3C1	25G_P3C1	Control	Control	35	male	parietal	Control	0	0	1.963	-1.86122	11.7769	other_branches
ATTGGTGAGCACAGGT-1_25G_P3C1	25G_P3C1	Control	Control	35	male	parietal	Control	0	0	2.38425	-2.3881	12.5235	other_branches
ATTGGTGCACAACGTT-1_25G_P3C1	25G_P3C1	Control	Control	35	male	parietal	Control	0	0	-0.319484	-1.37197	5.66625	other_branches
ATTGGTGTCCATGAGT-1_25G_P3C1	25G_P3C1	Control	Control	35	male	parietal	Control	0	0	1.91806	-4.11161	14.8675	other_branches
ATTTCTGAGGAATGGA-1_25G_P3C1	25G_P3C1	Control	Control	35	male	parietal	Control	0	0	-0.125488	-4.05955	16.842	other_branches
ATTTCTGCATGCCCGA-1_25G_P3C1	25G_P3C1	Control	Control	35	male	parietal	Control	0	0	-0.136775	-4.18798	16.9596	other_branches
ATTTCTGTCAGCTCGG-1_25G_P3C1	25G_P3C1	Control	Control	35	male	parietal	Control	0	0	-0.743371	-1.4899	5.66625	other_branches
CAACCAAGTTCGAATC-1_25G_P3C1	25G_P3C1	Control	Control	35	male	parietal	Control	0	0	1.65072	-4.12789	15.0926	other_branches
CAACCTCAGTGCCATT-1_25G_P3C1	25G_P3C1	Control	Control	35	male	parietal	Control	0	0	2.70818	-2.05348	12.6007	other_branches
CAACCTCCAGCTGTAT-1_25G_P3C1	25G_P3C1	Control	Control	35	male	parietal	Control	0	0	0.233487	-0.0142372	5.73202	branch1_1
CAACCTCGTATAGGGC-1_25G_P3C1	25G_P3C1	Control	Control	35	male	parietal	Control	0	0	0.478369	0.362534	5.73725	branch1_1
CAACCTCGTATAGTAG-1_25G_P3C1	25G_P3C1	Control	Control	35	male	parietal	Control	0	0	-0.53746	1.44143	3.91156	branch1_1
CAACCTCTCCTCATTA-1_25G_P3C1	25G_P3C1	Control	Control	35	male	parietal	Control	0	0	0.810436	-3.51421	16.271	other_branches
CAACTAGCACGGTAAG-1_25G_P3C1	25G_P3C1	Control	Control	35	male	parietal	Control	0	0	-3.60976	0.824497	1.32715	other_branches
CAACTAGTCATTGCCC-1_25G_P3C1	25G_P3C1	Control	Control	35	male	parietal	Control	0	0	-1.58123	0.132871	2.93459	branch1_1
CAAGAAAGTTGACGTT-1_25G_P3C1	25G_P3C1	Control	Control	35	male	parietal	Control	0	0	-0.617409	-2.18226	5.66625	other_branches
CAAGATCAGCAGGCTA-1_25G_P3C1	25G_P3C1	Control	Control	35	male	parietal	Control	0	0	1.68729	-4.51887	15.4998	other_branches
CAAGATCCAAGCCTAT-1_25G_P3C1	25G_P3C1	Control	Control	35	male	parietal	Control	0	0	0.34473	-0.000934709	5.74175	branch1_1
CAAGATCCAATAGCGG-1_25G_P3C1	25G_P3C1	Control	Control	35	male	parietal	Control	0	0	0.0239538	-1.77775	6.4881	other_branches
CAAGTTGCATGGGAAC-1_25G_P3C1	25G_P3C1	Control	Control	35	male	parietal	Control	0	0	-0.565756	0.706249	3.86414	branch1_1
CAAGTTGGTCAAACTC-1_25G_P3C1	25G_P3C1	Control	Control	35	male	parietal	Control	0	0	1.25959	-2.46697	13.729	other_branches
CAAGTTGTCGTCGTTC-1_25G_P3C1	25G_P3C1	Control	Control	35	male	parietal	Control	0	0	0.989786	0.709911	7.50347	other_branches
CAAGTTGTCTTGGGTA-1_25G_P3C1	25G_P3C1	Control	Control	35	male	parietal	Control	0	0	1.95575	-0.652822	8.63868	branch1_1
CACAAACGTTCGGGCT-1_25G_P3C1	25G_P3C1	Control	Control	35	male	parietal	Control	0	0	1.24177	-3.66054	15.0926	other_branches
CACAAACTCACCGGGT-1_25G_P3C1	25G_P3C1	Control	Control	35	male	parietal	Control	0	0	-2.1091	0.71293	0.765935	branch1_1
CACAAACTCTGGTTCC-1_25G_P3C1	25G_P3C1	Control	Control	35	male	parietal	Control	0	0	2.8203	-0.131331	10.0804	branch1_1
CACACAAAGCTGTTCA-1_25G_P3C1	25G_P3C1	Control	Control	35	male	parietal	Control	0	0	2.11494	-0.484517	9.33422	branch1_1
CACACAAAGGTAAACT-1_25G_P3C1	25G_P3C1	Control	Control	35	male	parietal	Control	0	0	1.53224	-0.237083	8.2545	branch1_1
CACACCTCAACGATGG-1_25G_P3C1	25G_P3C1	Control	Control	35	male	parietal	Control	0	0	-4.12821	-0.294686	2.13724	other_branches
CACACTCAGTCCATAC-1_25G_P3C1	25G_P3C1	Control	Control	35	male	parietal	Control	0	0	-0.358999	0.0503836	4.72211	branch1_1
CACACTCCACATGACT-1_25G_P3C1	25G_P3C1	Control	Control	35	male	parietal	Control	0	0	2.20401	-3.51712	14.409	other_branches
CACACTCCATGAACCT-1_25G_P3C1	25G_P3C1	Control	Control	35	male	parietal	Control	0	0	2.12031	-0.765699	9.10616	branch1_1
CACAGGCAGTCAATAG-1_25G_P3C1	25G_P3C1	Control	Control	35	male	parietal	Control	0	0	0.663928	-0.570121	6.19412	branch1_1
CACAGGCCATTACGAC-1_25G_P3C1	25G_P3C1	Control	Control	35	male	parietal	Control	0	0	-1.42231	0.748592	3.38751	branch1_1
CACAGGCCATTCACTT-1_25G_P3C1	25G_P3C1	Control	Control	35	male	parietal	Control	0	0	1.74432	0.694923	7.56288	branch1_1
CACAGGCGTTGTGGCC-1_25G_P3C1	25G_P3C1	Control	Control	35	male	parietal	Control	0	0	0.189051	0.939232	7.92698	other_branches
CACAGGCTCAAGATCC-1_25G_P3C1	25G_P3C1	Control	Control	35	male	parietal	Control	0	0	0.929802	-1.10403	6.4363	other_branches
CACAGGCTCATCACCC-1_25G_P3C1	25G_P3C1	Control	Control	35	male	parietal	Control	0	0	-3.01949	0.679597	0.551273	other_branches
CACAGGCTCTTGTATC-1_25G_P3C1	25G_P3C1	Control	Control	35	male	parietal	Control	0	0	-0.345605	-0.406901	4.94907	branch1_1
CACAGTATCAGCACAT-1_25G_P3C1	25G_P3C1	Control	Control	35	male	parietal	Control	0	0	-3.62057	1.4651	2.12849	other_branches
CACAGTATCGGTGTTA-1_25G_P3C1	25G_P3C1	Control	Control	35	male	parietal	Control	0	0	0.229048	-0.100838	5.73755	branch1_1
CACATAGAGCTGATAA-1_25G_P3C1	25G_P3C1	Control	Control	35	male	parietal	Control	0	0	-0.969715	0.216503	3.58382	branch1_1
CACATAGAGGGTATCG-1_25G_P3C1	25G_P3C1	Control	Control	35	male	parietal	Control	0	0	-0.944787	0.532584	3.57807	branch1_1
CACATAGGTAGTAGTA-1_25G_P3C1	25G_P3C1	Control	Control	35	male	parietal	Control	0	0	-2.68165	0.219302	0.385447	branch1_1
CACATAGGTCTCAACA-1_25G_P3C1	25G_P3C1	Control	Control	35	male	parietal	Control	0	0	2.50737	-2.32566	12.5849	other_branches
CACCAGGCACTGTGTA-1_25G_P3C1	25G_P3C1	Control	Control	35	male	parietal	Control	0	0	0.899861	-3.06599	13.6144	other_branches
CACCAGGGTCCTCCAT-1_25G_P3C1	25G_P3C1	Control	Control	35	male	parietal	Control	0	0	2.08733	-0.9841	9.18424	branch1_1
CACCAGGGTGCCTTGG-1_25G_P3C1	25G_P3C1	Control	Control	35	male	parietal	Control	0	0	-2.41004	0.400227	0.89238	branch1_1
CACCAGGTCCTCATTA-1_25G_P3C1	25G_P3C1	Control	Control	35	male	parietal	Control	0	0	-2.54153	-0.102628	0.246265	branch1_1
CACCTTGGTTCAGCGC-1_25G_P3C1	25G_P3C1	Control	Control	35	male	parietal	Control	0	0	-1.09917	0.543544	3.71953	branch1_1
CACCTTGTCGATAGAA-1_25G_P3C1	25G_P3C1	Control	Control	35	male	parietal	Control	0	0	2.5719	-1.74542	12.0262	other_branches
CACTCCACAAGTTGTC-1_25G_P3C1	25G_P3C1	Control	Control	35	male	parietal	Control	0	0	-0.434327	0.80892	3.87309	branch1_1
CACTCCACAGATGAGC-1_25G_P3C1	25G_P3C1	Control	Control	35	male	parietal	Control	0	0	1.97553	-3.09553	13.515	other_branches
CAGAATCCACCGAAAG-1_25G_P3C1	25G_P3C1	Control	Control	35	male	parietal	Control	0	0	-2.18675	0.412125	0.765936	branch1_1
CAGAATCGTACGACCC-1_25G_P3C1	25G_P3C1	Control	Control	35	male	parietal	Control	0	0	0.0313715	-0.011916	5.3272	branch1_1
CAGAATCGTGAGGGAG-1_25G_P3C1	25G_P3C1	Control	Control	35	male	parietal	Control	0	0	-1.41351	0.870951	3.38751	branch1_1
CAGAGAGAGCGGCTTC-1_25G_P3C1	25G_P3C1	Control	Control	35	male	parietal	Control	0	0	-0.887049	-1.48053	5.66625	other_branches
CAGAGAGTCTCGTTTA-1_25G_P3C1	25G_P3C1	Control	Control	35	male	parietal	Control	0	0	2.59726	1.12456	12.1248	branch1_1
CAGCAGCAGGCACATG-1_25G_P3C1	25G_P3C1	Control	Control	35	male	parietal	Control	0	0	-0.595169	0.802237	3.91156	branch1_1
CAGCAGCCACGTTGGC-1_25G_P3C1	25G_P3C1	Control	Control	35	male	parietal	Control	0	0	-4.9272	-0.807224	2.35809	other_branches
CAGCAGCCAGACAGGT-1_25G_P3C1	25G_P3C1	Control	Control	35	male	parietal	Control	0	0	-1.79492	0.676612	3.17002	branch1_1
CAGCATAGTGATAAGT-1_25G_P3C1	25G_P3C1	Control	Control	35	male	parietal	Control	0	0	-1.49235	0.648194	3.33236	branch1_1
CAGCATATCAGATAAG-1_25G_P3C1	25G_P3C1	Control	Control	35	male	parietal	Control	0	0	1.61455	-4.17186	15.5878	other_branches
CAGCCGACATTACGAC-1_25G_P3C1	25G_P3C1	Control	Control	35	male	parietal	Control	0	0	-1.27634	0.277343	3.01804	branch1_1
CAGCCGATCCGCAAGC-1_25G_P3C1	25G_P3C1	Control	Control	35	male	parietal	Control	0	0	2.01283	-0.117364	8.24736	branch1_1
CAGCGACTCCGATATG-1_25G_P3C1	25G_P3C1	Control	Control	35	male	parietal	Control	0	0	-4.58612	1.33987	3.0669	other_branches
CAGCGACTCTTGCATT-1_25G_P3C1	25G_P3C1	Control	Control	35	male	parietal	Control	0	0	1.35154	-4.37779	15.5462	other_branches
CAGCTAATCGTAGATC-1_25G_P3C1	25G_P3C1	Control	Control	35	male	parietal	Control	0	0	-0.979202	0.0581227	2.81141	branch1_1
CAGCTGGGTCAATGTC-1_25G_P3C1	25G_P3C1	Control	Control	35	male	parietal	Control	0	0	2.35246	-1.36687	11.2164	other_branches
CAGCTGGGTCGACTAT-1_25G_P3C1	25G_P3C1	Control	Control	35	male	parietal	Control	0	0	-1.88342	0.467538	1.12962	branch1_1
CAGCTGGTCACAGTAC-1_25G_P3C1	25G_P3C1	Control	Control	35	male	parietal	Control	0	0	-0.952089	-0.137819	2.79711	branch1_1
CAGGTGCAGAGCTTCT-1_25G_P3C1	25G_P3C1	Control	Control	35	male	parietal	Control	0	0	2.58627	0.932837	11.3151	branch1_1
CAGGTGCCATACTACG-1_25G_P3C1	25G_P3C1	Control	Control	35	male	parietal	Control	0	0	-1.04083	0.624263	3.66594	branch1_1
CAGGTGCGTTAGGGTG-1_25G_P3C1	25G_P3C1	Control	Control	35	male	parietal	Control	0	0	-4.6665	-1.46145	2.95902	other_branches
CAGGTGCTCAGCACAT-1_25G_P3C1	25G_P3C1	Control	Control	35	male	parietal	Control	0	0	1.36917	-1.43962	11.5685	other_branches
CAGTAACCAGACACTT-1_25G_P3C1	25G_P3C1	Control	Control	35	male	parietal	Control	0	0	-4.24146	-0.411334	2.08454	other_branches
CAGTCCTGTACGCACC-1_25G_P3C1	25G_P3C1	Control	Control	35	male	parietal	Control	0	0	-0.277798	0.929378	3.88396	branch1_1
CAGTCCTTCCGAACGC-1_25G_P3C1	25G_P3C1	Control	Control	35	male	parietal	Control	0	0	2.63079	-0.583215	10.5262	other_branches
CATATGGTCTACCAGA-1_25G_P3C1	25G_P3C1	Control	Control	35	male	parietal	Control	0	0	-0.359699	-1.69172	5.6744	other_branches
CATATGGTCTCTAAGG-1_25G_P3C1	25G_P3C1	Control	Control	35	male	parietal	Control	0	0	-5.56503	1.61706	3.35282	other_branches
CATATTCTCACGCATA-1_25G_P3C1	25G_P3C1	Control	Control	35	male	parietal	Control	0	0	-4.14346	0.996825	2.10298	other_branches
CATCAAGGTAAGTAGT-1_25G_P3C1	25G_P3C1	Control	Control	35	male	parietal	Control	0	0	1.20386	-4.03888	15.6635	other_branches
CATCAAGGTACATGTC-1_25G_P3C1	25G_P3C1	Control	Control	35	male	parietal	Control	0	0	-2.00705	0.00684704	1.28306	branch1_1
CATCAAGGTGCAGTAG-1_25G_P3C1	25G_P3C1	Control	Control	35	male	parietal	Control	0	0	0.660727	-0.237525	6.26048	branch1_1
CATCAAGGTTTGCATG-1_25G_P3C1	25G_P3C1	Control	Control	35	male	parietal	Control	0	0	-2.98541	0.273422	0.0959295	other_branches
CATCAGAGTTCGTGAT-1_25G_P3C1	25G_P3C1	Control	Control	35	male	parietal	Control	0	0	-2.73258	0.241234	0.372271	branch1_1
CATCGAAAGACTTTCG-1_25G_P3C1	25G_P3C1	Control	Control	35	male	parietal	Control	0	0	-4.96148	1.6595	3.21016	other_branches
CATCGAACACGAAAGC-1_25G_P3C1	25G_P3C1	Control	Control	35	male	parietal	Control	0	0	1.91351	-0.272477	8.2503	branch1_1
CATCGAAGTCACCCAG-1_25G_P3C1	25G_P3C1	Control	Control	35	male	parietal	Control	0	0	0.502807	0.974394	7.92698	other_branches
CATCGGGTCCAAGCCG-1_25G_P3C1	25G_P3C1	Control	Control	35	male	parietal	Control	0	0	-0.540589	0.314289	4.14117	branch1_1
CATCGGGTCCTTGCCA-1_25G_P3C1	25G_P3C1	Control	Control	35	male	parietal	Control	0	0	0.149109	-1.02542	5.77828	other_branches
CATCGGGTCTCCAGGG-1_25G_P3C1	25G_P3C1	Control	Control	35	male	parietal	Control	0	0	0.741301	0.775898	7.92698	other_branches
CATGACAAGGGAAACA-1_25G_P3C1	25G_P3C1	Control	Control	35	male	parietal	Control	0	0	-0.260757	-0.998127	5.68245	other_branches
CATGACAAGTTAACGA-1_25G_P3C1	25G_P3C1	Control	Control	35	male	parietal	Control	0	0	1.49443	-0.537763	8.6633	branch1_1
CATGCCTGTGATAAGT-1_25G_P3C1	25G_P3C1	Control	Control	35	male	parietal	Control	0	0	0.423322	-0.284468	6.2015	branch1_1
CATGGCGAGCACCGTC-1_25G_P3C1	25G_P3C1	Control	Control	35	male	parietal	Control	0	0	0.688475	1.36271	8.34871	other_branches
CATGGCGTCTGGTATG-1_25G_P3C1	25G_P3C1	Control	Control	35	male	parietal	Control	0	0	1.29112	0.720237	7.4738	other_branches
CATTATCTCGCTAGCG-1_25G_P3C1	25G_P3C1	Control	Control	35	male	parietal	Control	0	0	1.03437	-2.94498	13.7081	other_branches
CATTATCTCTCAAGTG-1_25G_P3C1	25G_P3C1	Control	Control	35	male	parietal	Control	0	0	-2.17279	-0.0272342	1.28379	branch1_1
CATTCGCAGATCCCGC-1_25G_P3C1	25G_P3C1	Control	Control	35	male	parietal	Control	0	0	2.85533	1.01282	11.7122	branch1_1
CCAATCCGTTAAGACA-1_25G_P3C1	25G_P3C1	Control	Control	35	male	parietal	Control	0	0	0.320004	-1.22145	5.98692	other_branches
CCACCTACATAGAAAC-1_25G_P3C1	25G_P3C1	Control	Control	35	male	parietal	Control	0	0	-0.27541	0.890829	3.88905	branch1_1
CCACCTAGTAAATGTG-1_25G_P3C1	25G_P3C1	Control	Control	35	male	parietal	Control	0	0	2.94565	0.687007	11.6669	branch1_1
CCACCTAGTTCACGGC-1_25G_P3C1	25G_P3C1	Control	Control	35	male	parietal	Control	0	0	-2.58875	0.412624	1.03276	branch1_1
CCACGGATCATCTGTT-1_25G_P3C1	25G_P3C1	Control	Control	35	male	parietal	Control	0	0	-0.781487	0.0363902	4.43667	branch1_1
CCACTACAGGGTATCG-1_25G_P3C1	25G_P3C1	Control	Control	35	male	parietal	Control	0	0	-4.75491	-0.760545	2.32748	other_branches
CCATGTCCAGCTGTAT-1_25G_P3C1	25G_P3C1	Control	Control	35	male	parietal	Control	0	0	2.09527	-1.70963	11.7017	other_branches
CCATTCGGTGCACCAC-1_25G_P3C1	25G_P3C1	Control	Control	35	male	parietal	Control	0	0	-0.773214	3.4679	11.3358	other_branches
CCATTCGTCTTGTACT-1_25G_P3C1	25G_P3C1	Control	Control	35	male	parietal	Control	0	0	-1.99088	-0.152222	1.34506	branch1_1
CCCAATCTCAAAGTAG-1_25G_P3C1	25G_P3C1	Control	Control	35	male	parietal	Control	0	0	2.19476	-2.59409	13.1315	other_branches
CCCAATCTCACAATGC-1_25G_P3C1	25G_P3C1	Control	Control	35	male	parietal	Control	0	0	-1.14837	0.0679197	2.80388	branch1_1
CCCAGTTAGAATAGGG-1_25G_P3C1	25G_P3C1	Control	Control	35	male	parietal	Control	0	0	-0.992621	0.277343	3.60793	branch1_1
CCCAGTTTCCGCGCAA-1_25G_P3C1	25G_P3C1	Control	Control	35	male	parietal	Control	0	0	2.28519	-3.29248	13.7925	other_branches
CCCATACGTACGCACC-1_25G_P3C1	25G_P3C1	Control	Control	35	male	parietal	Control	0	0	-4.40555	-1.43106	2.99833	other_branches
CCCTCCTCACTTCTGC-1_25G_P3C1	25G_P3C1	Control	Control	35	male	parietal	Control	0	0	-2.2069	-0.362847	1.55062	branch1_1
CCGGGATAGGCAATTA-1_25G_P3C1	25G_P3C1	Control	Control	35	male	parietal	Control	0	0	-0.418305	-0.272074	4.65712	branch1_1
CCGGTAGCACACAGAG-1_25G_P3C1	25G_P3C1	Control	Control	35	male	parietal	Control	0	0	2.82217	-1.49939	10.7501	other_branches
CCGGTAGGTCTAGCGC-1_25G_P3C1	25G_P3C1	Control	Control	35	male	parietal	Control	0	0	-0.294254	1.2639	3.91156	branch1_1
CCGTACTGTCTAGTGT-1_25G_P3C1	25G_P3C1	Control	Control	35	male	parietal	Control	0	0	2.06445	-2.65619	13.2335	other_branches
CCGTGGAGTAGAGGAA-1_25G_P3C1	25G_P3C1	Control	Control	35	male	parietal	Control	0	0	2.50793	-2.57546	12.9366	other_branches
CCGTGGAGTCTAGCGC-1_25G_P3C1	25G_P3C1	Control	Control	35	male	parietal	Control	0	0	-0.69039	-0.312919	4.65687	branch1_1
CCGTTCACAGGTCTCG-1_25G_P3C1	25G_P3C1	Control	Control	35	male	parietal	Control	0	0	2.93199	0.804795	11.6143	branch1_1
CCTAAAGAGACACGAC-1_25G_P3C1	25G_P3C1	Control	Control	35	male	parietal	Control	0	0	0.229779	-0.643401	5.71452	other_branches
CCTAAAGCACTGTGTA-1_25G_P3C1	25G_P3C1	Control	Control	35	male	parietal	Control	0	0	-2.0555	0.495114	0.765937	branch1_1
CCTAAAGCAGCTATTG-1_25G_P3C1	25G_P3C1	Control	Control	35	male	parietal	Control	0	0	0.236266	-1.01082	5.94231	other_branches
CCTAAAGCATTATCTC-1_25G_P3C1	25G_P3C1	Control	Control	35	male	parietal	Control	0	0	1.6253	-1.00719	8.64904	branch1_1
CCTACACAGCGAGAAA-1_25G_P3C1	25G_P3C1	Control	Control	35	male	parietal	Control	0	0	-0.406843	0.961708	3.91156	branch1_1
CCTACACTCATGGTCA-1_25G_P3C1	25G_P3C1	Control	Control	35	male	parietal	Control	0	0	0.262603	-1.12721	5.96316	other_branches
CCTACCAAGAGCTTCT-1_25G_P3C1	25G_P3C1	Control	Control	35	male	parietal	Control	0	0	-3.25176	-0.746917	1.24415	other_branches
CCTACCATCATGCTCC-1_25G_P3C1	25G_P3C1	Control	Control	35	male	parietal	Control	0	0	-2.49394	-0.329393	0.246266	branch1_1
CCTAGCTAGCAGCCTC-1_25G_P3C1	25G_P3C1	Control	Control	35	male	parietal	Control	0	0	1.82306	-2.58533	13.729	other_branches
CCTAGCTCAACGCACC-1_25G_P3C1	25G_P3C1	Control	Control	35	male	parietal	Control	0	0	3.10318	0.539632	11.5965	branch1_1
CCTAGCTGTCATCGGC-1_25G_P3C1	25G_P3C1	Control	Control	35	male	parietal	Control	0	0	1.35038	-4.31127	15.5838	other_branches
CCTAGCTTCAGCAACT-1_25G_P3C1	25G_P3C1	Control	Control	35	male	parietal	Control	0	0	0.785232	-4.69975	16.1868	other_branches
CCTATTAAGGCAGTCA-1_25G_P3C1	25G_P3C1	Control	Control	35	male	parietal	Control	0	0	1.68816	-0.775338	8.62772	branch1_1
CCTATTAAGGCTCTTA-1_25G_P3C1	25G_P3C1	Control	Control	35	male	parietal	Control	0	0	1.06202	0.0312193	6.7105	branch1_1
CCTCAGTAGAGCTATA-1_25G_P3C1	25G_P3C1	Control	Control	35	male	parietal	Control	0	0	1.43665	-1.23759	11.5685	other_branches
CCTCAGTGTTTGTTGG-1_25G_P3C1	25G_P3C1	Control	Control	35	male	parietal	Control	0	0	-0.214006	-1.09993	5.66625	other_branches
CCTCTGAGTTAGATGA-1_25G_P3C1	25G_P3C1	Control	Control	35	male	parietal	Control	0	0	-0.348192	-0.976992	5.70525	other_branches
CCTTACGGTGCTAGCC-1_25G_P3C1	25G_P3C1	Control	Control	35	male	parietal	Control	0	0	0.146226	-2.73581	6.4363	other_branches
CCTTACGTCATTATCC-1_25G_P3C1	25G_P3C1	Control	Control	35	male	parietal	Control	0	0	-2.25751	0.515063	0.765938	branch1_1
CCTTACGTCTTCTGGC-1_25G_P3C1	25G_P3C1	Control	Control	35	male	parietal	Control	0	0	1.55015	-3.29588	14.3657	other_branches
CCTTCCCAGGGTCGAT-1_25G_P3C1	25G_P3C1	Control	Control	35	male	parietal	Control	0	0	-4.41872	-0.905023	2.78499	other_branches
CCTTCCCCACGAAAGC-1_25G_P3C1	25G_P3C1	Control	Control	35	male	parietal	Control	0	0	-1.08976	-0.156314	2.79711	branch1_1
CCTTCCCCATAACCTG-1_25G_P3C1	25G_P3C1	Control	Control	35	male	parietal	Control	0	0	1.91276	-3.85567	14.5324	other_branches
CCTTCCCCATACAGCT-1_25G_P3C1	25G_P3C1	Control	Control	35	male	parietal	Control	0	0	2.32111	-1.36669	11.2169	other_branches
CCTTCCCGTGGTCTCG-1_25G_P3C1	25G_P3C1	Control	Control	35	male	parietal	Control	0	0	2.62297	0.923929	11.3151	branch1_1
CCTTCGAAGGGATCTG-1_25G_P3C1	25G_P3C1	Control	Control	35	male	parietal	Control	0	0	3.17321	1.22353	12.2128	branch1_1
CCTTCGACACACTGCG-1_25G_P3C1	25G_P3C1	Control	Control	35	male	parietal	Control	0	0	-1.12621	0.494913	3.744	branch1_1
CCTTCGAGTACCTACA-1_25G_P3C1	25G_P3C1	Control	Control	35	male	parietal	Control	0	0	-0.299201	0.300953	4.16689	branch1_1
CCTTCGATCTATGTGG-1_25G_P3C1	25G_P3C1	Control	Control	35	male	parietal	Control	0	0	0.835317	-0.423007	6.42137	branch1_1
CCTTTCTAGACTAGAT-1_25G_P3C1	25G_P3C1	Control	Control	35	male	parietal	Control	0	0	2.39215	-2.29737	12.5101	other_branches
CCTTTCTAGTGGGCTA-1_25G_P3C1	25G_P3C1	Control	Control	35	male	parietal	Control	0	0	1.36567	0.180105	7.51459	branch1_1
CCTTTCTGTTTAAGCC-1_25G_P3C1	25G_P3C1	Control	Control	35	male	parietal	Control	0	0	-1.69578	-0.646321	1.89959	branch1_1
CGAACATAGGCTAGAC-1_25G_P3C1	25G_P3C1	Control	Control	35	male	parietal	Control	0	0	2.79337	-1.43448	10.7501	other_branches
CGAACATGTCTCACCT-1_25G_P3C1	25G_P3C1	Control	Control	35	male	parietal	Control	0	0	2.22974	-0.775816	8.99026	branch1_1
CGAATGTGTCGAAAGC-1_25G_P3C1	25G_P3C1	Control	Control	35	male	parietal	Control	0	0	2.80918	-0.795326	10.7044	other_branches
CGAATGTGTCGTCTTC-1_25G_P3C1	25G_P3C1	Control	Control	35	male	parietal	Control	0	0	0.300265	0.0815834	5.73255	branch1_1
CGAATGTGTGCATCTA-1_25G_P3C1	25G_P3C1	Control	Control	35	male	parietal	Control	0	0	1.28872	-2.75086	13.729	other_branches
CGAATGTTCGGCTACG-1_25G_P3C1	25G_P3C1	Control	Control	35	male	parietal	Control	0	0	-1.36909	0.250334	2.97867	branch1_1
CGACCTTTCAAACCGT-1_25G_P3C1	25G_P3C1	Control	Control	35	male	parietal	Control	0	0	2.24137	-3.35536	13.8318	other_branches
CGACTTCAGTACCGGA-1_25G_P3C1	25G_P3C1	Control	Control	35	male	parietal	Control	0	0	-0.493095	-1.40292	5.66625	other_branches
CGACTTCGTGACCAAG-1_25G_P3C1	25G_P3C1	Control	Control	35	male	parietal	Control	0	0	2.81761	0.63737	11.4639	branch1_1
CGACTTCGTTGTGGAG-1_25G_P3C1	25G_P3C1	Control	Control	35	male	parietal	Control	0	0	1.21913	0.508491	7.62805	branch1_1
CGAGAAGAGAGGGATA-1_25G_P3C1	25G_P3C1	Control	Control	35	male	parietal	Control	0	0	0.158854	1.70873	9.36122	other_branches
CGAGAAGAGAGTCTGG-1_25G_P3C1	25G_P3C1	Control	Control	35	male	parietal	Control	0	0	2.48098	-2.68847	12.8683	other_branches
CGAGAAGGTAAGGGAA-1_25G_P3C1	25G_P3C1	Control	Control	35	male	parietal	Control	0	0	1.20874	1.18525	7.97497	other_branches
CGAGAAGGTGGACGAT-1_25G_P3C1	25G_P3C1	Control	Control	35	male	parietal	Control	0	0	0.880843	-4.57115	16.1339	other_branches
CGAGCACAGCTGCAAG-1_25G_P3C1	25G_P3C1	Control	Control	35	male	parietal	Control	0	0	1.69077	1.31334	8.71253	other_branches
CGAGCACCACAGACAG-1_25G_P3C1	25G_P3C1	Control	Control	35	male	parietal	Control	0	0	-0.785561	0.233955	3.69207	branch1_1
CGAGCACTCTGCGGCA-1_25G_P3C1	25G_P3C1	Control	Control	35	male	parietal	Control	0	0	0.67179	-0.545667	6.20827	branch1_1
CGAGCCAAGGAGTTTA-1_25G_P3C1	25G_P3C1	Control	Control	35	male	parietal	Control	0	0	-0.796135	0.819292	3.81702	branch1_1
CGAGCCACAATCTGCA-1_25G_P3C1	25G_P3C1	Control	Control	35	male	parietal	Control	0	0	1.02312	0.701688	7.49733	other_branches
CGAGCCAGTTGTTTGG-1_25G_P3C1	25G_P3C1	Control	Control	35	male	parietal	Control	0	0	2.35156	1.20032	12.0393	branch1_1
CGAGCCATCAATACCG-1_25G_P3C1	25G_P3C1	Control	Control	35	male	parietal	Control	0	0	0.795679	0.192422	6.88762	branch1_1
CGAGCCATCCGTAGTA-1_25G_P3C1	25G_P3C1	Control	Control	35	male	parietal	Control	0	0	0.120507	0.673712	5.57897	branch1_1
CGAGCCATCCGTCATC-1_25G_P3C1	25G_P3C1	Control	Control	35	male	parietal	Control	0	0	0.49564	-2.4773	6.4363	other_branches
CGATCGGCATATACCG-1_25G_P3C1	25G_P3C1	Control	Control	35	male	parietal	Control	0	0	-3.88763	-0.358626	1.54703	other_branches
CGATGGCAGAAGGGTA-1_25G_P3C1	25G_P3C1	Control	Control	35	male	parietal	Control	0	0	0.339598	-0.909478	5.94825	other_branches
CGATTGAAGCGATTCT-1_25G_P3C1	25G_P3C1	Control	Control	35	male	parietal	Control	0	0	0.140817	-0.425429	5.71452	other_branches
CGATTGACAGATAATG-1_25G_P3C1	25G_P3C1	Control	Control	35	male	parietal	Control	0	0	1.82385	-1.97769	11.7769	other_branches
CGCGGTAAGTACGCGA-1_25G_P3C1	25G_P3C1	Control	Control	35	male	parietal	Control	0	0	0.642531	0.792851	7.92699	other_branches
CGCGTTTCAGCTGCAC-1_25G_P3C1	25G_P3C1	Control	Control	35	male	parietal	Control	0	0	0.068381	-0.731107	5.70721	other_branches
CGCGTTTCATATGGTC-1_25G_P3C1	25G_P3C1	Control	Control	35	male	parietal	Control	0	0	1.91372	0.249915	8.0594	branch1_1
CGCGTTTGTACCGAGA-1_25G_P3C1	25G_P3C1	Control	Control	35	male	parietal	Control	0	0	-4.22304	0.368444	2.03232	other_branches
CGCGTTTGTCCGTGAC-1_25G_P3C1	25G_P3C1	Control	Control	35	male	parietal	Control	0	0	-4.65696	1.25854	3.0578	other_branches
CGCTATCAGCGGATCA-1_25G_P3C1	25G_P3C1	Control	Control	35	male	parietal	Control	0	0	2.12105	-0.568458	9.06857	branch1_1
CGCTGGACACTTACGA-1_25G_P3C1	25G_P3C1	Control	Control	35	male	parietal	Control	0	0	-5.18855	1.74086	3.35282	other_branches
CGCTGGATCCGATATG-1_25G_P3C1	25G_P3C1	Control	Control	35	male	parietal	Control	0	0	-4.45571	-0.47632	2.29333	other_branches
CGCTGGATCGGAATCT-1_25G_P3C1	25G_P3C1	Control	Control	35	male	parietal	Control	0	0	0.0785904	-0.171456	5.46653	branch1_1
CGCTGGATCGTTGACA-1_25G_P3C1	25G_P3C1	Control	Control	35	male	parietal	Control	0	0	2.27646	-3.751	14.2119	other_branches
CGCTTCAGTAGGACAC-1_25G_P3C1	25G_P3C1	Control	Control	35	male	parietal	Control	0	0	-1.2247	0.246805	2.99036	branch1_1
CGCTTCAGTTTCCACC-1_25G_P3C1	25G_P3C1	Control	Control	35	male	parietal	Control	0	0	-0.900507	1.20966	3.7879	branch1_1
CGCTTCATCCAAAGTC-1_25G_P3C1	25G_P3C1	Control	Control	35	male	parietal	Control	0	0	0.0435207	1.13967	7.92699	other_branches
CGCTTCATCCACGACG-1_25G_P3C1	25G_P3C1	Control	Control	35	male	parietal	Control	0	0	-2.56339	0.568893	1.03276	branch1_1
CGGACACAGAGGGCTT-1_25G_P3C1	25G_P3C1	Control	Control	35	male	parietal	Control	0	0	2.2939	-0.868991	8.99026	branch1_1
CGGACACAGGGTTTCT-1_25G_P3C1	25G_P3C1	Control	Control	35	male	parietal	Control	0	0	-1.51999	1.22937	3.38751	branch1_1
CGGACACTCACTCCTG-1_25G_P3C1	25G_P3C1	Control	Control	35	male	parietal	Control	0	0	-0.971555	-0.0983229	2.79712	branch1_1
CGGACGTAGAAACCAT-1_25G_P3C1	25G_P3C1	Control	Control	35	male	parietal	Control	0	0	1.58562	-1.06945	9.19105	branch1_1
CGGACGTAGCGTCTAT-1_25G_P3C1	25G_P3C1	Control	Control	35	male	parietal	Control	0	0	-0.674791	0.833074	3.91156	branch1_1
CGGACGTCACCTATCC-1_25G_P3C1	25G_P3C1	Control	Control	35	male	parietal	Control	0	0	-1.40773	0.213046	2.93394	branch1_1
CGGAGCTGTCTGGAGA-1_25G_P3C1	25G_P3C1	Control	Control	35	male	parietal	Control	0	0	-0.946586	0.156777	3.57485	branch1_1
CGGAGTCAGTACGATA-1_25G_P3C1	25G_P3C1	Control	Control	35	male	parietal	Control	0	0	1.74189	-2.79397	13.729	other_branches
CGGAGTCCATCGATGT-1_25G_P3C1	25G_P3C1	Control	Control	35	male	parietal	Control	0	0	-4.09061	0.144293	2.07915	other_branches
CGGAGTCGTCTCTTAT-1_25G_P3C1	25G_P3C1	Control	Control	35	male	parietal	Control	0	0	1.44646	-4.34334	15.5926	other_branches
CGGCTAGAGACTAGGC-1_25G_P3C1	25G_P3C1	Control	Control	35	male	parietal	Control	0	0	1.07214	-4.52091	16.2142	other_branches
CGGCTAGAGTGCCAGA-1_25G_P3C1	25G_P3C1	Control	Control	35	male	parietal	Control	0	0	-0.816842	-0.860017	5.40885	other_branches
CGGCTAGTCAACCATG-1_25G_P3C1	25G_P3C1	Control	Control	35	male	parietal	Control	0	0	-4.37249	-0.39254	2.00744	other_branches
CGGTTAAAGGTGCTAG-1_25G_P3C1	25G_P3C1	Control	Control	35	male	parietal	Control	0	0	-0.770494	-0.321053	4.65687	branch1_1
CGGTTAACAATGAATG-1_25G_P3C1	25G_P3C1	Control	Control	35	male	parietal	Control	0	0	-4.76555	-0.892355	2.37407	other_branches
CGGTTAACACAGTCGC-1_25G_P3C1	25G_P3C1	Control	Control	35	male	parietal	Control	0	0	3.25543	0.485267	11.5965	branch1_1
CGGTTAAGTCTCACCT-1_25G_P3C1	25G_P3C1	Control	Control	35	male	parietal	Control	0	0	-0.148615	1.70124	10.8426	other_branches
CGGTTAATCCCTAATT-1_25G_P3C1	25G_P3C1	Control	Control	35	male	parietal	Control	0	0	-1.2595	-0.0487692	2.83388	branch1_1
CGGTTAATCGGCTACG-1_25G_P3C1	25G_P3C1	Control	Control	35	male	parietal	Control	0	0	1.00251	-0.02535	6.66118	branch1_1
CGTAGCGAGCGATATA-1_25G_P3C1	25G_P3C1	Control	Control	35	male	parietal	Control	0	0	0.800589	0.420862	7.05927	branch1_1
CGTAGCGAGCTCCTCT-1_25G_P3C1	25G_P3C1	Control	Control	35	male	parietal	Control	0	0	0.113845	0.466479	5.57897	branch1_1
CGTAGCGCAGATGGCA-1_25G_P3C1	25G_P3C1	Control	Control	35	male	parietal	Control	0	0	2.4866	-3.46394	13.9007	other_branches
CGTAGGCAGCCGCCTA-1_25G_P3C1	25G_P3C1	Control	Control	35	male	parietal	Control	0	0	-2.43538	0.144962	0.926254	branch1_1
CGTAGGCAGCGAAGGG-1_25G_P3C1	25G_P3C1	Control	Control	35	male	parietal	Control	0	0	2.27246	-1.35497	11.206	other_branches
CGTAGGCCATGCCCGA-1_25G_P3C1	25G_P3C1	Control	Control	35	male	parietal	Control	0	0	0.970283	-4.66232	16.0458	other_branches
CGTCACTAGCGTAGTG-1_25G_P3C1	25G_P3C1	Control	Control	35	male	parietal	Control	0	0	2.68338	-1.5161	11.2465	other_branches
CGTCACTTCGGTCCGA-1_25G_P3C1	25G_P3C1	Control	Control	35	male	parietal	Control	0	0	1.32183	-1.19359	6.43631	other_branches
CGTCACTTCTGTTTGT-1_25G_P3C1	25G_P3C1	Control	Control	35	male	parietal	Control	0	0	2.23797	-2.23972	12.356	other_branches
CGTCAGGAGCTATGCT-1_25G_P3C1	25G_P3C1	Control	Control	35	male	parietal	Control	0	0	2.0656	-1.59772	11.5962	other_branches
CGTCAGGAGGATATAC-1_25G_P3C1	25G_P3C1	Control	Control	35	male	parietal	Control	0	0	-2.63542	0.777411	1.03276	branch1_1
CGTCAGGCACAGACTT-1_25G_P3C1	25G_P3C1	Control	Control	35	male	parietal	Control	0	0	-3.76731	1.42353	1.94251	other_branches
CGTCAGGCACATCTTT-1_25G_P3C1	25G_P3C1	Control	Control	35	male	parietal	Control	0	0	2.50396	1.25294	12.0228	branch1_1
CGTCAGGCACGGTGTC-1_25G_P3C1	25G_P3C1	Control	Control	35	male	parietal	Control	0	0	1.05494	-1.46905	6.43631	other_branches
CGTCCATAGGCCCGTT-1_25G_P3C1	25G_P3C1	Control	Control	35	male	parietal	Control	0	0	2.44824	-0.318893	9.46587	branch1_1
CGTCCATGTTCGTGAT-1_25G_P3C1	25G_P3C1	Control	Control	35	male	parietal	Control	0	0	1.20815	0.650237	7.48834	other_branches
CGTCTACTCACGCGGT-1_25G_P3C1	25G_P3C1	Control	Control	35	male	parietal	Control	0	0	1.88032	-4.10056	14.8901	other_branches
CGTGAGCCAATCCAAC-1_25G_P3C1	25G_P3C1	Control	Control	35	male	parietal	Control	0	0	-2.12251	0.856864	0.765939	branch1_1
CGTGAGCCAGCCTTTC-1_25G_P3C1	25G_P3C1	Control	Control	35	male	parietal	Control	0	0	-0.898335	0.602247	3.64807	branch1_1
CGTGAGCTCAACGAAA-1_25G_P3C1	25G_P3C1	Control	Control	35	male	parietal	Control	0	0	-1.0501	0.765727	3.67956	branch1_1
CGTGAGCTCGTTGACA-1_25G_P3C1	25G_P3C1	Control	Control	35	male	parietal	Control	0	0	-1.41452	0.963697	3.38751	branch1_1
CGTGTCTGTACGCACC-1_25G_P3C1	25G_P3C1	Control	Control	35	male	parietal	Control	0	0	1.76646	-0.629794	8.62102	branch1_1
CGTGTCTGTTCTGGTA-1_25G_P3C1	25G_P3C1	Control	Control	35	male	parietal	Control	0	0	-0.292666	-0.953377	5.70259	other_branches
CGTTAGAAGCTGCGAA-1_25G_P3C1	25G_P3C1	Control	Control	35	male	parietal	Control	0	0	-0.615911	-0.970078	5.7566	other_branches
CGTTAGACAAGTTAAG-1_25G_P3C1	25G_P3C1	Control	Control	35	male	parietal	Control	0	0	1.12969	0.72671	7.48372	other_branches
CGTTAGAGTCTCCACT-1_25G_P3C1	25G_P3C1	Control	Control	35	male	parietal	Control	0	0	-2.51596	0.345988	1.00302	branch1_1
CGTTAGATCAGTCCCT-1_25G_P3C1	25G_P3C1	Control	Control	35	male	parietal	Control	0	0	2.30849	-3.41377	13.9007	other_branches
CGTTAGATCTGTCCGT-1_25G_P3C1	25G_P3C1	Control	Control	35	male	parietal	Control	0	0	0.0413258	-0.425956	5.03665	other_branches
CGTTGGGAGCTCCTCT-1_25G_P3C1	25G_P3C1	Control	Control	35	male	parietal	Control	0	0	-4.53063	-0.769799	2.35187	other_branches
CGTTGGGCAAGTTGTC-1_25G_P3C1	25G_P3C1	Control	Control	35	male	parietal	Control	0	0	3.31899	1.57968	12.7509	branch1_1
CGTTGGGGTAGGACAC-1_25G_P3C1	25G_P3C1	Control	Control	35	male	parietal	Control	0	0	0.777028	-0.111053	6.75717	branch1_1
CGTTGGGGTTATCCGA-1_25G_P3C1	25G_P3C1	Control	Control	35	male	parietal	Control	0	0	0.441903	1.30171	8.3659	other_branches
CGTTGGGTCTTCTGGC-1_25G_P3C1	25G_P3C1	Control	Control	35	male	parietal	Control	0	0	-5.20957	1.94134	3.35282	other_branches
CTAACTTAGTTACGGG-1_25G_P3C1	25G_P3C1	Control	Control	35	male	parietal	Control	0	0	1.66547	-2.05001	11.7769	other_branches
CTAACTTTCGTAGGAG-1_25G_P3C1	25G_P3C1	Control	Control	35	male	parietal	Control	0	0	-0.540918	-1.53012	5.66625	other_branches
CTAACTTTCTAACTTC-1_25G_P3C1	25G_P3C1	Control	Control	35	male	parietal	Control	0	0	2.15503	-3.43041	14.032	other_branches
CTAATGGAGCAACGGT-1_25G_P3C1	25G_P3C1	Control	Control	35	male	parietal	Control	0	0	1.57058	-4.39565	15.5908	other_branches
CTAATGGCACGGCGTT-1_25G_P3C1	25G_P3C1	Control	Control	35	male	parietal	Control	0	0	-1.35995	-0.712268	2.59751	branch1_1
CTAATGGCATTCGACA-1_25G_P3C1	25G_P3C1	Control	Control	35	male	parietal	Control	0	0	2.22396	-0.349022	9.31435	branch1_1
CTACATTAGCCAGGAT-1_25G_P3C1	25G_P3C1	Control	Control	35	male	parietal	Control	0	0	2.35339	-2.49691	12.9205	other_branches
CTACATTAGGCGATAC-1_25G_P3C1	25G_P3C1	Control	Control	35	male	parietal	Control	0	0	1.81018	-2.73485	13.729	other_branches
CTACATTTCGAGAACG-1_25G_P3C1	25G_P3C1	Control	Control	35	male	parietal	Control	0	0	-5.16931	1.3187	3.35282	other_branches
CTACCCACATAGAAAC-1_25G_P3C1	25G_P3C1	Control	Control	35	male	parietal	Control	0	0	2.32754	0.250731	10.3682	branch1_1
CTACGTCAGCGATATA-1_25G_P3C1	25G_P3C1	Control	Control	35	male	parietal	Control	0	0	0.683004	-3.83688	16.4346	other_branches
CTACGTCAGTGGACGT-1_25G_P3C1	25G_P3C1	Control	Control	35	male	parietal	Control	0	0	1.9972	-0.0316789	8.34097	branch1_1
CTACGTCGTGTTAAGA-1_25G_P3C1	25G_P3C1	Control	Control	35	male	parietal	Control	0	0	2.13391	-2.27912	12.3769	other_branches
CTACGTCTCCCTAATT-1_25G_P3C1	25G_P3C1	Control	Control	35	male	parietal	Control	0	0	1.45444	-1.38901	11.5685	other_branches
CTACGTCTCTCGCTTG-1_25G_P3C1	25G_P3C1	Control	Control	35	male	parietal	Control	0	0	-0.0973094	0.333441	5.57897	branch1_1
CTAGAGTAGGACACCA-1_25G_P3C1	25G_P3C1	Control	Control	35	male	parietal	Control	0	0	2.72172	-0.614454	10.5595	other_branches
CTAGAGTGTAGCGCTC-1_25G_P3C1	25G_P3C1	Control	Control	35	male	parietal	Control	0	0	1.14992	-4.20936	15.7888	other_branches
CTAGAGTTCGATCCCT-1_25G_P3C1	25G_P3C1	Control	Control	35	male	parietal	Control	0	0	-2.23672	0.430298	0.76594	branch1_1
CTAGAGTTCTTGTATC-1_25G_P3C1	25G_P3C1	Control	Control	35	male	parietal	Control	0	0	2.54032	-2.67952	12.8683	other_branches
CTAGTGAAGTATGACA-1_25G_P3C1	25G_P3C1	Control	Control	35	male	parietal	Control	0	0	2.27963	-3.20894	13.7363	other_branches
CTAGTGACAGCATACT-1_25G_P3C1	25G_P3C1	Control	Control	35	male	parietal	Control	0	0	1.29509	-1.31014	6.43631	other_branches
CTCACACAGGCCATAG-1_25G_P3C1	25G_P3C1	Control	Control	35	male	parietal	Control	0	0	-4.06226	1.29136	2.55074	other_branches
CTCACACCAAGTAATG-1_25G_P3C1	25G_P3C1	Control	Control	35	male	parietal	Control	0	0	0.902889	-0.451514	6.43242	branch1_1
CTCACACGTCGAACAG-1_25G_P3C1	25G_P3C1	Control	Control	35	male	parietal	Control	0	0	-1.37061	-0.123156	3.01548	branch1_1
CTCAGAACAATGAATG-1_25G_P3C1	25G_P3C1	Control	Control	35	male	parietal	Control	0	0	-3.61673	-1.05919	1.26336	other_branches
CTCAGAATCAATCACG-1_25G_P3C1	25G_P3C1	Control	Control	35	male	parietal	Control	0	0	-2.54432	0.990555	1.01252	branch1_1
CTCATTAAGCGATATA-1_25G_P3C1	25G_P3C1	Control	Control	35	male	parietal	Control	0	0	2.02294	-0.9659	9.19105	branch1_1
CTCATTAGTAAGGATT-1_25G_P3C1	25G_P3C1	Control	Control	35	male	parietal	Control	0	0	2.08398	-1.00945	9.19105	branch1_1
CTCCTAGGTCAGAAGC-1_25G_P3C1	25G_P3C1	Control	Control	35	male	parietal	Control	0	0	-3.43577	0.20361	0.943387	other_branches
CTCCTAGTCAGTTGAC-1_25G_P3C1	25G_P3C1	Control	Control	35	male	parietal	Control	0	0	0.407202	1.38815	8.33201	other_branches
CTCCTAGTCGCCCTTA-1_25G_P3C1	25G_P3C1	Control	Control	35	male	parietal	Control	0	0	-1.38318	-0.387212	2.27634	branch1_1
CTCGAGGAGAGGTAGA-1_25G_P3C1	25G_P3C1	Control	Control	35	male	parietal	Control	0	0	1.18968	0.78983	7.48182	other_branches
CTCGAGGAGATGGGTC-1_25G_P3C1	25G_P3C1	Control	Control	35	male	parietal	Control	0	0	1.07017	-4.11581	16.271	other_branches
CTCGAGGTCTGCGTAA-1_25G_P3C1	25G_P3C1	Control	Control	35	male	parietal	Control	0	0	1.83644	-0.725312	8.6359	branch1_1
CTCGGGAAGCGCCTTG-1_25G_P3C1	25G_P3C1	Control	Control	35	male	parietal	Control	0	0	1.96615	-2.59754	13.2892	other_branches
CTCGGGATCAGCTGGC-1_25G_P3C1	25G_P3C1	Control	Control	35	male	parietal	Control	0	0	-1.01704	1.22327	3.66283	branch1_1
CTCGTACCACACAGAG-1_25G_P3C1	25G_P3C1	Control	Control	35	male	parietal	Control	0	0	1.95132	-2.05575	12.1271	other_branches
CTCGTACTCTATCGCC-1_25G_P3C1	25G_P3C1	Control	Control	35	male	parietal	Control	0	0	-4.98839	1.38721	3.22743	other_branches
CTCGTCAAGCTAACAA-1_25G_P3C1	25G_P3C1	Control	Control	35	male	parietal	Control	0	0	0.521644	0.171973	5.74626	branch1_1
CTCGTCAAGGCCGAAT-1_25G_P3C1	25G_P3C1	Control	Control	35	male	parietal	Control	0	0	1.09465	-3.94381	15.8475	other_branches
CTCGTCACATAGACTC-1_25G_P3C1	25G_P3C1	Control	Control	35	male	parietal	Control	0	0	2.40037	-3.46081	13.9007	other_branches
CTCGTCACATGGTCAT-1_25G_P3C1	25G_P3C1	Control	Control	35	male	parietal	Control	0	0	-4.42729	0.531385	2.10836	other_branches
CTCTAATCACAACGCC-1_25G_P3C1	25G_P3C1	Control	Control	35	male	parietal	Control	0	0	1.81625	-0.358735	8.25017	branch1_1
CTCTAATCACATCCGG-1_25G_P3C1	25G_P3C1	Control	Control	35	male	parietal	Control	0	0	-2.10525	0.572873	0.765941	branch1_1
CTCTAATGTTGGTTTG-1_25G_P3C1	25G_P3C1	Control	Control	35	male	parietal	Control	0	0	-4.56823	0.66734	2.85151	other_branches
CTCTAATTCGCCGTGA-1_25G_P3C1	25G_P3C1	Control	Control	35	male	parietal	Control	0	0	0.482455	-4.40994	16.729	other_branches
CTCTACGCACCTTGTC-1_25G_P3C1	25G_P3C1	Control	Control	35	male	parietal	Control	0	0	1.98792	-0.0288711	8.34455	branch1_1
CTCTACGCAGGGTATG-1_25G_P3C1	25G_P3C1	Control	Control	35	male	parietal	Control	0	0	-0.912565	-1.27539	5.71367	other_branches
CTCTACGGTTCGTTGA-1_25G_P3C1	25G_P3C1	Control	Control	35	male	parietal	Control	0	0	-4.85546	1.3203	3.06204	other_branches
CTCTGGTCATGGGAAC-1_25G_P3C1	25G_P3C1	Control	Control	35	male	parietal	Control	0	0	-0.7684	0.264902	3.71915	branch1_1
CTGAAACGTCGACTGC-1_25G_P3C1	25G_P3C1	Control	Control	35	male	parietal	Control	0	0	-1.01695	0.119626	2.87428	branch1_1
CTGAAACGTTCATGGT-1_25G_P3C1	25G_P3C1	Control	Control	35	male	parietal	Control	0	0	-2.09723	-0.349525	1.54439	branch1_1
CTGAAACGTTTGGGCC-1_25G_P3C1	25G_P3C1	Control	Control	35	male	parietal	Control	0	0	1.93911	-0.261801	8.25088	branch1_1
CTGAAGTAGCGTCAAG-1_25G_P3C1	25G_P3C1	Control	Control	35	male	parietal	Control	0	0	-1.00682	0.968269	3.64452	branch1_1
CTGAAGTAGTGGGATC-1_25G_P3C1	25G_P3C1	Control	Control	35	male	parietal	Control	0	0	-1.27383	-0.433355	2.27634	branch1_1
CTGAAGTCATTAGCCA-1_25G_P3C1	25G_P3C1	Control	Control	35	male	parietal	Control	0	0	-1.12281	0.563131	3.74299	branch1_1
CTGAAGTTCATTGCGA-1_25G_P3C1	25G_P3C1	Control	Control	35	male	parietal	Control	0	0	0.665462	-1.91971	6.43631	other_branches
CTGATAGCAGACAAAT-1_25G_P3C1	25G_P3C1	Control	Control	35	male	parietal	Control	0	0	1.47119	-1.32872	11.5685	other_branches
CTGATAGGTACACCGC-1_25G_P3C1	25G_P3C1	Control	Control	35	male	parietal	Control	0	0	0.572539	-0.70301	6.18888	branch1_1
CTGATCCGTAGCTGCC-1_25G_P3C1	25G_P3C1	Control	Control	35	male	parietal	Control	0	0	2.71463	1.25716	12.0228	branch1_1
CTGCCTACACCGCTAG-1_25G_P3C1	25G_P3C1	Control	Control	35	male	parietal	Control	0	0	2.19319	-3.00245	13.5463	other_branches
CTGCCTACAGGTTTCA-1_25G_P3C1	25G_P3C1	Control	Control	35	male	parietal	Control	0	0	1.47196	0.0496254	8.15735	branch1_1
CTGCCTAGTGTTGAGG-1_25G_P3C1	25G_P3C1	Control	Control	35	male	parietal	Control	0	0	1.10629	-1.66031	6.43631	other_branches
CTGCGGAAGATGTAAC-1_25G_P3C1	25G_P3C1	Control	Control	35	male	parietal	Control	0	0	2.19819	-0.87024	9.03734	branch1_1
CTGCGGAGTATGGTTC-1_25G_P3C1	25G_P3C1	Control	Control	35	male	parietal	Control	0	0	1.98881	-1.69883	11.6849	other_branches
CTGCGGATCGTGGACC-1_25G_P3C1	25G_P3C1	Control	Control	35	male	parietal	Control	0	0	1.65643	-4.16872	15.0838	other_branches
CTGCTGTAGGATGGTC-1_25G_P3C1	25G_P3C1	Control	Control	35	male	parietal	Control	0	0	-2.82886	1.0914	1.34012	other_branches
CTGCTGTGTAAGGGCT-1_25G_P3C1	25G_P3C1	Control	Control	35	male	parietal	Control	0	0	2.18229	-0.667484	9.01759	branch1_1
CTGCTGTTCATCTGTT-1_25G_P3C1	25G_P3C1	Control	Control	35	male	parietal	Control	0	0	1.98658	-2.02027	12.12	other_branches
CTGTGCTCAAACCCAT-1_25G_P3C1	25G_P3C1	Control	Control	35	male	parietal	Control	0	0	2.93636	-0.915531	10.5842	other_branches
CTGTGCTGTCCGACGT-1_25G_P3C1	25G_P3C1	Control	Control	35	male	parietal	Control	0	0	-0.378134	-1.60579	5.66625	other_branches
CTGTGCTTCTGCGTAA-1_25G_P3C1	25G_P3C1	Control	Control	35	male	parietal	Control	0	0	1.88502	-4.44337	14.9989	other_branches
CTGTGCTTCTGGAGCC-1_25G_P3C1	25G_P3C1	Control	Control	35	male	parietal	Control	0	0	0.457654	-1.24471	6.4771	other_branches
CTGTTTACACAGGCCT-1_25G_P3C1	25G_P3C1	Control	Control	35	male	parietal	Control	0	0	1.65847	-3.06401	13.5434	other_branches
CTGTTTACACATTAGC-1_25G_P3C1	25G_P3C1	Control	Control	35	male	parietal	Control	0	0	-5.29338	1.69511	3.35283	other_branches
CTTAACTAGAGCCCAA-1_25G_P3C1	25G_P3C1	Control	Control	35	male	parietal	Control	0	0	2.22475	-3.22778	13.7374	other_branches
CTTAACTCACGTCTCT-1_25G_P3C1	25G_P3C1	Control	Control	35	male	parietal	Control	0	0	0.943213	-2.88429	13.729	other_branches
CTTAACTTCCTTGGTC-1_25G_P3C1	25G_P3C1	Control	Control	35	male	parietal	Control	0	0	-2.93006	0.0712653	0	branch1_1
CTTACCGAGTCAATAG-1_25G_P3C1	25G_P3C1	Control	Control	35	male	parietal	Control	0	0	-0.809318	0.41057	3.70601	branch1_1
CTTACCGCAATTGCTG-1_25G_P3C1	25G_P3C1	Control	Control	35	male	parietal	Control	0	0	-2.91277	0.385135	0.583405	other_branches
CTTACCGTCACAACGT-1_25G_P3C1	25G_P3C1	Control	Control	35	male	parietal	Control	0	0	-0.215267	-0.370369	4.95964	branch1_1
CTTAGGACAGGTCTCG-1_25G_P3C1	25G_P3C1	Control	Control	35	male	parietal	Control	0	0	2.83402	0.0692949	10.2041	branch1_1
CTTAGGAGTGAGGGTT-1_25G_P3C1	25G_P3C1	Control	Control	35	male	parietal	Control	0	0	3.12073	0.814066	11.5965	branch1_1
CTTCTCTCACTACAGT-1_25G_P3C1	25G_P3C1	Control	Control	35	male	parietal	Control	0	0	0.308617	-2.01932	6.43631	other_branches
CTTGGCTCATAAAGGT-1_25G_P3C1	25G_P3C1	Control	Control	35	male	parietal	Control	0	0	0.734589	-2.12583	6.43631	other_branches
CTTGGCTTCAGTTTGG-1_25G_P3C1	25G_P3C1	Control	Control	35	male	parietal	Control	0	0	0.407332	-3.73621	16.8083	other_branches
CTTTGCGCATTGGCGC-1_25G_P3C1	25G_P3C1	Control	Control	35	male	parietal	Control	0	0	-2.37776	0.999519	0.840861	branch1_1
CTTTGCGGTGTAACGG-1_25G_P3C1	25G_P3C1	Control	Control	35	male	parietal	Control	0	0	0.729859	-1.24048	6.43631	other_branches
GAAACTCAGAAAGTGG-1_25G_P3C1	25G_P3C1	Control	Control	35	male	parietal	Control	0	0	2.79026	-1.93774	12.1116	other_branches
GAAACTCAGAGTGAGA-1_25G_P3C1	25G_P3C1	Control	Control	35	male	parietal	Control	0	0	0.878213	-1.53626	6.43631	other_branches
GAAACTCCACTTAAGC-1_25G_P3C1	25G_P3C1	Control	Control	35	male	parietal	Control	0	0	2.50554	-1.04264	10.8788	other_branches
GAAACTCCATTCTTAC-1_25G_P3C1	25G_P3C1	Control	Control	35	male	parietal	Control	0	0	-3.32665	0.509876	0.948319	other_branches
GAAATGAGTAAGAGGA-1_25G_P3C1	25G_P3C1	Control	Control	35	male	parietal	Control	0	0	-0.0361425	0.267955	5.57898	branch1_1
GAAATGAGTACTTGAC-1_25G_P3C1	25G_P3C1	Control	Control	35	male	parietal	Control	0	0	-4.32676	1.05308	2.54964	other_branches
GAACATCTCGGCTACG-1_25G_P3C1	25G_P3C1	Control	Control	35	male	parietal	Control	0	0	0.793397	-1.01453	6.44341	other_branches
GAACCTACACATCTTT-1_25G_P3C1	25G_P3C1	Control	Control	35	male	parietal	Control	0	0	1.40307	-2.99431	13.6293	other_branches
GAACCTAGTTATTCTC-1_25G_P3C1	25G_P3C1	Control	Control	35	male	parietal	Control	0	0	2.69595	-1.67973	11.2465	other_branches
GAACGGATCCAAATGC-1_25G_P3C1	25G_P3C1	Control	Control	35	male	parietal	Control	0	0	-0.209647	0.17595	4.51182	branch1_1
GAAGCAGCAGGGTACA-1_25G_P3C1	25G_P3C1	Control	Control	35	male	parietal	Control	0	0	-0.592942	-0.0170547	4.73723	branch1_1
GAAGCAGGTAAACACA-1_25G_P3C1	25G_P3C1	Control	Control	35	male	parietal	Control	0	0	2.46979	1.40676	13.8286	branch1_1
GAAGCAGGTATGAATG-1_25G_P3C1	25G_P3C1	Control	Control	35	male	parietal	Control	0	0	-0.498959	0.0991385	4.43667	branch1_1
GAAGCAGTCCCGGATG-1_25G_P3C1	25G_P3C1	Control	Control	35	male	parietal	Control	0	0	-4.51823	0.312201	2.00745	other_branches
GAATAAGAGGCTAGAC-1_25G_P3C1	25G_P3C1	Control	Control	35	male	parietal	Control	0	0	1.48896	-4.2897	15.3458	other_branches
GAATGAACAACTTGAC-1_25G_P3C1	25G_P3C1	Control	Control	35	male	parietal	Control	0	0	1.59431	0.201598	7.69338	branch1_1
GACACGCAGAAACGAG-1_25G_P3C1	25G_P3C1	Control	Control	35	male	parietal	Control	0	0	-1.64411	1.14786	3.38751	branch1_1
GACACGCAGTCGATAA-1_25G_P3C1	25G_P3C1	Control	Control	35	male	parietal	Control	0	0	2.20141	-0.579459	9.36057	branch1_1
GACACGCCATCCCACT-1_25G_P3C1	25G_P3C1	Control	Control	35	male	parietal	Control	0	0	1.90191	-1.96095	11.7769	other_branches
GACAGAGAGGCAGGTT-1_25G_P3C1	25G_P3C1	Control	Control	35	male	parietal	Control	0	0	0.734813	-3.12336	13.5797	other_branches
GACCAATGTCAGAGGT-1_25G_P3C1	25G_P3C1	Control	Control	35	male	parietal	Control	0	0	-3.48576	1.09434	1.36635	other_branches
GACCAATTCAATACCG-1_25G_P3C1	25G_P3C1	Control	Control	35	male	parietal	Control	0	0	-1.0515	-0.594964	2.27634	branch1_1
GACCAATTCGTGGGAA-1_25G_P3C1	25G_P3C1	Control	Control	35	male	parietal	Control	0	0	-2.36017	-0.713182	1.55093	branch1_1
GACCAATTCGTTACAG-1_25G_P3C1	25G_P3C1	Control	Control	35	male	parietal	Control	0	0	3.07968	0.132115	9.96969	branch1_1
GACGGCTCAGATCGGA-1_25G_P3C1	25G_P3C1	Control	Control	35	male	parietal	Control	0	0	3.22417	1.73807	12.7509	branch1_1
GACGGCTTCAAGGCTT-1_25G_P3C1	25G_P3C1	Control	Control	35	male	parietal	Control	0	0	-1.23837	0.982455	3.38751	branch1_1
GACGGCTTCCAAAGTC-1_25G_P3C1	25G_P3C1	Control	Control	35	male	parietal	Control	0	0	-1.57809	0.268714	2.97621	branch1_1
GACGTGCAGCATCATC-1_25G_P3C1	25G_P3C1	Control	Control	35	male	parietal	Control	0	0	0.240034	-1.07962	5.95238	other_branches
GACGTGCCAAAGTGCG-1_25G_P3C1	25G_P3C1	Control	Control	35	male	parietal	Control	0	0	1.18366	1.57817	8.74421	other_branches
GACGTGCCACAGATTC-1_25G_P3C1	25G_P3C1	Control	Control	35	male	parietal	Control	0	0	1.80813	0.748056	10.773	branch1_1
GACGTGCTCATAACCG-1_25G_P3C1	25G_P3C1	Control	Control	35	male	parietal	Control	0	0	0.93702	0.952576	7.96855	other_branches
GACGTTAAGATCGATA-1_25G_P3C1	25G_P3C1	Control	Control	35	male	parietal	Control	0	0	1.30104	-3.55847	14.5794	other_branches
GACGTTAGTCTAGGTT-1_25G_P3C1	25G_P3C1	Control	Control	35	male	parietal	Control	0	0	-5.12696	1.82752	3.35283	other_branches
GACTAACAGGCAGTCA-1_25G_P3C1	25G_P3C1	Control	Control	35	male	parietal	Control	0	0	2.35722	-0.750033	9.40748	branch1_1
GACTAACAGGGCACTA-1_25G_P3C1	25G_P3C1	Control	Control	35	male	parietal	Control	0	0	2.42569	-2.15918	12.3549	other_branches
GACTAACAGTCGTTTG-1_25G_P3C1	25G_P3C1	Control	Control	35	male	parietal	Control	0	0	1.7622	-4.47264	14.9989	other_branches
GACTAACCAGCCTTTC-1_25G_P3C1	25G_P3C1	Control	Control	35	male	parietal	Control	0	0	-0.260509	-0.717175	5.40885	other_branches
GACTAACGTTCAGCGC-1_25G_P3C1	25G_P3C1	Control	Control	35	male	parietal	Control	0	0	2.62198	-1.04812	10.6932	other_branches
GACTAACTCAACCAAC-1_25G_P3C1	25G_P3C1	Control	Control	35	male	parietal	Control	0	0	1.98406	-0.995749	9.19105	branch1_1
GACTACAAGCGATTCT-1_25G_P3C1	25G_P3C1	Control	Control	35	male	parietal	Control	0	0	-3.10419	0.705048	0.542255	other_branches
GACTACACAATAAGCA-1_25G_P3C1	25G_P3C1	Control	Control	35	male	parietal	Control	0	0	2.182	-3.69848	14.2119	other_branches
GAGCAGAAGTCCGGTC-1_25G_P3C1	25G_P3C1	Control	Control	35	male	parietal	Control	0	0	-1.07929	1.8887	10.9172	other_branches
GAGCAGAAGTGTCCCG-1_25G_P3C1	25G_P3C1	Control	Control	35	male	parietal	Control	0	0	1.40253	-1.25642	11.5685	other_branches
GAGCAGACAAGAGGCT-1_25G_P3C1	25G_P3C1	Control	Control	35	male	parietal	Control	0	0	2.37359	-2.98876	13.7636	other_branches
GAGCAGACATATGCTG-1_25G_P3C1	25G_P3C1	Control	Control	35	male	parietal	Control	0	0	-0.922014	-1.68054	5.66625	other_branches
GAGCAGAGTTGTCGCG-1_25G_P3C1	25G_P3C1	Control	Control	35	male	parietal	Control	0	0	0.106547	-0.484061	5.71452	other_branches
GAGGTGACAAAGGCGT-1_25G_P3C1	25G_P3C1	Control	Control	35	male	parietal	Control	0	0	-0.321495	-0.477463	4.98511	branch1_1
GAGTCCGTCGGCATCG-1_25G_P3C1	25G_P3C1	Control	Control	35	male	parietal	Control	0	0	0.797274	0.667053	7.97805	other_branches
GATCAGTAGAAGGTGA-1_25G_P3C1	25G_P3C1	Control	Control	35	male	parietal	Control	0	0	-3.93453	1.00913	2.06853	other_branches
GATCAGTAGTTGTAGA-1_25G_P3C1	25G_P3C1	Control	Control	35	male	parietal	Control	0	0	-4.6954	1.17599	3.06018	other_branches
GATCAGTGTCTTGTCC-1_25G_P3C1	25G_P3C1	Control	Control	35	male	parietal	Control	0	0	1.66544	0.469126	7.56288	branch1_1
GATCAGTGTGTGGCTC-1_25G_P3C1	25G_P3C1	Control	Control	35	male	parietal	Control	0	0	-3.87037	-0.724535	1.41984	other_branches
GATCGATTCGGCTACG-1_25G_P3C1	25G_P3C1	Control	Control	35	male	parietal	Control	0	0	1.45934	0.0400053	8.15735	branch1_1
GATCGCGCAGGAATGC-1_25G_P3C1	25G_P3C1	Control	Control	35	male	parietal	Control	0	0	-1.27633	0.304559	3.06301	branch1_1
GATCGCGTCAGATAAG-1_25G_P3C1	25G_P3C1	Control	Control	35	male	parietal	Control	0	0	1.43166	-1.86179	11.7769	other_branches
GATCGCGTCCCATTTA-1_25G_P3C1	25G_P3C1	Control	Control	35	male	parietal	Control	0	0	-1.07001	-0.53225	2.27634	branch1_1
GATCGTAAGACCCACC-1_25G_P3C1	25G_P3C1	Control	Control	35	male	parietal	Control	0	0	1.58969	0.400156	7.56288	branch1_1
GATCGTACAAACAACA-1_25G_P3C1	25G_P3C1	Control	Control	35	male	parietal	Control	0	0	-4.98467	1.37177	3.22334	other_branches
GATCGTACATGCTAGT-1_25G_P3C1	25G_P3C1	Control	Control	35	male	parietal	Control	0	0	0.677538	-0.212283	6.28505	branch1_1
GATCGTAGTGGGTATG-1_25G_P3C1	25G_P3C1	Control	Control	35	male	parietal	Control	0	0	2.07824	-3.66777	14.4599	other_branches
GATCGTAGTGGTTTCA-1_25G_P3C1	25G_P3C1	Control	Control	35	male	parietal	Control	0	0	-0.680952	0.960294	3.91156	branch1_1
GATCTAGAGTCATCCA-1_25G_P3C1	25G_P3C1	Control	Control	35	male	parietal	Control	0	0	0.321132	-1.21897	5.9868	other_branches
GATCTAGAGTCCGTAT-1_25G_P3C1	25G_P3C1	Control	Control	35	male	parietal	Control	0	0	-0.408341	-0.208621	4.65702	branch1_1
GATCTAGCAGCGTCCA-1_25G_P3C1	25G_P3C1	Control	Control	35	male	parietal	Control	0	0	1.28488	-4.83453	15.6739	other_branches
GATCTAGTCGGCTTGG-1_25G_P3C1	25G_P3C1	Control	Control	35	male	parietal	Control	0	0	-2.15138	0.73457	0.765942	branch1_1
GATGAAATCCCATTTA-1_25G_P3C1	25G_P3C1	Control	Control	35	male	parietal	Control	0	0	1.81191	-3.50569	14.3657	other_branches
GATGAGGCAGCTGTTA-1_25G_P3C1	25G_P3C1	Control	Control	35	male	parietal	Control	0	0	-2.49233	0.33569	0.979019	branch1_1
GATGAGGCAGGATCGA-1_25G_P3C1	25G_P3C1	Control	Control	35	male	parietal	Control	0	0	1.97382	1.40308	13.8286	branch1_1
GATGAGGTCAGGTAAA-1_25G_P3C1	25G_P3C1	Control	Control	35	male	parietal	Control	0	0	-2.89214	-0.551293	0.929195	other_branches
GATGAGGTCTCTTATG-1_25G_P3C1	25G_P3C1	Control	Control	35	male	parietal	Control	0	0	-2.27109	0.807689	0.765943	branch1_1
GATGCTAAGAGGTAGA-1_25G_P3C1	25G_P3C1	Control	Control	35	male	parietal	Control	0	0	0.409555	0.402691	5.75468	branch1_1
GATGCTAAGATACACA-1_25G_P3C1	25G_P3C1	Control	Control	35	male	parietal	Control	0	0	3.25123	0.342266	11.5965	branch1_1
GATGCTAAGGGATCTG-1_25G_P3C1	25G_P3C1	Control	Control	35	male	parietal	Control	0	0	-0.723066	-1.94482	5.66626	other_branches
GATGCTAAGTTCGCGC-1_25G_P3C1	25G_P3C1	Control	Control	35	male	parietal	Control	0	0	-5.04623	1.62481	3.29092	other_branches
GATGCTATCATCGCTC-1_25G_P3C1	25G_P3C1	Control	Control	35	male	parietal	Control	0	0	-0.0815607	-0.229986	5.05535	branch1_1
GATTCAGAGCACAGGT-1_25G_P3C1	25G_P3C1	Control	Control	35	male	parietal	Control	0	0	1.80461	2.1731	14.4514	branch1_1
GATTCAGGTGCGGTAA-1_25G_P3C1	25G_P3C1	Control	Control	35	male	parietal	Control	0	0	1.16254	-0.135987	6.58957	branch1_1
GCAAACTAGAGGTTGC-1_25G_P3C1	25G_P3C1	Control	Control	35	male	parietal	Control	0	0	1.81667	1.56441	8.77015	other_branches
GCAAACTAGTATCTCG-1_25G_P3C1	25G_P3C1	Control	Control	35	male	parietal	Control	0	0	-1.35824	0.366465	3.08365	branch1_1
GCAAACTCAGACTCGC-1_25G_P3C1	25G_P3C1	Control	Control	35	male	parietal	Control	0	0	2.75477	0.891332	11.4419	branch1_1
GCAAACTCATATGAGA-1_25G_P3C1	25G_P3C1	Control	Control	35	male	parietal	Control	0	0	0.197283	-1.19447	5.95983	other_branches
GCAAACTCATGCCTAA-1_25G_P3C1	25G_P3C1	Control	Control	35	male	parietal	Control	0	0	-4.66465	-1.15517	2.95902	other_branches
GCAAACTGTACCAGTT-1_25G_P3C1	25G_P3C1	Control	Control	35	male	parietal	Control	0	0	-1.50061	0.422518	3.05812	branch1_1
GCAAACTGTCACTGGC-1_25G_P3C1	25G_P3C1	Control	Control	35	male	parietal	Control	0	0	-1.14974	0.808193	3.77709	branch1_1
GCAAACTTCCCATTAT-1_25G_P3C1	25G_P3C1	Control	Control	35	male	parietal	Control	0	0	-3.24966	0.0168402	0.86493	other_branches
GCAAACTTCTTCGGTC-1_25G_P3C1	25G_P3C1	Control	Control	35	male	parietal	Control	0	0	-2.68867	0.139833	0.288052	branch1_1
GCAATCAGTCGTGGCT-1_25G_P3C1	25G_P3C1	Control	Control	35	male	parietal	Control	0	0	-0.513288	0.364558	4.12246	branch1_1
GCAATCATCGTGGGAA-1_25G_P3C1	25G_P3C1	Control	Control	35	male	parietal	Control	0	0	-2.0239	0.91253	0.765944	branch1_1
GCAATCATCTGCTGCT-1_25G_P3C1	25G_P3C1	Control	Control	35	male	parietal	Control	0	0	2.30029	0.510544	10.8052	branch1_1
GCACATAAGCTCCTCT-1_25G_P3C1	25G_P3C1	Control	Control	35	male	parietal	Control	0	0	-3.9109	-0.702751	1.49597	other_branches
GCACATAGTGCAGGTA-1_25G_P3C1	25G_P3C1	Control	Control	35	male	parietal	Control	0	0	1.85893	-2.64624	13.729	other_branches
GCACATAGTTCTGTTT-1_25G_P3C1	25G_P3C1	Control	Control	35	male	parietal	Control	0	0	2.43749	-1.05566	10.8946	other_branches
GCACATATCTTGAGAC-1_25G_P3C1	25G_P3C1	Control	Control	35	male	parietal	Control	0	0	1.86444	-0.468138	8.68761	branch1_1
GCACATATCTTGGGTA-1_25G_P3C1	25G_P3C1	Control	Control	35	male	parietal	Control	0	0	-1.59264	1.37216	3.38752	branch1_1
GCACTCTAGATCGATA-1_25G_P3C1	25G_P3C1	Control	Control	35	male	parietal	Control	0	0	2.03526	-3.49067	14.3938	other_branches
GCACTCTCAGGAATGC-1_25G_P3C1	25G_P3C1	Control	Control	35	male	parietal	Control	0	0	-4.8358	-0.747478	2.30976	other_branches
GCACTCTGTCGTTGTA-1_25G_P3C1	25G_P3C1	Control	Control	35	male	parietal	Control	0	0	-0.940284	0.965098	3.68463	branch1_1
GCACTCTTCCCTAATT-1_25G_P3C1	25G_P3C1	Control	Control	35	male	parietal	Control	0	0	1.66502	-0.117412	8.32613	branch1_1
GCAGCCAAGGACAGAA-1_25G_P3C1	25G_P3C1	Control	Control	35	male	parietal	Control	0	0	2.17627	-3.77279	14.2119	other_branches
GCAGCCACACGGTAAG-1_25G_P3C1	25G_P3C1	Control	Control	35	male	parietal	Control	0	0	3.25206	0.758659	11.5965	branch1_1
GCAGCCACACGGTTTA-1_25G_P3C1	25G_P3C1	Control	Control	35	male	parietal	Control	0	0	1.38592	-2.88323	13.7288	other_branches
GCAGTTAAGATCTGAA-1_25G_P3C1	25G_P3C1	Control	Control	35	male	parietal	Control	0	0	1.84463	-0.549522	8.62102	branch1_1
GCAGTTAAGCCACGTC-1_25G_P3C1	25G_P3C1	Control	Control	35	male	parietal	Control	0	0	1.88179	-3.08689	13.515	other_branches
GCAGTTACAAGTTAAG-1_25G_P3C1	25G_P3C1	Control	Control	35	male	parietal	Control	0	0	-0.528139	0.819287	3.91156	branch1_1
GCAGTTACACCGAATT-1_25G_P3C1	25G_P3C1	Control	Control	35	male	parietal	Control	0	0	-1.04281	-0.0262341	2.79712	branch1_1
GCAGTTACAGATGGGT-1_25G_P3C1	25G_P3C1	Control	Control	35	male	parietal	Control	0	0	0.592698	-0.692627	6.18888	branch1_1
GCAGTTACATCCCATC-1_25G_P3C1	25G_P3C1	Control	Control	35	male	parietal	Control	0	0	-1.39982	-0.359391	2.27969	branch1_1
GCAGTTATCCAACCAA-1_25G_P3C1	25G_P3C1	Control	Control	35	male	parietal	Control	0	0	-0.649593	0.653011	3.91156	branch1_1
GCATACAGTTCCCGAG-1_25G_P3C1	25G_P3C1	Control	Control	35	male	parietal	Control	0	0	-0.456883	0.463378	4.08627	branch1_1
GCATACATCTCGAGTA-1_25G_P3C1	25G_P3C1	Control	Control	35	male	parietal	Control	0	0	2.32888	-1.85949	12.0262	other_branches
GCATGATCAGACGCAA-1_25G_P3C1	25G_P3C1	Control	Control	35	male	parietal	Control	0	0	0.0937614	0.645626	5.57898	branch1_1
GCATGATCAGTGACAG-1_25G_P3C1	25G_P3C1	Control	Control	35	male	parietal	Control	0	0	-4.26292	-0.875523	2.83871	other_branches
GCATGCGGTCGTCTTC-1_25G_P3C1	25G_P3C1	Control	Control	35	male	parietal	Control	0	0	2.85812	0.717855	11.754	branch1_1
GCATGCGGTGGCAAAC-1_25G_P3C1	25G_P3C1	Control	Control	35	male	parietal	Control	0	0	-0.0202191	-0.097511	5.39579	branch1_1
GCATGCGTCTGGCGAC-1_25G_P3C1	25G_P3C1	Control	Control	35	male	parietal	Control	0	0	-1.43422	0.208723	2.92639	branch1_1
GCATGTAGTTTGCATG-1_25G_P3C1	25G_P3C1	Control	Control	35	male	parietal	Control	0	0	3.04792	0.35706	9.96969	branch1_1
GCCAAATAGTACGCGA-1_25G_P3C1	25G_P3C1	Control	Control	35	male	parietal	Control	0	0	-0.878231	0.775201	3.71183	branch1_1
GCCAAATCAAGAGGCT-1_25G_P3C1	25G_P3C1	Control	Control	35	male	parietal	Control	0	0	1.17898	-4.64023	15.699	other_branches
GCCAAATTCAACCATG-1_25G_P3C1	25G_P3C1	Control	Control	35	male	parietal	Control	0	0	-4.7441	-1.57658	2.95902	other_branches
GCCTCTACAATACGCT-1_25G_P3C1	25G_P3C1	Control	Control	35	male	parietal	Control	0	0	0.323115	-1.45969	6.47367	other_branches
GCCTCTAGTCATGCCG-1_25G_P3C1	25G_P3C1	Control	Control	35	male	parietal	Control	0	0	0.308576	-1.11782	5.97065	other_branches
GCCTCTAGTCGAGATG-1_25G_P3C1	25G_P3C1	Control	Control	35	male	parietal	Control	0	0	-1.85731	-0.35405	1.55415	branch1_1
GCCTCTAGTGCCTGTG-1_25G_P3C1	25G_P3C1	Control	Control	35	male	parietal	Control	0	0	-0.0319869	-2.20925	6.43949	other_branches
GCCTCTATCAGTACGT-1_25G_P3C1	25G_P3C1	Control	Control	35	male	parietal	Control	0	0	1.54357	-1.54423	11.5685	other_branches
GCGACCATCGGCTTGG-1_25G_P3C1	25G_P3C1	Control	Control	35	male	parietal	Control	0	0	-0.842477	0.743799	3.74578	branch1_1
GCGAGAAAGCCCGAAA-1_25G_P3C1	25G_P3C1	Control	Control	35	male	parietal	Control	0	0	2.53496	-0.727024	10.7428	other_branches
GCGAGAAGTGGACGAT-1_25G_P3C1	25G_P3C1	Control	Control	35	male	parietal	Control	0	0	3.16365	0.32602	9.96969	branch1_1
GCGCAACCAATAGAGT-1_25G_P3C1	25G_P3C1	Control	Control	35	male	parietal	Control	0	0	-0.0980128	0.168679	5.42558	branch1_1
GCGCAACGTCAGATAA-1_25G_P3C1	25G_P3C1	Control	Control	35	male	parietal	Control	0	0	3.15076	0.497661	11.5965	branch1_1
GCGCAACGTGTTGAGG-1_25G_P3C1	25G_P3C1	Control	Control	35	male	parietal	Control	0	0	-1.95949	-0.0549418	1.28246	branch1_1
GCGCAACTCGCCAGCA-1_25G_P3C1	25G_P3C1	Control	Control	35	male	parietal	Control	0	0	1.91524	-0.239012	8.24884	branch1_1
GCGCAGTAGATGTAAC-1_25G_P3C1	25G_P3C1	Control	Control	35	male	parietal	Control	0	0	-1.9677	-0.0370015	1.2826	branch1_1
GCGCAGTCAACTTGAC-1_25G_P3C1	25G_P3C1	Control	Control	35	male	parietal	Control	0	0	2.59186	-0.203513	9.65162	branch1_1
GCGCAGTTCGCCCTTA-1_25G_P3C1	25G_P3C1	Control	Control	35	male	parietal	Control	0	0	1.89368	-0.804478	9.19105	branch1_1
GCGCCAAAGACTAGGC-1_25G_P3C1	25G_P3C1	Control	Control	35	male	parietal	Control	0	0	1.81774	0.0983018	8.0594	branch1_1
GCGCCAACAAGGCTCC-1_25G_P3C1	25G_P3C1	Control	Control	35	male	parietal	Control	0	0	2.77827	-0.74496	10.4519	other_branches
GCGCGATAGGACAGAA-1_25G_P3C1	25G_P3C1	Control	Control	35	male	parietal	Control	0	0	2.02729	-0.359029	8.76702	branch1_1
GCGCGATCATCGGGTC-1_25G_P3C1	25G_P3C1	Control	Control	35	male	parietal	Control	0	0	-4.26756	1.43153	2.54325	other_branches
GCGGGTTAGGCGCTCT-1_25G_P3C1	25G_P3C1	Control	Control	35	male	parietal	Control	0	0	1.12254	-1.45321	6.43632	other_branches
GCGGGTTGTGACTACT-1_25G_P3C1	25G_P3C1	Control	Control	35	male	parietal	Control	0	0	-1.1926	1.13919	3.82939	branch1_1
GCTCCTACACGAAAGC-1_25G_P3C1	25G_P3C1	Control	Control	35	male	parietal	Control	0	0	-1.44087	-0.435419	2.32493	branch1_1
GCTCCTACAGCAGTTT-1_25G_P3C1	25G_P3C1	Control	Control	35	male	parietal	Control	0	0	2.30219	-1.97377	12.0967	other_branches
GCTCCTACATGCCTAA-1_25G_P3C1	25G_P3C1	Control	Control	35	male	parietal	Control	0	0	-0.839601	0.0938987	4.43667	branch1_1
GCTCCTATCCAAATGC-1_25G_P3C1	25G_P3C1	Control	Control	35	male	parietal	Control	0	0	-4.62409	-1.15305	2.95902	other_branches
GCTCTGTGTAAGCACG-1_25G_P3C1	25G_P3C1	Control	Control	35	male	parietal	Control	0	0	0.860817	0.404157	7.09561	branch1_1
GCTCTGTTCACATACG-1_25G_P3C1	25G_P3C1	Control	Control	35	male	parietal	Control	0	0	0.516221	-0.00550805	5.76259	branch1_1
GCTGCAGAGATATACG-1_25G_P3C1	25G_P3C1	Control	Control	35	male	parietal	Control	0	0	2.35358	-2.13792	12.376	other_branches
GCTGCAGCAATCCAAC-1_25G_P3C1	25G_P3C1	Control	Control	35	male	parietal	Control	0	0	2.4766	-3.01783	13.7436	other_branches
GCTGCGAAGTGTGGCA-1_25G_P3C1	25G_P3C1	Control	Control	35	male	parietal	Control	0	0	1.62741	-3.84465	14.5794	other_branches
GCTGCGAGTCCCTACT-1_25G_P3C1	25G_P3C1	Control	Control	35	male	parietal	Control	0	0	0.857002	-0.080132	6.6477	branch1_1
GCTGCTTTCAGTGCAT-1_25G_P3C1	25G_P3C1	Control	Control	35	male	parietal	Control	0	0	-0.868058	-1.32558	5.68949	other_branches
GCTGCTTTCTGCTTGC-1_25G_P3C1	25G_P3C1	Control	Control	35	male	parietal	Control	0	0	0.919086	-4.31323	16.271	other_branches
GCTGGGTCACGCATCG-1_25G_P3C1	25G_P3C1	Control	Control	35	male	parietal	Control	0	0	2.60177	-0.0339507	10.1664	branch1_1
GCTGGGTGTCTTGCGG-1_25G_P3C1	25G_P3C1	Control	Control	35	male	parietal	Control	0	0	2.24392	0.272765	10.3745	branch1_1
GCTGGGTGTGGTTTCA-1_25G_P3C1	25G_P3C1	Control	Control	35	male	parietal	Control	0	0	1.64871	-0.324158	8.24157	branch1_1
GCTGGGTGTTACCAGT-1_25G_P3C1	25G_P3C1	Control	Control	35	male	parietal	Control	0	0	-0.319738	-1.71834	5.69888	other_branches
GCTGGGTTCATACGGT-1_25G_P3C1	25G_P3C1	Control	Control	35	male	parietal	Control	0	0	-0.438169	0.183759	4.5026	branch1_1
GCTTGAAGTCCAGTTA-1_25G_P3C1	25G_P3C1	Control	Control	35	male	parietal	Control	0	0	-3.60691	1.22073	2.06117	other_branches
GCTTGAATCATGCTCC-1_25G_P3C1	25G_P3C1	Control	Control	35	male	parietal	Control	0	0	-0.382399	0.550525	4.07487	branch1_1
GGAAAGCAGTACGTTC-1_25G_P3C1	25G_P3C1	Control	Control	35	male	parietal	Control	0	0	0.478912	-0.636293	6.18888	branch1_1
GGAAAGCCAGGAACGT-1_25G_P3C1	25G_P3C1	Control	Control	35	male	parietal	Control	0	0	1.47596	-2.64794	13.729	other_branches
GGAAAGCTCAGTACGT-1_25G_P3C1	25G_P3C1	Control	Control	35	male	parietal	Control	0	0	1.06734	0.215739	7.07848	branch1_1
GGAAAGCTCTAGAGTC-1_25G_P3C1	25G_P3C1	Control	Control	35	male	parietal	Control	0	0	2.53459	-1.51124	11.2465	other_branches
GGAACTTGTGATGATA-1_25G_P3C1	25G_P3C1	Control	Control	35	male	parietal	Control	0	0	1.53984	-4.21333	15.4695	other_branches
GGAACTTGTTCCACGG-1_25G_P3C1	25G_P3C1	Control	Control	35	male	parietal	Control	0	0	2.36456	-1.73609	12.0262	other_branches
GGAATAAAGTATGACA-1_25G_P3C1	25G_P3C1	Control	Control	35	male	parietal	Control	0	0	0.27342	0.238756	5.75767	branch1_1
GGAATAAGTCATATCG-1_25G_P3C1	25G_P3C1	Control	Control	35	male	parietal	Control	0	0	0.706243	-3.62692	16.4309	other_branches
GGAATAAGTCTACCTC-1_25G_P3C1	25G_P3C1	Control	Control	35	male	parietal	Control	0	0	1.3795	-1.05271	8.63109	branch1_1
GGACATTAGTCTCAAC-1_25G_P3C1	25G_P3C1	Control	Control	35	male	parietal	Control	0	0	-0.472992	-0.177798	4.65687	branch1_1
GGACATTAGTGAAGTT-1_25G_P3C1	25G_P3C1	Control	Control	35	male	parietal	Control	0	0	1.0362	-1.50016	6.43632	other_branches
GGACATTCAGGGATTG-1_25G_P3C1	25G_P3C1	Control	Control	35	male	parietal	Control	0	0	0.600807	0.201509	6.88762	branch1_1
GGACATTGTTTACTCT-1_25G_P3C1	25G_P3C1	Control	Control	35	male	parietal	Control	0	0	-0.666326	0.623399	3.91157	branch1_1
GGACGTCGTTAAGTAG-1_25G_P3C1	25G_P3C1	Control	Control	35	male	parietal	Control	0	0	0.694191	0.35915	6.89645	branch1_1
GGAGCAAAGCGACGTA-1_25G_P3C1	25G_P3C1	Control	Control	35	male	parietal	Control	0	0	-1.84158	-0.0621483	1.28247	branch1_1
GGAGCAAAGCGGATCA-1_25G_P3C1	25G_P3C1	Control	Control	35	male	parietal	Control	0	0	-4.57086	-1.14008	2.99577	other_branches
GGAGCAACACGGACAA-1_25G_P3C1	25G_P3C1	Control	Control	35	male	parietal	Control	0	0	2.50569	0.547526	11.2141	branch1_1
GGATGTTGTACAGACG-1_25G_P3C1	25G_P3C1	Control	Control	35	male	parietal	Control	0	0	-3.97091	-1.57545	2.81645	other_branches
GGATGTTGTACCGCTG-1_25G_P3C1	25G_P3C1	Control	Control	35	male	parietal	Control	0	0	0.381923	-1.97225	6.43632	other_branches
GGATTACCAAGGGTCA-1_25G_P3C1	25G_P3C1	Control	Control	35	male	parietal	Control	0	0	0.729178	-1.46983	6.43632	other_branches
GGATTACTCCTGCCAT-1_25G_P3C1	25G_P3C1	Control	Control	35	male	parietal	Control	0	0	-1.53259	-0.446022	2.39993	branch1_1
GGCAATTCACCTTGTC-1_25G_P3C1	25G_P3C1	Control	Control	35	male	parietal	Control	0	0	1.90866	-2.64292	13.729	other_branches
GGCAATTCATTGTGCA-1_25G_P3C1	25G_P3C1	Control	Control	35	male	parietal	Control	0	0	-1.03072	-0.191106	2.79712	branch1_1
GGCCGATAGAACTGTA-1_25G_P3C1	25G_P3C1	Control	Control	35	male	parietal	Control	0	0	2.05757	-0.642934	9.15442	branch1_1
GGCCGATTCGCAGGCT-1_25G_P3C1	25G_P3C1	Control	Control	35	male	parietal	Control	0	0	-1.21172	0.489922	3.32575	branch1_1
GGCGACTAGTGATCGG-1_25G_P3C1	25G_P3C1	Control	Control	35	male	parietal	Control	0	0	-0.363915	0.984489	3.8632	branch1_1
GGCGACTCACGCGAAA-1_25G_P3C1	25G_P3C1	Control	Control	35	male	parietal	Control	0	0	-1.07379	0.252868	3.13275	branch1_1
GGCGACTCACTGTGTA-1_25G_P3C1	25G_P3C1	Control	Control	35	male	parietal	Control	0	0	-1.24436	0.101045	2.82962	branch1_1
GGCGACTCAGCTGTAT-1_25G_P3C1	25G_P3C1	Control	Control	35	male	parietal	Control	0	0	0.163732	-1.10141	5.80093	other_branches
GGCGTGTAGAGGGATA-1_25G_P3C1	25G_P3C1	Control	Control	35	male	parietal	Control	0	0	-0.805676	0.51562	3.73483	branch1_1
GGCGTGTCACCGAAAG-1_25G_P3C1	25G_P3C1	Control	Control	35	male	parietal	Control	0	0	0.698705	-2.72597	13.729	other_branches
GGCGTGTCATGGAATA-1_25G_P3C1	25G_P3C1	Control	Control	35	male	parietal	Control	0	0	1.20746	-4.20373	15.7134	other_branches
GGCGTGTGTGCAGACA-1_25G_P3C1	25G_P3C1	Control	Control	35	male	parietal	Control	0	0	2.2825	-2.98981	13.776	other_branches
GGCGTGTTCAGATAAG-1_25G_P3C1	25G_P3C1	Control	Control	35	male	parietal	Control	0	0	-0.122499	-0.561672	5.60538	other_branches
GGCTCGAGTAGATTAG-1_25G_P3C1	25G_P3C1	Control	Control	35	male	parietal	Control	0	0	-0.412475	4.78211	18.9855	branch1_1
GGCTCGAGTGATGTCT-1_25G_P3C1	25G_P3C1	Control	Control	35	male	parietal	Control	0	0	-3.01438	-0.0977533	0.25866	other_branches
GGCTCGATCATTCACT-1_25G_P3C1	25G_P3C1	Control	Control	35	male	parietal	Control	0	0	-2.19093	0.324266	1.12843	branch1_1
GGCTGGTGTATCACCA-1_25G_P3C1	25G_P3C1	Control	Control	35	male	parietal	Control	0	0	-4.59814	1.45128	3.04152	other_branches
GGCTGGTTCATACGGT-1_25G_P3C1	25G_P3C1	Control	Control	35	male	parietal	Control	0	0	-3.33544	1.1006	1.37561	other_branches
GGGAATGCAACACCTA-1_25G_P3C1	25G_P3C1	Control	Control	35	male	parietal	Control	0	0	1.631	-0.116029	8.33243	branch1_1
GGGAATGTCATCGGAT-1_25G_P3C1	25G_P3C1	Control	Control	35	male	parietal	Control	0	0	-2.78796	0.719331	1.03276	branch1_1
GGGACCTTCGAGAACG-1_25G_P3C1	25G_P3C1	Control	Control	35	male	parietal	Control	0	0	-4.06952	-0.697457	1.55505	other_branches
GGGAGATAGGGTTCCC-1_25G_P3C1	25G_P3C1	Control	Control	35	male	parietal	Control	0	0	1.01923	-2.30269	6.43632	other_branches
GGGAGATCATGGGACA-1_25G_P3C1	25G_P3C1	Control	Control	35	male	parietal	Control	0	0	0.0677062	0.187637	5.57898	branch1_1
GGGATGACACCCAGTG-1_25G_P3C1	25G_P3C1	Control	Control	35	male	parietal	Control	0	0	0.322264	-2.22672	6.43632	other_branches
GGGATGAGTTCTGAAC-1_25G_P3C1	25G_P3C1	Control	Control	35	male	parietal	Control	0	0	0.052633	-0.33745	5.14264	branch1_1
GGGATGATCGCAAACT-1_25G_P3C1	25G_P3C1	Control	Control	35	male	parietal	Control	0	0	1.23158	-0.256365	6.58957	branch1_1
GGGCACTAGAAACCTA-1_25G_P3C1	25G_P3C1	Control	Control	35	male	parietal	Control	0	0	0.182361	0.970985	7.92699	other_branches
GGGCACTCAGGATTGG-1_25G_P3C1	25G_P3C1	Control	Control	35	male	parietal	Control	0	0	2.47774	-2.56532	12.9273	other_branches
GGGCACTGTCTCGTTC-1_25G_P3C1	25G_P3C1	Control	Control	35	male	parietal	Control	0	0	-1.66067	-0.168171	2.46863	branch1_1
GGGCACTTCTTAGCCC-1_25G_P3C1	25G_P3C1	Control	Control	35	male	parietal	Control	0	0	-3.04532	0.619239	0.554037	other_branches
GGGCATCGTCATCCCT-1_25G_P3C1	25G_P3C1	Control	Control	35	male	parietal	Control	0	0	-0.261393	1.66544	10.8426	other_branches
GGGCATCTCACTGGGC-1_25G_P3C1	25G_P3C1	Control	Control	35	male	parietal	Control	0	0	-5.06915	1.69355	3.31526	other_branches
GGGTTGCAGACAAAGG-1_25G_P3C1	25G_P3C1	Control	Control	35	male	parietal	Control	0	0	0.560501	1.34057	8.34985	other_branches
GGGTTGCCACAGGAGT-1_25G_P3C1	25G_P3C1	Control	Control	35	male	parietal	Control	0	0	2.26944	-0.0204356	9.54357	branch1_1
GGGTTGCGTAGGAGTC-1_25G_P3C1	25G_P3C1	Control	Control	35	male	parietal	Control	0	0	-0.25927	0.120405	4.73606	branch1_1
GGGTTGCGTCTGATCA-1_25G_P3C1	25G_P3C1	Control	Control	35	male	parietal	Control	0	0	1.93748	-2.49371	13.2287	other_branches
GGGTTGCGTTCCACTC-1_25G_P3C1	25G_P3C1	Control	Control	35	male	parietal	Control	0	0	-4.72459	-1.30238	2.95902	other_branches
GGGTTGCTCTGAAAGA-1_25G_P3C1	25G_P3C1	Control	Control	35	male	parietal	Control	0	0	-0.0224713	-0.981403	5.68771	other_branches
GGTATTGAGTGACATA-1_25G_P3C1	25G_P3C1	Control	Control	35	male	parietal	Control	0	0	-1.89265	-0.261086	1.45399	branch1_1
GGTGAAGAGAGTAAGG-1_25G_P3C1	25G_P3C1	Control	Control	35	male	parietal	Control	0	0	3.35619	1.31238	12.4335	branch1_1
GGTGAAGCAATTCCTT-1_25G_P3C1	25G_P3C1	Control	Control	35	male	parietal	Control	0	0	2.6642	-1.06734	10.7023	other_branches
GTAACGTTCCGTACAA-1_25G_P3C1	25G_P3C1	Control	Control	35	male	parietal	Control	0	0	2.3472	0.815151	10.954	branch1_1
GTAACTGAGACTAGGC-1_25G_P3C1	25G_P3C1	Control	Control	35	male	parietal	Control	0	0	-0.344051	-1.71275	5.68618	other_branches
GTAACTGCATGTAAGA-1_25G_P3C1	25G_P3C1	Control	Control	35	male	parietal	Control	0	0	0.0965733	0.172515	5.78053	branch1_1
GTAACTGGTTATCGGT-1_25G_P3C1	25G_P3C1	Control	Control	35	male	parietal	Control	0	0	2.56891	-2.5713	12.9843	other_branches
GTAACTGGTTCTGAAC-1_25G_P3C1	25G_P3C1	Control	Control	35	male	parietal	Control	0	0	1.87181	-1.98026	11.7769	other_branches
GTAACTGTCTATCCCG-1_25G_P3C1	25G_P3C1	Control	Control	35	male	parietal	Control	0	0	2.54512	-1.57186	11.2465	other_branches
GTACGTAAGCATCATC-1_25G_P3C1	25G_P3C1	Control	Control	35	male	parietal	Control	0	0	2.96373	1.29459	12.1848	branch1_1
GTACGTAAGTTAGCGG-1_25G_P3C1	25G_P3C1	Control	Control	35	male	parietal	Control	0	0	2.56281	-3.31633	13.856	other_branches
GTACGTACACACAGAG-1_25G_P3C1	25G_P3C1	Control	Control	35	male	parietal	Control	0	0	-2.1271	0.572005	0.765945	branch1_1
GTACGTAGTAGCGCTC-1_25G_P3C1	25G_P3C1	Control	Control	35	male	parietal	Control	0	0	0.208348	1.64837	8.33201	other_branches
GTACTCCCATTAGCCA-1_25G_P3C1	25G_P3C1	Control	Control	35	male	parietal	Control	0	0	-0.862538	0.345694	3.62931	branch1_1
GTACTCCGTGAGGGAG-1_25G_P3C1	25G_P3C1	Control	Control	35	male	parietal	Control	0	0	1.81436	-0.182999	8.25269	branch1_1
GTACTTTCATCCAACA-1_25G_P3C1	25G_P3C1	Control	Control	35	male	parietal	Control	0	0	-1.54394	-0.415838	2.37194	branch1_1
GTAGGCCTCGGTCCGA-1_25G_P3C1	25G_P3C1	Control	Control	35	male	parietal	Control	0	0	-2.0665	-0.320205	1.51466	branch1_1
GTATCTTAGCTAGTTC-1_25G_P3C1	25G_P3C1	Control	Control	35	male	parietal	Control	0	0	-0.411333	-2.10373	5.73504	other_branches
GTATCTTCAGTATAAG-1_25G_P3C1	25G_P3C1	Control	Control	35	male	parietal	Control	0	0	1.16555	-4.05457	15.6635	other_branches
GTATCTTGTAAGTGGC-1_25G_P3C1	25G_P3C1	Control	Control	35	male	parietal	Control	0	0	2.44397	-1.51405	11.2465	other_branches
GTATTCTAGGATGTAT-1_25G_P3C1	25G_P3C1	Control	Control	35	male	parietal	Control	0	0	-1.10602	-1.35406	1.96041	branch1_1
GTATTCTAGGTGATTA-1_25G_P3C1	25G_P3C1	Control	Control	35	male	parietal	Control	0	0	2.78593	-2.0316	12.6007	other_branches
GTATTCTCATATGCTG-1_25G_P3C1	25G_P3C1	Control	Control	35	male	parietal	Control	0	0	-1.04286	-0.0302547	2.79712	branch1_1
GTATTCTCATCCCACT-1_25G_P3C1	25G_P3C1	Control	Control	35	male	parietal	Control	0	0	-0.712667	-0.498654	4.65699	branch1_1
GTCAAGTCACTGAAGG-1_25G_P3C1	25G_P3C1	Control	Control	35	male	parietal	Control	0	0	0.717186	0.0973413	6.90921	branch1_1
GTCACAACATCCTTGC-1_25G_P3C1	25G_P3C1	Control	Control	35	male	parietal	Control	0	0	-3.52425	0.791726	1.36279	other_branches
GTCACAAGTCTGATCA-1_25G_P3C1	25G_P3C1	Control	Control	35	male	parietal	Control	0	0	0.765957	-4.29605	16.322	other_branches
GTCACAATCTGGTTCC-1_25G_P3C1	25G_P3C1	Control	Control	35	male	parietal	Control	0	0	-0.555838	0.0581015	4.76669	branch1_1
GTCACGGAGAAACGCC-1_25G_P3C1	25G_P3C1	Control	Control	35	male	parietal	Control	0	0	-2.37852	0.777632	0.848426	branch1_1
GTCACGGAGAGGTAGA-1_25G_P3C1	25G_P3C1	Control	Control	35	male	parietal	Control	0	0	0.513912	-1.48226	6.43632	other_branches
GTCACGGAGTGCCATT-1_25G_P3C1	25G_P3C1	Control	Control	35	male	parietal	Control	0	0	1.74672	-1.97572	11.7769	other_branches
GTCACGGGTAATCACC-1_25G_P3C1	25G_P3C1	Control	Control	35	male	parietal	Control	0	0	1.40678	0.402209	7.50107	branch1_1
GTCACGGGTTCAGTAC-1_25G_P3C1	25G_P3C1	Control	Control	35	male	parietal	Control	0	0	-0.449865	-0.747292	5.40885	other_branches
GTCATTTAGCTAAGAT-1_25G_P3C1	25G_P3C1	Control	Control	35	male	parietal	Control	0	0	-4.17425	-1.48748	2.81645	other_branches
GTCATTTAGTGGAGAA-1_25G_P3C1	25G_P3C1	Control	Control	35	male	parietal	Control	0	0	-1.96532	0.979351	0.765947	branch1_1
GTCATTTTCATTGCCC-1_25G_P3C1	25G_P3C1	Control	Control	35	male	parietal	Control	0	0	-1.27538	-0.876085	1.96041	branch1_1
GTCCTCAAGCCAGAAC-1_25G_P3C1	25G_P3C1	Control	Control	35	male	parietal	Control	0	0	-2.67053	0.0410878	0.246267	branch1_1
GTCCTCAGTACCTACA-1_25G_P3C1	25G_P3C1	Control	Control	35	male	parietal	Control	0	0	-0.968068	0.34178	3.58638	branch1_1
GTCGGGTCAGGCTGAA-1_25G_P3C1	25G_P3C1	Control	Control	35	male	parietal	Control	0	0	2.21743	-2.72844	13.1301	other_branches
GTCGGGTGTAAGGGCT-1_25G_P3C1	25G_P3C1	Control	Control	35	male	parietal	Control	0	0	1.78631	-4.17739	15.063	other_branches
GTCGGGTGTTAAGAAC-1_25G_P3C1	25G_P3C1	Control	Control	35	male	parietal	Control	0	0	1.8796	-3.57562	14.3657	other_branches
GTCGTAAAGATAGGAG-1_25G_P3C1	25G_P3C1	Control	Control	35	male	parietal	Control	0	0	-1.41956	0.863408	3.38752	branch1_1
GTCGTAACATGGATGG-1_25G_P3C1	25G_P3C1	Control	Control	35	male	parietal	Control	0	0	2.64082	0.737019	11.3394	branch1_1
GTCTCGTCAGGCTGAA-1_25G_P3C1	25G_P3C1	Control	Control	35	male	parietal	Control	0	0	-2.33536	0.920783	0.799641	branch1_1
GTCTTCGGTCTAAACC-1_25G_P3C1	25G_P3C1	Control	Control	35	male	parietal	Control	0	0	1.17547	-0.0521843	6.62598	branch1_1
GTGAAGGCAAGCTGTT-1_25G_P3C1	25G_P3C1	Control	Control	35	male	parietal	Control	0	0	-2.32065	0.765532	0.789243	branch1_1
GTGAAGGGTGAGTGAC-1_25G_P3C1	25G_P3C1	Control	Control	35	male	parietal	Control	0	0	2.83491	-0.478127	10.0561	other_branches
GTGAAGGTCTCTGCTG-1_25G_P3C1	25G_P3C1	Control	Control	35	male	parietal	Control	0	0	1.08465	-0.0342771	6.64803	branch1_1
GTGCAGCTCATCTGCC-1_25G_P3C1	25G_P3C1	Control	Control	35	male	parietal	Control	0	0	-2.74904	0.432183	0.581028	branch1_1
GTGCAGCTCTCACATT-1_25G_P3C1	25G_P3C1	Control	Control	35	male	parietal	Control	0	0	1.41883	-4.21635	15.6635	other_branches
GTGCATACAGAGCCAA-1_25G_P3C1	25G_P3C1	Control	Control	35	male	parietal	Control	0	0	2.62613	1.59887	13.916	branch1_1
GTGCGGTCACTAGTAC-1_25G_P3C1	25G_P3C1	Control	Control	35	male	parietal	Control	0	0	2.91843	0.992311	11.6877	branch1_1
GTGCGGTCACTATCTT-1_25G_P3C1	25G_P3C1	Control	Control	35	male	parietal	Control	0	0	1.22413	-0.155827	6.58957	branch1_1
GTGCTTCAGAACTCGG-1_25G_P3C1	25G_P3C1	Control	Control	35	male	parietal	Control	0	0	1.92957	-1.06612	9.19105	branch1_1
GTGCTTCCACCACCAG-1_25G_P3C1	25G_P3C1	Control	Control	35	male	parietal	Control	0	0	2.56631	-0.172469	9.62828	branch1_1
GTGCTTCTCTGTCTAT-1_25G_P3C1	25G_P3C1	Control	Control	35	male	parietal	Control	0	0	0.680167	-1.29039	6.43632	other_branches
GTGGGTCAGATCACGG-1_25G_P3C1	25G_P3C1	Control	Control	35	male	parietal	Control	0	0	-1.25747	0.357832	3.13871	branch1_1
GTGGGTCAGGAGTACC-1_25G_P3C1	25G_P3C1	Control	Control	35	male	parietal	Control	0	0	-0.590611	0.390759	4.09377	branch1_1
GTGGGTCAGGTGATTA-1_25G_P3C1	25G_P3C1	Control	Control	35	male	parietal	Control	0	0	-0.565747	-0.195008	4.65687	branch1_1
GTGTGCGCACACCGCA-1_25G_P3C1	25G_P3C1	Control	Control	35	male	parietal	Control	0	0	-3.52602	-0.560673	1.1238	other_branches
GTGTTAGAGGTAAACT-1_25G_P3C1	25G_P3C1	Control	Control	35	male	parietal	Control	0	0	2.82956	-1.99522	12.6007	other_branches
GTGTTAGCAGCCTATA-1_25G_P3C1	25G_P3C1	Control	Control	35	male	parietal	Control	0	0	-0.180016	-0.38491	4.97326	branch1_1
GTGTTAGTCGCAAGCC-1_25G_P3C1	25G_P3C1	Control	Control	35	male	parietal	Control	0	0	-0.52716	0.896016	3.91157	branch1_1
GTTACAGGTCATATCG-1_25G_P3C1	25G_P3C1	Control	Control	35	male	parietal	Control	0	0	1.90356	-3.32603	14.0969	other_branches
GTTCATTAGGCTCTTA-1_25G_P3C1	25G_P3C1	Control	Control	35	male	parietal	Control	0	0	-3.03265	0.280789	0.108584	other_branches
GTTCATTCATCCTTGC-1_25G_P3C1	25G_P3C1	Control	Control	35	male	parietal	Control	0	0	1.06371	-0.0528925	6.63188	branch1_1
GTTCATTCATGCGCAC-1_25G_P3C1	25G_P3C1	Control	Control	35	male	parietal	Control	0	0	2.53505	-3.01172	13.7367	other_branches
GTTCATTCATTTGCTT-1_25G_P3C1	25G_P3C1	Control	Control	35	male	parietal	Control	0	0	-3.15781	-0.671006	1.24415	other_branches
GTTCATTGTGATGATA-1_25G_P3C1	25G_P3C1	Control	Control	35	male	parietal	Control	0	0	-2.03474	0.409777	1.13475	branch1_1
GTTCATTTCGTGTAGT-1_25G_P3C1	25G_P3C1	Control	Control	35	male	parietal	Control	0	0	1.06149	-4.08614	16.271	other_branches
GTTCGGGAGCGTGTCC-1_25G_P3C1	25G_P3C1	Control	Control	35	male	parietal	Control	0	0	-1.78939	-0.376727	1.55654	branch1_1
GTTCGGGGTGTGGCTC-1_25G_P3C1	25G_P3C1	Control	Control	35	male	parietal	Control	0	0	0.581682	-0.277488	6.19102	branch1_1
GTTCTCGAGCCTCGTG-1_25G_P3C1	25G_P3C1	Control	Control	35	male	parietal	Control	0	0	-0.244729	0.337909	4.16689	branch1_1
GTTCTCGAGGCCCGTT-1_25G_P3C1	25G_P3C1	Control	Control	35	male	parietal	Control	0	0	-0.176576	-0.987105	5.67051	other_branches
GTTCTCGCAGAGTGTG-1_25G_P3C1	25G_P3C1	Control	Control	35	male	parietal	Control	0	0	1.67771	2.69358	15.5409	branch1_1
GTTCTCGGTGAAAGAG-1_25G_P3C1	25G_P3C1	Control	Control	35	male	parietal	Control	0	0	-0.370049	0.792767	3.88554	branch1_1
GTTTCTAGTGCGATAG-1_25G_P3C1	25G_P3C1	Control	Control	35	male	parietal	Control	0	0	2.53838	-3.24754	13.801	other_branches
TAAACCGGTAGCCTCG-1_25G_P3C1	25G_P3C1	Control	Control	35	male	parietal	Control	0	0	-3.05361	-0.00569009	0.192876	branch1_1
TAAGAGAGTGCACCAC-1_25G_P3C1	25G_P3C1	Control	Control	35	male	parietal	Control	0	0	0.624384	-1.4033	6.43632	other_branches
TAAGCGTGTGACTCAT-1_25G_P3C1	25G_P3C1	Control	Control	35	male	parietal	Control	0	0	-3.4594	0.905536	1.31328	other_branches
TAAGCGTTCCGAAGAG-1_25G_P3C1	25G_P3C1	Control	Control	35	male	parietal	Control	0	0	-2.84346	0.505946	0.583406	other_branches
TAAGTGCGTTCCACGG-1_25G_P3C1	25G_P3C1	Control	Control	35	male	parietal	Control	0	0	-4.2465	-0.505416	2.09898	other_branches
TAAGTGCGTTTGTTTC-1_25G_P3C1	25G_P3C1	Control	Control	35	male	parietal	Control	0	0	-0.391689	-1.05315	5.68894	other_branches
TACACGAAGGATGTAT-1_25G_P3C1	25G_P3C1	Control	Control	35	male	parietal	Control	0	0	-1.09538	-0.760035	2.4739	branch1_1
TACACGAGTGTTCTTT-1_25G_P3C1	25G_P3C1	Control	Control	35	male	parietal	Control	0	0	-3.23008	-0.27142	0.6776	other_branches
TACAGTGAGAGCTGGT-1_25G_P3C1	25G_P3C1	Control	Control	35	male	parietal	Control	0	0	1.94685	-3.12162	13.515	other_branches
TACAGTGAGCCGTCGT-1_25G_P3C1	25G_P3C1	Control	Control	35	male	parietal	Control	0	0	-4.09819	1.08725	2.1051	other_branches
TACAGTGGTAATCACC-1_25G_P3C1	25G_P3C1	Control	Control	35	male	parietal	Control	0	0	-0.74715	0.0838427	4.43667	branch1_1
TACAGTGTCCACTGGG-1_25G_P3C1	25G_P3C1	Control	Control	35	male	parietal	Control	0	0	-3.03102	0.523544	0.565232	other_branches
TACCTATAGAAACGCC-1_25G_P3C1	25G_P3C1	Control	Control	35	male	parietal	Control	0	0	-0.357745	-1.66884	5.67059	other_branches
TACCTATGTGAGTATA-1_25G_P3C1	25G_P3C1	Control	Control	35	male	parietal	Control	0	0	-2.57476	0.698691	1.03276	branch1_1
TACCTATTCTCGGACG-1_25G_P3C1	25G_P3C1	Control	Control	35	male	parietal	Control	0	0	-0.758022	0.276717	3.88507	branch1_1
TACCTTATCCAGTAGT-1_25G_P3C1	25G_P3C1	Control	Control	35	male	parietal	Control	0	0	0.00665824	-2.00363	6.46032	other_branches
TACGGATGTCGCGGTT-1_25G_P3C1	25G_P3C1	Control	Control	35	male	parietal	Control	0	0	1.03644	-0.146104	6.58957	branch1_1
TACGGATTCCGCGCAA-1_25G_P3C1	25G_P3C1	Control	Control	35	male	parietal	Control	0	0	2.67571	-0.774713	10.7269	other_branches
TACGGGCCAGTCAGAG-1_25G_P3C1	25G_P3C1	Control	Control	35	male	parietal	Control	0	0	1.21911	0.317636	7.43219	branch1_1
TACGGGCTCCCTCAGT-1_25G_P3C1	25G_P3C1	Control	Control	35	male	parietal	Control	0	0	2.35153	1.5836	13.8287	branch1_1
TACGGTACACTTACGA-1_25G_P3C1	25G_P3C1	Control	Control	35	male	parietal	Control	0	0	-0.0357596	0.707829	4.07487	branch1_1
TACTCATAGCAATCTC-1_25G_P3C1	25G_P3C1	Control	Control	35	male	parietal	Control	0	0	1.75883	-0.547059	8.62896	branch1_1
TACTCATAGGAGCGAG-1_25G_P3C1	25G_P3C1	Control	Control	35	male	parietal	Control	0	0	-0.245972	-1.93505	5.97595	other_branches
TACTCATCACGCGAAA-1_25G_P3C1	25G_P3C1	Control	Control	35	male	parietal	Control	0	0	2.46753	-3.01995	13.7445	other_branches
TACTCGCAGACAATAC-1_25G_P3C1	25G_P3C1	Control	Control	35	male	parietal	Control	0	0	-0.917902	-0.346803	2.27634	branch1_1
TACTCGCGTTCAGGCC-1_25G_P3C1	25G_P3C1	Control	Control	35	male	parietal	Control	0	0	-0.47891	0.579539	3.89374	branch1_1
TACTCGCGTTGGTTTG-1_25G_P3C1	25G_P3C1	Control	Control	35	male	parietal	Control	0	0	1.77324	-0.971303	9.19106	branch1_1
TACTTACAGATCCGAG-1_25G_P3C1	25G_P3C1	Control	Control	35	male	parietal	Control	0	0	1.32641	-4.51571	15.6624	other_branches
TACTTACGTTACCGAT-1_25G_P3C1	25G_P3C1	Control	Control	35	male	parietal	Control	0	0	-5.10092	1.32863	3.33425	other_branches
TACTTGTTCGCCGTGA-1_25G_P3C1	25G_P3C1	Control	Control	35	male	parietal	Control	0	0	0.00866328	-0.215327	5.17222	branch1_1
TAGACCACAAATCCGT-1_25G_P3C1	25G_P3C1	Control	Control	35	male	parietal	Control	0	0	-0.2757	-1.00203	5.68395	other_branches
TAGACCACACCAGGCT-1_25G_P3C1	25G_P3C1	Control	Control	35	male	parietal	Control	0	0	-0.775147	0.108877	4.43667	branch1_1
TAGAGCTGTCCAGTGC-1_25G_P3C1	25G_P3C1	Control	Control	35	male	parietal	Control	0	0	2.24568	1.20589	12.0276	branch1_1
TAGAGCTGTTCGTCTC-1_25G_P3C1	25G_P3C1	Control	Control	35	male	parietal	Control	0	0	1.88181	-0.811092	8.6503	branch1_1
TAGAGCTTCACAATGC-1_25G_P3C1	25G_P3C1	Control	Control	35	male	parietal	Control	0	0	-3.00945	0.664841	0.553971	other_branches
TAGCCGGGTTACTGAC-1_25G_P3C1	25G_P3C1	Control	Control	35	male	parietal	Control	0	0	1.9484	-3.81101	14.5333	other_branches
TAGGCATAGCGTCAAG-1_25G_P3C1	25G_P3C1	Control	Control	35	male	parietal	Control	0	0	-0.162287	3.43146	11.3358	other_branches
TAGGCATAGCTAGCCC-1_25G_P3C1	25G_P3C1	Control	Control	35	male	parietal	Control	0	0	-0.574914	-4.42185	17.2356	other_branches
TAGGCATAGTTGAGAT-1_25G_P3C1	25G_P3C1	Control	Control	35	male	parietal	Control	0	0	2.64094	-2.03223	12.4453	other_branches
TAGGCATCATCGATGT-1_25G_P3C1	25G_P3C1	Control	Control	35	male	parietal	Control	0	0	-4.43964	-1.60911	2.95902	other_branches
TAGGCATTCCAGTATG-1_25G_P3C1	25G_P3C1	Control	Control	35	male	parietal	Control	0	0	-2.41328	0.157926	0.903114	branch1_1
TAGTGGTTCACTTACT-1_25G_P3C1	25G_P3C1	Control	Control	35	male	parietal	Control	0	0	1.64661	-0.969279	8.6466	branch1_1
TAGTTGGGTGGTCCGT-1_25G_P3C1	25G_P3C1	Control	Control	35	male	parietal	Control	0	0	-0.815607	-0.364828	4.65687	branch1_1
TAGTTGGTCAGCGATT-1_25G_P3C1	25G_P3C1	Control	Control	35	male	parietal	Control	0	0	2.46644	-1.05684	10.8946	other_branches
TATCAGGCACGACTCG-1_25G_P3C1	25G_P3C1	Control	Control	35	male	parietal	Control	0	0	0.199052	-0.744532	5.74394	other_branches
TATCAGGCAGTCTTCC-1_25G_P3C1	25G_P3C1	Control	Control	35	male	parietal	Control	0	0	-0.0233789	-0.318623	5.06505	branch1_1
TATCAGGGTAAGTTCC-1_25G_P3C1	25G_P3C1	Control	Control	35	male	parietal	Control	0	0	0.736491	0.0820212	6.92263	branch1_1
TATCAGGGTCAGGACA-1_25G_P3C1	25G_P3C1	Control	Control	35	male	parietal	Control	0	0	-3.55412	-0.474534	1.10286	other_branches
TATCAGGTCGCATGAT-1_25G_P3C1	25G_P3C1	Control	Control	35	male	parietal	Control	0	0	-2.96312	0.58459	0.567603	other_branches
TATCTCAAGATAGTCA-1_25G_P3C1	25G_P3C1	Control	Control	35	male	parietal	Control	0	0	-2.51988	-0.406414	1.55062	branch1_1
TATGCCCAGGCTATCT-1_25G_P3C1	25G_P3C1	Control	Control	35	male	parietal	Control	0	0	-0.637026	-0.362551	4.65687	branch1_1
TATGCCCCAAACCCAT-1_25G_P3C1	25G_P3C1	Control	Control	35	male	parietal	Control	0	0	0.553836	-0.623946	6.18888	branch1_1
TATGCCCCAGACAAGC-1_25G_P3C1	25G_P3C1	Control	Control	35	male	parietal	Control	0	0	0.656656	-2.41215	6.43633	other_branches
TATGCCCCAGCCAGAA-1_25G_P3C1	25G_P3C1	Control	Control	35	male	parietal	Control	0	0	0.183614	-1.00898	5.79127	other_branches
TATTACCCATACCATG-1_25G_P3C1	25G_P3C1	Control	Control	35	male	parietal	Control	0	0	-1.31976	-0.0940406	2.93765	branch1_1
TATTACCGTAAGAGAG-1_25G_P3C1	25G_P3C1	Control	Control	35	male	parietal	Control	0	0	0.594759	-1.56787	6.43633	other_branches
TATTACCGTCTCGTTC-1_25G_P3C1	25G_P3C1	Control	Control	35	male	parietal	Control	0	0	2.23867	-1.5329	11.4332	other_branches
TCAACGAAGACAATAC-1_25G_P3C1	25G_P3C1	Control	Control	35	male	parietal	Control	0	0	0.169644	-1.01009	5.78486	other_branches
TCAACGAAGGACAGAA-1_25G_P3C1	25G_P3C1	Control	Control	35	male	parietal	Control	0	0	0.168925	-3.87376	16.7667	other_branches
TCAACGACAGGCTCAC-1_25G_P3C1	25G_P3C1	Control	Control	35	male	parietal	Control	0	0	0.462084	-1.64212	6.43633	other_branches
TCAACGAGTCAATACC-1_25G_P3C1	25G_P3C1	Control	Control	35	male	parietal	Control	0	0	-3.78512	0.925042	2.06539	other_branches
TCAATCTCACTGTTAG-1_25G_P3C1	25G_P3C1	Control	Control	35	male	parietal	Control	0	0	-0.596008	-0.0648519	4.71423	branch1_1
TCACAAGCAAGCCCAC-1_25G_P3C1	25G_P3C1	Control	Control	35	male	parietal	Control	0	0	1.68279	-4.34569	15.0326	other_branches
TCACAAGCAGGAACGT-1_25G_P3C1	25G_P3C1	Control	Control	35	male	parietal	Control	0	0	-0.507276	0.154964	4.46658	branch1_1
TCACAAGTCCTGCAGG-1_25G_P3C1	25G_P3C1	Control	Control	35	male	parietal	Control	0	0	-3.92055	-0.00831323	2.17139	other_branches
TCACGAAGTGTCTGAT-1_25G_P3C1	25G_P3C1	Control	Control	35	male	parietal	Control	0	0	2.55337	0.833477	11.3151	branch1_1
TCAGATGAGTAGGCCA-1_25G_P3C1	25G_P3C1	Control	Control	35	male	parietal	Control	0	0	-3.40472	0.844748	1.35806	other_branches
TCAGATGGTTCGTTGA-1_25G_P3C1	25G_P3C1	Control	Control	35	male	parietal	Control	0	0	2.65446	-1.25081	10.7501	other_branches
TCAGCAACACCGAATT-1_25G_P3C1	25G_P3C1	Control	Control	35	male	parietal	Control	0	0	-0.67987	0.821822	3.91157	branch1_1
TCAGCAAGTGTCCTCT-1_25G_P3C1	25G_P3C1	Control	Control	35	male	parietal	Control	0	0	2.41605	0.236226	10.3508	branch1_1
TCAGCAATCAGTACGT-1_25G_P3C1	25G_P3C1	Control	Control	35	male	parietal	Control	0	0	2.05201	1.03192	10.773	branch1_1
TCAGCTCAGGTGTTAA-1_25G_P3C1	25G_P3C1	Control	Control	35	male	parietal	Control	0	0	2.01058	-3.23692	13.7652	other_branches
TCAGGATAGCGCTTAT-1_25G_P3C1	25G_P3C1	Control	Control	35	male	parietal	Control	0	0	-2.22407	0.699032	0.765948	branch1_1
TCAGGATAGTCCCACG-1_25G_P3C1	25G_P3C1	Control	Control	35	male	parietal	Control	0	0	2.01192	-3.61619	14.3943	other_branches
TCAGGATTCCTCATTA-1_25G_P3C1	25G_P3C1	Control	Control	35	male	parietal	Control	0	0	1.67543	-0.206187	8.25624	branch1_1
TCAGGTAAGACAGAGA-1_25G_P3C1	25G_P3C1	Control	Control	35	male	parietal	Control	0	0	2.84884	-0.0326846	9.96969	branch1_1
TCAGGTAGTGATGTGG-1_25G_P3C1	25G_P3C1	Control	Control	35	male	parietal	Control	0	0	0.649149	-2.54399	6.43633	other_branches
TCAGGTATCCAGTAGT-1_25G_P3C1	25G_P3C1	Control	Control	35	male	parietal	Control	0	0	-3.77959	0.911464	2.07765	other_branches
TCATTACAGCGATGAC-1_25G_P3C1	25G_P3C1	Control	Control	35	male	parietal	Control	0	0	2.75917	-1.14973	10.7692	other_branches
TCATTACAGTTTCCTT-1_25G_P3C1	25G_P3C1	Control	Control	35	male	parietal	Control	0	0	1.10068	-4.08762	15.8392	other_branches
TCATTACCATAACCTG-1_25G_P3C1	25G_P3C1	Control	Control	35	male	parietal	Control	0	0	-0.941565	-1.35445	5.69377	other_branches
TCATTACCATACTACG-1_25G_P3C1	25G_P3C1	Control	Control	35	male	parietal	Control	0	0	0.98779	-2.1653	6.43633	other_branches
TCATTACGTAGCTGCC-1_25G_P3C1	25G_P3C1	Control	Control	35	male	parietal	Control	0	0	2.52203	0.382886	10.351	branch1_1
TCATTACTCACGACTA-1_25G_P3C1	25G_P3C1	Control	Control	35	male	parietal	Control	0	0	-3.54636	-0.52805	1.10564	other_branches
TCATTACTCAGAGCTT-1_25G_P3C1	25G_P3C1	Control	Control	35	male	parietal	Control	0	0	2.35545	-3.26107	13.7808	other_branches
TCATTACTCCGTAGGC-1_25G_P3C1	25G_P3C1	Control	Control	35	male	parietal	Control	0	0	-1.01885	0.284795	3.63348	branch1_1
TCATTTGAGTCCGGTC-1_25G_P3C1	25G_P3C1	Control	Control	35	male	parietal	Control	0	0	2.70284	-1.54666	11.2465	other_branches
TCCACACCATCACCCT-1_25G_P3C1	25G_P3C1	Control	Control	35	male	parietal	Control	0	0	-3.00406	0.600358	0.56099	other_branches
[truncated: 4,495 more rows]

## Sheet: Supp Table 9 (Fig. 2L)
gene_short_name	status	term	estimate	std_err	test_val	p_value	normalized_effect	model_component	q_value
[truncated: 6 more rows]

[truncated: 1 more sheets: Supp Table 10 (Fig. S4A)]
